# Supplementary material for: A high-risk retinoblastoma subtype with stemness features, dedifferentiated cone states and neuronal/ganglion cell gene expression
Source: Nat Commun. 2021 Sep 22;12:5578. doi: 10.1038/s41467-021-25792-0 (PMC8458383; doi:10.1038/s41467-021-25792-0)
Supplement: Supplementary file 4 — Supplementary Data 1 [file 41467_2021_25792_MOESM4_ESM.xlsx]

## Sheet: patient information
Table S1. Patient information, molecular data types available, molecular subtype assignment
Clinical and pathological characteristics of the patients (n=102)
sample ID	Order in Figure 1c	Center	Germline RB1 mutation	RB1 Mutation type	Gene:transcript Id:exon:cDNA change:protein change	Laterality	Growth	Diameter (mm)	Necrosis	Optic nerve invasion	Choroid and sclera invasion	Chemotherapy	Radiotherapy
RB1	1	Curie	yes	nonsense	RB1:NM_000321:exon10:c.C958T:p.R320X	bilateral	exophytic	11	none	none	none	no	no
RB2	2	Curie	yes	missense	RB1:NM_000321:exon20:c.C2104A:p.Q702K	unilateral	mixed	12	necrosis_present	none	choroid_minimal	no	no
RB3	45	Curie	no			unilateral	endophytic	13	necrosis_present	intralaminar	choroid_extended	no	no
RB4	3	Curie	yes	frameshift indel	RB1:NM_000321:exon9:c.885delT:p.N295fs	bilateral	exophytic	15	none	none	none	no	no
RB6	15	Curie	no			unilateral	exophytic	15	none	prelaminar	choroid_extended	no	no
RB7	46	Curie	no			unilateral	endophytic	11	none	none	choroid_deep	no	no
RB9	16	Curie	no			unilateral	NA	NA	none	postlaminar	choroid_extended	no	no
RB10	17	Curie	no			unilateral	mixed	15	none	intralaminar	choroid_minimal	no	no
RB11	4	Curie	Yes/Mosaicism	nonsense	RB1:NM_000321:exon17:c.C1654T:p.R552X	bilateral	mixed	19	necrosis_present	prelaminar	choroid_extended	no	no
RB13	47	Curie	no			unilateral	endophytic	17	necrosis_present	prelaminar	none	no	no
RB14	48	Curie	no			unilateral	endophytic	15	necrosis_present	none	choroid_deep	no	no
RB15	49	Curie	no			unilateral	endophytic	17	necrosis_present	prelaminar	choroid_minimal	no	no
RB21	50	Curie	no			unilateral	NA	20	none	NA	NA	no	no
RB22	39	Curie	yes	frameshift indel	RB1:NM_000321:exon7:c.660delAT:p.L220fs	bilateral	mixed	15	necrosis_present	NA	NA	yesa	no
RB23	32	Curie	NA			bilateral	mixed	17	necrosis_present	NA	NA	no	no
RB24	18	Curie	no			unilateral	exophytic	17	none	none	choroid_extended	no	no
RB25	19	Curie	no			unilateral	exophytic	18	necrosis_present	none	none	no	no
RB27	51	Curie	no			unilateral	endophytic	NA	none	NA	NA	no	no
RB28	20	Curie	no			unilateral	exophytic	13	necrosis_present	prelaminar	NA	no	no
RB30	33	Curie	NA			unilateral	exophytic	13	none	none	none	no	no
RB31	90	Curie	NA			unilateral	endophytic	17	necrosis_present	none	none	no	no
RB32	52	Curie	no			unilateral	endophytic	13	necrosis_present	prelaminar	none	no	no
RB33	34	Curie	NA			unilateral	endophytic	NA	none	NA	NA	no	no
RB34	5	Curie	yes	frameshift indel	RB1:NM_000321:exon22:c.2326-1delG:p.R775fs	bilateral	exophytic	12	none	NA	NA	no	no
RB35	21	Curie	no			unilateral	exophytic	15	necrosis_present	prelaminar	choroid_minimal	no	no
RB37	53	Curie	no			unilateral	endophytic	12	necrosis_present	none	none	no	no
RB38	54	Curie	no			unilateral	endophytic	18	necrosis_present	intralaminar	choroid_minimal	no	no
RB39	55	Curie	no			unilateral	exophytic	20	necrosis_present	NA	NA	no	no
RB40	35	Curie	NA			unilateral	exophytic	17	necrosis_present	NA	NA	no	no
RB41	56	Curie	no			unilateral	endophytic	15	necrosis_present	none	choroid_extended_and_sclera	no	no
RB42	57	Curie	no			unilateral	exophytic	20	necrosis_present	NA	NA	no	no
RB43	58	Curie	no			unilateral	mixed	16	necrosis_present	none	choroid_extended	no	no
RB44	36	Curie	NA			unilateral	endophytic	14	none	prelaminar	choroid_extended	no	no
RB45	59	Curie	no			unilateral	exophytic	15	none	intralaminar	NA	no	no
RB46	60	Curie	no			unilateral	endophytic	20	necrosis_present	NA	NA	no	no
RB47	37	Curie	NA			unilateral	exophytic	17	none	intralaminar	choroid_extended	no	no
RB48	61	Curie	no	homocygote deletion		unilateral	endophytic	15	necrosis_present	intralaminar	none	no	no
RB49	22	Curie	no			unilateral	endophytic	10	none	none	none	no	no
RB50	23	Curie	no			unilateral	endophytic	10	necrosis_present	prelaminar	choroid_minimal	no	no
RB51	62	Curie	no			unilateral	endophytic	19	none	prelaminar	choroid_deep	no	no
RB52	24	Curie	no			unilateral	exophytic	15	none	none	choroid_deep	no	no
RB54	63	Curie	no			unilateral	exophytic	17	necrosis_present	prelaminar	choroid_deep	no	no
RB55	40	Curie	yes	nonsense	RB1:NM_000321:exon15:c.C1399T:p.R467X	unilateral	endophytic	13	necrosis_present	prelaminar	none	no	no
RB56	64	Curie	no			unilateral	exophytic	15	necrosis_present	prelaminar	choroid_deep	no	no
RB57	91	Curie	NA			unilateral	endophytic	17	necrosis_present	none	choroid_deep	no	no
RB58	65	Curie	no			unilateral	endophytic	8	necrosis_present	intralaminar	none	no	no
RB59	66	Curie	no			unilateral	exophytic	18	necrosis_present	prelaminar	choroid_minimal	no	no
RB60	98	Curie	no			unilateral	exophytic	NA	none	none	choroid_deep	no	no
RB61	101	Curie	NA			unilateral	NA	NA	NA	NA	NA	no	no
RB62	67	Curie	no			unilateral	mixed	15	necrosis_present	intralaminar	NA	no	no
RB63	6	Curie	yes	frameshift indel	RB1:NM_000321:exon1:c.45-79dup:p.P27fs	unilateral	NA	14	NA	postlaminar	choroid_extended	no	no
RB64	68	Curie	no			unilateral	NA	17	necrosis_present	prelaminar	none	no	no
RB109	7	Curie	Yes/Mosaicism	nonsense	RB1:NM_000321:exon22:c.A2233T:p.K745X	unilateral	NA	NA	NA	intralaminar	none	no	no
RB111	69	Curie	no			unilateral	endophytic	18	none	none	choroid_extended	no	no
RB200	70	Curie	no			unilateral	endophytic	15	none	prelaminar	none	no	no
RB202	71	Curie	no			unilateral	endophytic	15	none	prelaminar	none	no	no
RB203	25	Curie	no			unilateral	endophytic	19	necrosis_present	intralaminar	choroid_extended_and_sclera	no	no
RB204	99	Curie	no			unilateral	exophytic	NA	necrosis_present	none	choroid_extended	no	no
RB205	72	Curie	no			unilateral	exophytic	15	necrosis_present	intralaminar	NA	no	no
RB206	26	Curie	no			unilateral	exophytic	20	none	none	choroid_minimal	no	no
RB208	100	Curie	no			unilateral	exophytic	13	necrosis_present	none	none	no	no
RB209	73	Curie	no			unilateral	endophytic	12	none	none	none	no	no
RB211	74	Curie	no			unilateral	endophytic	18	none	NA	NA	no	no
RB212	75	Curie	no			unilateral	exophytic	15	necrosis_present	none	choroid_extended	no	no
RB213	8	Curie	yes	splicing	RB1:NM_000321:exon6:c.607+1G>A	bilateral	NA	13	necrosis_present	prelaminar	none	no	no
RB215	76	Curie	no			unilateral	endophytic	19	none	prelaminar	none	no	no
RB216	9	Curie	yes	nonsense	RB1:NM_000321:exon8:c.C763T:p.R255X	bilateral	mixed	14	none	none	NA	no	no
RB217	10	Curie	yes	nonsense	RB1:NM_000321:exon17:c.C1666T:p.R556X	bilateral	exophytic	NA	necrosis_present	prelaminar	choroid_minimal	no	no
RB218	11	Curie	yes	frameshift indel	RB1:NM_000321:exon24:c.2498dupT:p.V833fs	bilateral	exophytic	13	necrosis_present	prelaminar	NA	no	no
RB219	12	Curie	yes	missense	RB1:NM_000321:exon10:c.T830C:p.L277P	unilateral	mixed	20	necrosis_present	none	choroid_minimal	no	no
RB220	77	Curie	no			unilateral	endophytic	15	none	intralaminar	choroid_minimal	no	no
RB221	38	Curie	NA			bilateral	exophytic	14	none	NA	NA	yesb	no
RB222	78	Curie	no			unilateral	mixed	20	necrosis_present	postlaminar	choroid_extended	no	no
RB223	79	Curie	no			unilateral	exophytic	17	necrosis_present	prelaminar	choroid_extended	no	no
RB224	92	Curie	NA			bilateral	endophytic	16	necrosis_present	NA	NA	no	no
RB225	93	Curie	NA			unilateral	endophytic	15	necrosis_present	NA	NA	no	no
RB300	94	Curie	NA			unilateral	endophytic	NA	NA	prelaminar	choroid_minimal	no	no
RB304	95	Curie	NA			unilateral	endophytic	NA	NA	prelaminar	choroid_extended	no	no
RB590	41	Garrahan	yes	frameshift indel	RB1:NM_000321:exon17:c.1542delC:p.F514fs	unilateral	NA	15	necrosis_present	postlaminar	choroid_minimal	no	no
RB593	80	Garrahan	no			unilateral	exophytic	8	necrosis_present	postlaminar	choroid_minimal	no	no
RB598	96	Garrahan	NA			unilateral	NA	9	necrosis_present	postlaminar	choroid_minimal	no	no
RB603	27	Garrahan	no			unilateral	exophytic	6	necrosis_present	postlaminar	choroid_minimal	no	no
RB617	81	Garrahan	no			unilateral	NA	13	necrosis_present	postlaminar	none	no	no
RB625	13	Garrahan	yes	nonsense	RB1:NM_000321:exon19:c.T1953G:p.Y651X	bilateral	NA	NA	NA	none	none	no	no
RB630	97	Garrahan	yes	nonsense	RB1:NM_000321:exon18:c.C1735T:p.R579X	unilateral	endophytic	10	necrosis_present	prelaminar	none	no	no
RB632	82	Garrahan	no			unilateral	NA	10	necrosis_present	prelaminar	choroid_extended	no	no
RB634	28	Garrahan	no			unilateral	endophytic	13	necrosis_present	prelaminar	choroid_minimal	no	no
RB635	83	Garrahan	no			unilateral	endophytic	4	necrosis_present	prelaminar	choroid_extended	no	no
RB647	84	Garrahan	no			unilateral	exophytic	15	necrosis_present	none	choroid_extended	no	no
RB659	85	Garrahan	no			unilateral	mixed	12	necrosis_present	prelaminar	none	no	no
RB663	29	Garrahan	no			unilateral	NA	12	necrosis_present	prelaminar	choroid_minimal	no	no
RB671	30	Garrahan	no			unilateral	exophytic	7	necrosis_present	NA	none	no	no
RB704	86	Garrahan	no			unilateral	NA	12	necrosis_present	postlaminar	choroid_extended	no	no
RB707	42	Garrahan	yes	missense	RB1:NM_000321:exon9:c.C920T:p.T307I	unilateral	NA	13	necrosis_present	postlaminar	choroid_extended	no	no
RB714	14	Garrahan	yes	splicing	RB1:NM_000321:exon20:c.2106+1G>A	bilateral	exophytic	12	necrosis_present	postlaminar	choroid_extended	no	no
RB715	87	Garrahan	no			unilateral	NA	NA	NA	none	choroid_minimal	no	no
RB716	43	Garrahan	yes	nonsense	RB1:NM_000321:exon13:c.C1306T:p.Q436X	bilateral	endophytic	10	necrosis_present	postlaminar	choroid_extended	no	no
RBsjd2	44	Sant Joan Déu	yes	splicing	RB1:NM_000321:exon16:c.A1422-2G:p.S474	bilateral	mixed	NA	NA	postlaminar	choroid_minimal	yesc	no
RBsjd3	102	Sant Joan Déu	NA			bilateral	mixed	NA	NA	prelaminar	choroid_extended_and_sclera	yesd	yesd
RBsjd7	88	Sant Joan Déu	no			unilateral	mixed	NA	NA	prelaminar	choroid_minimal	no	no
RBsjd8	89	Sant Joan Déu	no			unilateral	endophytic	NA	NA	none	none	yesc	no
RBsjd9	31	Sant Joan Déu	no			unilateral	endophytic	NA	NA	prelaminar	none	yese	no
	a Two cycles of neoadjuvant carboplatin chemotherapy
	b One cycle of neoadjuvant carboplatin chemotherapy
	c Five doses of topotecan and melphalan in the ophthalmic artery
	d Six cycles of systemic carboplatin, etoposide and vincristine, two cycles of systemic cyclophosphamide, ruthenium brachytherapy, three cycles of systemic topotecan and one dose of topotecan and melphalan in the ophthalmic artery
	e Three doses of topotecan and carboplatin in the ophthalmic artery

## Sheet: omics data and subtype assig.  
Table S1. Patient information, molecular data types available, molecular subtype assignment
Available large scale molecular data (transcriptome, methylome, copy number alterations) and omics subtype assignment
	Datasets			Cluster-of-clusters classification				Centroid-based classification
sample ID	Transcriptome	Methylome	Copy Number Alteration	Transcriptome cluster	Methylome cluster	Copy Number Alteration cluster	Cluster of clusters	mRNA predictor	DNA methylation predictor	Final omics subtype
RB1	AffyU133plus2.0array	Illumina450Karray	Curie3K_BACarray	1	1	1	1	1	1	1
RB2	AffyU133plus2.0array	Illumina450Karray	Illumina370K_SNParray	1	1	1	1	1	1	1
RB3	NA	Illumina450Karray	Illumina370K_SNParray	NA	2	2	2	NA	2	2
RB4	AffyU133plus2.0array	Illumina450Karray	Illumina370K_SNParray	1	1	1	1	1	1	1
RB6	AffyU133plus2.0array	Illumina450Karray	Illumina370K_SNParray	1	1	1	1	1	1	1
RB7	AffyU133plus2.0array	Illumina450Karray	Illumina610K_SNParray	2	2	3	2	2	2	2
RB9	AffyU133plus2.0array	Illumina450Karray	Curie3K_BACarray	1	1	1	1	1	1	1
RB10	AffyU133plus2.0array	Illumina450Karray	Illumina370K_SNParray	1	1	1	1	1	1	1
RB11	AffyU133plus2.0array	Illumina450Karray	Curie3K_BACarray	1	1	1	1	1	1	1
RB13	NA	NA	Curie3K_BACarray	NA	NA	nd	NA	NA	NA	NA
RB14	AffyU133plus2.0array	Illumina450Karray	Illumina370K_SNParray	2	2	3	2	2	2	2
RB15	AffyU133plus2.0array	Illumina450Karray	Curie3K_BACarray	2	2	2	2	2	2	2
RB21	AffyU133plus2.0array	Illumina450Karray	Illumina610K_SNParray	2	2	2	2	2	2	2
RB22	AffyU133plus2.0array	NA	Curie3K_BACarray	2	NA	1	3	2	NA	2
RB23	AffyU133plus2.0array	Illumina450Karray	Illumina370K_SNParray	1	2	3	3	1	1	1
RB24	AffyU133plus2.0array	Illumina450Karray	Illumina370K_SNParray	1	1	4	1	1	1	1
RB25	AffyU133plus2.0array	Illumina450Karray	Curie3K_BACarray	1	1	4	1	1	1	1
RB27	AffyU133plus2.0array	Illumina450Karray	Illumina610K_SNParray	2	2	5	2	2	2	2
RB28	AffyU133plus2.0array	Illumina450Karray	Illumina370K_SNParray	1	1	4	1	1	1	1
RB30	NA	Illumina450Karray	Illumina370K_SNParray	NA	1	4	1	NA	1	1
RB31	AffyU133plus2.0array	Illumina450Karray	Illumina610K_SNParray	2	2	2	2	2	2	2
RB32	AffyU133plus2.0array	NA	Illumina610K_SNParray	2	NA	2	2	2	NA	2
RB33	AffyU133plus2.0array	NA	Curie3K_BACarray	1	NA	5	3	1	NA	1
RB34	AffyU133plus2.0array	Illumina450Karray	Illumina370K_SNParray	1	1	3	1	1	1	1
RB35	AffyU133plus2.0array	NA	Illumina370K_SNParray	1	NA	1	1	1	NA	1
RB37	AffyU133plus2.0array	Illumina450Karray	Curie3K_BACarray	2	2	4	2	2	2	2
RB38	AffyU133plus2.0array	Illumina450Karray	Illumina370K_SNParray	2	2	2	2	2	2	2
RB39	AffyU133plus2.0array	Illumina450Karray	Curie3K_BACarray	2	2	2	2	2	2	2
RB40	AffyU133plus2.0array	Illumina450Karray	Curie3K_BACarray	1	1	4	1	1	1	1
RB41	AffyU133plus2.0array	Illumina450Karray	Illumina610K_SNParray	2	2	3	2	2	2	2
RB42	AffyU133plus2.0array	Illumina450Karray	Illumina610K_SNParray	2	2	2	2	2	2	2
RB43	AffyU133plus2.0array	Illumina450Karray	Illumina610K_SNParray	2	2	5	2	2	2	2
RB44	AffyU133plus2.0array	NA	Curie3K_BACarray	1	NA	1	1	1	NA	1
RB45	AffyU133plus2.0array	Illumina450Karray	Illumina610K_SNParray	2	2	5	2	2	2	2
RB46	AffyU133plus2.0array	Illumina450Karray	Illumina610K_SNParray	2	2	3	2	2	2	2
RB47	AffyU133plus2.0array	NA	Curie3K_BACarray	1	NA	4	1	1	NA	1
RB48	AffyU133plus2.0array	Illumina450Karray	Curie3K_BACarray	2	2	5	2	2	2	2
RB49	AffyU133plus2.0array	Illumina450Karray	Curie3K_BACarray	1	1	4	1	1	1	1
RB50	AffyU133plus2.0array	Illumina450Karray	Illumina610K_SNParray	1	2	1	3	1	1	1
RB51	AffyU133plus2.0array	Illumina450Karray	Illumina610K_SNParray	2	2	4	2	3	2	2
RB52	AffyU133plus2.0array	Illumina450Karray	Illumina370K_SNParray	2	1	1	3	1	1	1
RB54	AffyU133plus2.0array	Illumina450Karray	Curie3K_BACarray	2	2	5	2	2	2	2
RB55	NA	NA	Curie3K_BACarray	NA	NA	nd	NA	NA	NA	NA
RB56	AffyU133plus2.0array	Illumina450Karray	Illumina370K_SNParray	2	2	5	2	2	2	2
RB57	AffyU133plus2.0array	Illumina450Karray	Illumina370K_SNParray	2	2	4	2	2	2	2
RB58	AffyU133plus2.0array	Illumina450Karray	Curie3K_BACarray	2	2	4	2	2	2	2
RB59	AffyU133plus2.0array	Illumina450Karray	Curie3K_BACarray	2	2	5	2	2	2	2
RB60	AffyU133plus2.0array	Illumina450Karray	Illumina610K_SNParray	1	2	5	3	2	1	3
RB61	AffyU133plus2.0array	Illumina450Karray	Curie3K_BACarray	1	2	3	3	3	3	3
RB62	AffyU133plus2.0array	Illumina450Karray	Illumina610K_SNParray	2	2	2	2	2	2	2
RB63	AffyU133plus2.0array	Illumina450Karray	Illumina610K_SNParray	1	1	4	1	1	1	1
RB64	NA	Illumina450Karray	Affymetrix_CytoScan	NA	2	5	2	NA	2	2
RB109	NA	Illumina450Karray	Illumina610K_SNParray	NA	1	1	1	NA	1	1
RB111	NA	Illumina450Karray	Curie3K_BACarray	NA	2	5	2	NA	2	2
RB200	NA	Illumina450Karray	Illumina370K_SNParray	NA	2	2	2	NA	2	2
RB202	NA	NA	Illumina370K_SNParray	NA	NA	nd	NA	NA	NA	NA
RB203	NA	Illumina450Karray	Illumina370K_SNParray	NA	1	1	1	NA	1	1
RB204	NA	NA	Illumina370K_SNParray	NA	NA	nd	NA	NA	NA	NA
RB205	NA	NA	Illumina370K_SNParray	NA	NA	nd	NA	NA	NA	NA
RB206	NA	Illumina450Karray	Illumina370K_SNParray	NA	1	1	1	NA	1	1
RB208	NA	Illumina450Karray	Illumina370K_SNParray	NA	2	4	2	NA	3	3
RB209	NA	Illumina450Karray	Illumina370K_SNParray	NA	2	1	3	NA	2	2
RB211	AffyU133plus2.0array	Illumina450Karray	Illumina370K_SNParray	2	2	3	2	2	2	2
RB212	AffyU133plus2.0array	Illumina450Karray	Curie5K_BACarray	2	2	4	2	2	2	2
RB213	AffyU133plus2.0array	Illumina450Karray	Curie5K_BACarray	1	1	1	1	1	1	1
RB215	NA	NA	Illumina370K_SNParray	NA	NA	nd	NA	NA	NA	NA
RB216	AffyU133plus2.0array	Illumina450Karray	Curie5K_BACarray	1	1	4	1	1	1	1
RB217	AffyU133plus2.0array	Illumina450Karray	Curie5K_BACarray	1	1	4	1	1	1	1
RB218	NA	Illumina450Karray	Illumina370K_SNParray	NA	1	1	1	NA	1	1
RB219	AffyU133plus2.0array	Illumina450Karray	Illumina370K_SNParray	1	1	4	1	1	1	1
RB220	AffyU133plus2.0array	Illumina450Karray	Illumina370K_SNParray	2	2	3	2	2	2	2
RB221	AffyU133plus2.0array	Illumina450Karray	Curie5K_BACarray	1	1	1	1	1	1	1
RB222	AffyU133plus2.0array	Illumina450Karray	Illumina370K_SNParray	2	2	1	2	2	3	2
RB223	AffyU133plus2.0array	Illumina450Karray	Illumina370K_SNParray	2	2	2	2	2	2	2
RB224	AffyU133plus2.0array	Illumina450Karray	Illumina370K_SNParray	2	2	3	2	2	2	2
RB225	AffyU133plus2.0array	Illumina450Karray	Illumina370K_SNParray	2	2	4	2	2	2	2
RB300	NA	Illumina450Karray	Illumina370K_SNParray	NA	2	4	2	NA	2	2
RB304	NA	Illumina450Karray	Illumina370K_SNParray	NA	2	5	2	NA	2	2
RB590	NA	NA	Affymetrix_CytoScan	NA	NA	nd	NA	NA	NA	NA
RB593	NA	NA	Affymetrix_CytoScan	NA	NA	nd	NA	NA	NA	NA
RB598	NA	NA	Affymetrix_CytoScan	NA	NA	nd	NA	NA	NA	NA
RB603	NA	NA	Affymetrix_CytoScan	NA	NA	nd	NA	NA	NA	NA
RB617	NA	NA	Affymetrix_CytoScan	NA	NA	nd	NA	NA	NA	NA
RB625	NA	NA	Affymetrix_CytoScan	NA	NA	nd	NA	NA	NA	NA
RB630	NA	NA	NA	NA	NA	NA	NA	NA	NA	NA
RB632	NA	NA	Affymetrix_CytoScan	NA	NA	nd	NA	NA	NA	NA
RB634	NA	NA	Affymetrix_CytoScan	NA	NA	nd	NA	NA	NA	NA
RB635	NA	NA	Affymetrix_CytoScan	NA	NA	nd	NA	NA	NA	NA
RB647	NA	NA	NA	NA	NA	NA	NA	NA	NA	NA
RB659	NA	NA	Affymetrix_CytoScan	NA	NA	nd	NA	NA	NA	NA
RB663	NA	NA	Affymetrix_CytoScan	NA	NA	nd	NA	NA	NA	NA
RB671	NA	NA	Affymetrix_CytoScan	NA	NA	nd	NA	NA	NA	NA
RB704	NA	NA	Affymetrix_CytoScan	NA	NA	nd	NA	NA	NA	NA
RB707	NA	NA	Affymetrix_CytoScan	NA	NA	nd	NA	NA	NA	NA
RB714	NA	NA	Affymetrix_CytoScan	NA	NA	nd	NA	NA	NA	NA
RB715	NA	NA	Affymetrix_CytoScan	NA	NA	nd	NA	NA	NA	NA
RB716	NA	NA	Affymetrix_CytoScan	NA	NA	nd	NA	NA	NA	NA
RBsjd2	NA	NA	NA	NA	NA	NA	NA	NA	NA	NA
RBsjd3	NA	NA	NA	NA	NA	NA	NA	NA	NA	NA
RBsjd7	NA	NA	NA	NA	NA	NA	NA	NA	NA	NA
RBsjd8	NA	NA	NA	NA	NA	NA	NA	NA	NA	NA
RBsjd9	NA	NA	NA	NA	NA	NA	NA	NA	NA	NA
1: subtype1
2: subtype 2
3: outliers; unclassified samples
NA: not available
nd: not done

## Sheet: 9-CpGs characteristics
Table S1. Patient information, molecular data types available, molecular subtype assignment
Characteristics of the 9-CpGs predictor and centroid methylation beta values used for subtype assignment based on pyrosequencing.
CpG ID	CpG position	chrom. position	DNA strand	gene	ref seq	CpG position to gene	Two-sided Wilcoxon test (p-value)	centroid subtype 1	centroid subtype 2	Delta β-value subtype 1 vs subtype 2
cg1	cg12750745	1p34.1	R				8.86e-14	0.129	0.554	-0.426
cg2	cg08091439	1p13.3	R	AHCYL1	NM_006621	Body	1.16e-13	0.24	0.687	-0.447
cg3	cg23877497	6q25.3	F	TULP4	NM_020245	Body	1.51e-13	0.233	0.682	-0.449
cg6	cg20641531	7p21.3	F	ICA1	NM_022307	TSS1500	2.22e-16	0.668	0.155	0.513
cg8	cg10007051	7q21.13	R				2.5e-15	0.561	0.157	0.404
cg9	cg07857792	19p13.11	R	KCNN1	NM_002248	TSS1500	3.72e-15	0.732	0.267	0.465
cg10	cg17341366	2p25.1	F				3.72e-15	0.66	0.199	0.461
cg13	cg21214455	15q23	F	SENP8	NM_145204	5UTR	5.38e-15	0.651	0.165	0.486
cg14	cg10316527	15p25.2	F				5.38e-15	0.565	0.161	0.403

## Sheet: 9-CpGs data and subtype assig.
Table S1. Patient information, molecular data types available, molecular subtype assignment
9-CpG predictor: comparison between methylation assessed by pyrosequencing and by Illumina arrays; subtype assignement in an additional series of 30 retinoblastoma using pyrosequencing methylation data.
		cg12750745		cg08091439		cg23877497		cg20641531		cg10007051		cg07857792		cg17341366		cg21214455		cg10316527		Subtype assignment
sample ID	Series	pyrosequencing	Illumina	pyrosequencing	Illumina	pyrosequencing	Illumina	pyrosequencing	Illumina	pyrosequencing	Illumina	pyrosequencing	Illumina	pyrosequencing	Illumina	pyrosequencing	Illumina	pyrosequencing	Illumina	9 CpG predictor (pyrosequencing)	Methylome predictor (Illumina)	Transcriptome predictor	Omics predictor
RB21	initial series	0.66	0.642	0.77	0.784	0.75	0.809	0.02	0.078	0.03	0.07	0.15	0.216	0.04	0.049	0.02	0.082	0.18	0.212	2	2	2	2
RB46	initial series	0.44	0.375	0.58	0.67	0.16	0.295	0.1	0.277	0.14	0.218	0.07	0.087	0.15	0.129	0.02	0.076	0.34	0.387	2	2	2	2
RB14	initial series	0.65	0.605	0.4	0.53	0.67	0.794	0.07	0.244	0.07	0.123	0.13	0.286	0.15	0.213	0.36	0.473	0.11	0.222	2	2	2	2
RB38	initial series	0.77	0.765	0.77	0.826	0.7	0.811	0.03	0.081	0.04	0.04	0.04	0.051	0.2	0.183	0.06	0.115	0.06	0.088	2	2	2	2
RB27	initial series	0.81	0.88	0.71	0.731	0.67	0.778	0.02	0.056	0.02	0.056	0.06	0.102	0.13	0.053	0.07	0.088	0.05	0.034	2	2	2	2
RB41	initial series	0.71	0.701	0.73	0.8	0.8	0.897	0.02	0.096	0.02	0.03	0.03	0.038	0.14	0.056	0.04	0.082	0.05	0.083	2	2	2	2
RB59	initial series	0.55	0.525	0.65	0.736	0.47	0.671	0.06	0.152	0.14	0.199	0.24	0.3	0.1	0.115	0.24	0.334	0.18	0.249	2	2	2	2
RB220	initial series	0.64	0.586802	0.6	0.672298	0.55	0.664205	0.09	0.244917	0.15	0.173061	0.25	0.381835	0.21	0.256301	0.2	0.243326	0.2	0.250486	2	2	2	2
RB6	initial series	0.05	0.04	0.07	0.184	0.06	0.151	0.54	0.721	0.59	0.606	0.75	0.806	0.51	0.477	0.31	0.386	0.39	0.461	1	1	1	1
RB63	initial series	0.41	0.343	0.42	0.539	0.2	0.334	0.19	0.385	0.21	0.371	0.76	0.812	0.69	0.707	0.3	0.414	0.3	0.373	3	1	1	1
RB217	initial series	0.13	0.061	0.11	0.257	0.2	0.117	0.54	0.728	0.33	0.532	0.9	0.874	0.72	0.733	0.79	0.807	0.67	0.598	1	1	1	1
RB40	initial series	0.15	0.102961	0.17	0.27023	0.13	0.242073	0.44	0.576935	0.41	0.461315	0.61	0.599279	0.48	0.443321	0.68	0.565906	0.5	0.510178	1	1	1	1
RB10	initial series	0.2	0.16	0.19	0.312	0.24	0.333	0.22	0.439	0.39	0.445	0.76	0.766	0.53	0.516	0.54	0.526	0.65	0.683	1	1	1	1
RB11	initial series	0.15	0.136	0.12	0.163	0.11	0.219	0.55	0.76	0.35	0.418	0.67	0.671	0.59	0.538	0.68	0.671	0.28	0.342	1	1	1	1
RB1	initial series	0.1	0.116	0.05	0.132	0.06	0.182	0.68	0.829	0.62	0.698	0.71	0.745	0.74	0.677	0.68	0.688	0.6	0.619	1	1	1	1
RB24	initial series	0.1	0.102	0.09	0.246	0.12	0.223	0.53	0.727	0.77	0.812	0.81	0.798	0.68	0.579	0.76	0.78	0.51	0.533	1	1	1	1
RB50	initial series	0.08	0.071	0.3	0.513	0.08	0.197	0.15	0.256	0.65	0.706	0.81	0.784	0.5	0.493	0.03	0.074	0.29	0.36	1	1	1	1
RB13	additional sample	0.76	nd	0.47	nd	0.62	nd	0.02	nd	0.1	nd	0.16	nd	0.11	nd	0.29	nd	0.07	nd	2	NA	NA	NA
RB55	additional sample	0.6	nd	0.77	nd	0.74	nd	0.02	nd	0.28	nd	0.33	nd	0.12	nd	0.04	nd	0.16	nd	2	NA	NA	NA
RB202	additional sample	0.72	nd	0.73	nd	0.67	nd	0.03	nd	0.05	nd	0.19	nd	0.09	nd	0.08	nd	0.1	nd	2	NA	NA	NA
RB204	additional sample	0.33	nd	0.74	nd	0.1	nd	0.62	nd	0.36	nd	0.93	nd	0.66	nd	0.54	nd	0.25	nd	3	NA	NA	NA
RB205	additional sample	0.49	nd	0.67	nd	0.52	nd	0.03	nd	0.03	nd	0.07	nd	0.09	nd	0.13	nd	0.08	nd	2	NA	NA	NA
RB215	additional sample	0.48	nd	0.54	nd	0.52	nd	0.08	nd	0.26	nd	0.32	nd	0.44	nd	0.24	nd	0.33	nd	2	NA	NA	NA
RB590	additional sample	0.61	nd	0.73	nd	0.76	nd	0.05	nd	0.1	nd	0.1	nd	0.04	nd	0.05	nd	0.06	nd	2	NA	NA	NA
RB593	additional sample	0.4	nd	0.55	nd	0.26	nd	0.17	nd	0.35	nd	0.46	nd	0.33	nd	0.21	nd	0.3	nd	2	NA	NA	NA
RB598	additional sample	0.68	nd	0.67	nd	0.25	nd	0.02	nd	0.14	nd	0.08	nd	0.43	nd	0.13	nd	0.1	nd	2	NA	NA	NA
RB603	additional sample	0.11	nd	0.04	nd	0.04	nd	0.58	nd	0.45	nd	0.77	nd	0.77	nd	0.89	nd	0.66	nd	1	NA	NA	NA
RB617	additional sample	0.7	nd	0.71	nd	0.61	nd	0.03	nd	0.06	nd	0.04	nd	0.08	nd	0.68	nd	0.1	nd	2	NA	NA	NA
RB625	additional sample	0.19	nd	0.03	nd	0.1	nd	0.76	nd	0.79	nd	0.66	nd	0.78	nd	0.93	nd	0.83	nd	1	NA	NA	NA
RB630	additional sample	0.17	nd	0.69	nd	0.3	nd	0.07	nd	0.15	nd	0.83	nd	0.23	nd	0.02	nd	0.33	nd	3	NA	NA	NA
RB632	additional sample	0.22	nd	0.46	nd	0.66	nd	0.02	nd	0.06	nd	0.36	nd	0.06	nd	0.04	nd	0.14	nd	2	NA	NA	NA
RB634	additional sample	0.24	nd	0.27	nd	0.23	nd	0.3	nd	0.46	nd	0.6	nd	0.58	nd	0.33	nd	0.38	nd	1	NA	NA	NA
RB635	additional sample	0.76	nd	0.77	nd	0.77	nd	0.02	nd	0.14	nd	0.02	nd	0.04	nd	0.04	nd	0.06	nd	2	NA	NA	NA
RB647	additional sample	0.56	nd	0.73	nd	0.48	nd	0.02	nd	0.09	nd	0.67	nd	0.04	nd	0.02	nd	0.13	nd	2	NA	NA	NA
RB659	additional sample	0.68	nd	0.48	nd	0.61	nd	0.18	nd	0.3	nd	0.19	nd	0.52	nd	0.43	nd	0.2	nd	2	NA	NA	NA
RB663	additional sample	0.15	nd	0.11	nd	0.12	nd	0.45	nd	0.56	nd	0.75	nd	0.72	nd	0.67	nd	0.7	nd	1	NA	NA	NA
RB671	additional sample	0.1	nd	0.04	nd	0.1	nd	0.71	nd	0.65	nd	0.66	nd	0.67	nd	0.9	nd	0.84	nd	1	NA	NA	NA
RB704	additional sample	0.74	nd	0.75	nd	0.5	nd	0.01	nd	0.02	nd	0.02	nd	0.04	nd	0.05	nd	0.06	nd	2	NA	NA	NA
RB707	additional sample	0.71	nd	0.76	nd	0.74	nd	0.03	nd	0.06	nd	0.08	nd	0.06	nd	0.14	nd	0.08	nd	2	NA	NA	NA
RB714	additional sample	0.12	nd	0.08	nd	0.08	nd	0.59	nd	0.31	nd	0.72	nd	0.72	nd	0.72	nd	0.68	nd	1	NA	NA	NA
RB715	additional sample	0.81	nd	0.8	nd	0.66	nd	0.01	nd	0.03	nd	0.02	nd	0.26	nd	0.02	nd	0.06	nd	2	NA	NA	NA
RB716	additional sample	0.64	nd	0.79	nd	0.78	nd	0.02	nd	0.05	nd	0.11	nd	0.08	nd	0.04	nd	0.07	nd	2	NA	NA	NA
RBsjd2	additional sample	0.79	nd	0.41	nd	0.73	nd	0.03	nd	0.04	nd	0.04	nd	0.11	nd	0.37	nd	0.07	nd	2	NA	NA	NA
RBsjd3	additional sample	0.59	nd	0.24	nd	0.21	nd	0.04	nd	0.53	nd	0.18	nd	0.14	nd	0.37	nd	0.08	nd	3	NA	NA	NA
RBsjd7	additional sample	0.47	nd	0.25	nd	0.48	nd	0.07	nd	0.09	nd	0.1	nd	0.42	nd	0.45	nd	0.08	nd	2	NA	NA	NA
RBsjd8	additional sample	0.53	nd	0.8	nd	0.44	nd	0.02	nd	0.03	nd	0.19	nd	0.39	nd	0.1	nd	0.05	nd	2	NA	NA	NA
RBsjd9	additional sample	0.26	nd	0.14	nd	0.14	nd	0.47	nd	0.53	nd	0.65	nd	0.71	nd	0.65	nd	0.57	nd	1	NA	NA	NA
initial series: 72 samples classified by omics
additional series: 30 samples not previuosly classified by omics

## Sheet: overview of subtype assign.
Table S1. Patient information, molecular data types available, molecular subtype assignment
Subtype assignment of the 102 retinoblastoma determined by the omics approach (n=72) and by the 9-CpGs predictor (n=30)
sample ID	type of analysis	final subtype classification
RB1	omics	1
RB2	omics	1
RB3	omics	2
RB4	omics	1
RB6	omics	1
RB7	omics	2
RB9	omics	1
RB10	omics	1
RB11	omics	1
RB13	9-CpGs predictor	2
RB14	omics	2
RB15	omics	2
RB21	omics	2
RB22	omics	2
RB23	omics	1
RB24	omics	1
RB25	omics	1
RB27	omics	2
RB28	omics	1
RB30	omics	1
RB31	omics	2
RB32	omics	2
RB33	omics	1
RB34	omics	1
RB35	omics	1
RB37	omics	2
RB38	omics	2
RB39	omics	2
RB40	omics	1
RB41	omics	2
RB42	omics	2
RB43	omics	2
RB44	omics	1
RB45	omics	2
RB46	omics	2
RB47	omics	1
RB48	omics	2
RB49	omics	1
RB50	omics	1
RB51	omics	2
RB52	omics	1
RB54	omics	2
RB55	9-CpGs predictor	2
RB56	omics	2
RB57	omics	2
RB58	omics	2
RB59	omics	2
RB60	omics	3
RB61	omics	3
RB62	omics	2
RB63	omics	1
RB64	omics	2
RB109	omics	1
RB111	omics	2
RB200	omics	2
RB202	9-CpGs predictor	2
RB203	omics	1
RB204	9-CpGs predictor	3
RB205	9-CpGs predictor	2
RB206	omics	1
RB208	omics	3
RB209	omics	2
RB211	omics	2
RB212	omics	2
RB213	omics	1
RB215	9-CpGs predictor	2
RB216	omics	1
RB217	omics	1
RB218	omics	1
RB219	omics	1
RB220	omics	2
RB221	omics	1
RB222	omics	2
RB223	omics	2
RB224	omics	2
RB225	omics	2
RB300	omics	2
RB304	omics	2
RB590	9-CpGs predictor	2
RB593	9-CpGs predictor	2
RB598	9-CpGs predictor	2
RB603	9-CpGs predictor	1
RB617	9-CpGs predictor	2
RB625	9-CpGs predictor	1
RB630	9-CpGs predictor	3
RB632	9-CpGs predictor	2
RB634	9-CpGs predictor	1
RB635	9-CpGs predictor	2
RB647	9-CpGs predictor	2
RB659	9-CpGs predictor	2
RB663	9-CpGs predictor	1
RB671	9-CpGs predictor	1
RB704	9-CpGs predictor	2
RB707	9-CpGs predictor	2
RB714	9-CpGs predictor	1
RB715	9-CpGs predictor	2
RB716	9-CpGs predictor	2
RBsjd2	9-CpGs predictor	2
RBsjd3	9-CpGs predictor	3
RBsjd7	9-CpGs predictor	2
RBsjd8	9-CpGs predictor	2
RBsjd9	9-CpGs predictor	1
