# Supplementary material for: A high-risk retinoblastoma subtype with stemness features, dedifferentiated cone states and neuronal/ganglion cell gene expression
Source: Nat Commun. 2021 Sep 22;12:5578. doi: 10.1038/s41467-021-25792-0 (PMC8458383; doi:10.1038/s41467-021-25792-0)
Supplement: Supplementary file 6 — Supplementary Data 3 [file 41467_2021_25792_MOESM6_ESM.xlsx]

## Sheet: genes differentially expressed
Table S3. Related to Figure 3. Differential gene expression analyses between retinoblastoma subtypes
Genes differentially expressed in subtype 2 (n=31) versus subtype 1 (n=26). Limma moderated t tests (two-sided) were used with BH correction.
gene	logFC Subtype 2 vs Subtype 1	average expression	t	p-value	adjusted p-value	B	Gene cluster
TFF1	5.79115	8.84391	11.9577	2.73271e-17	1.11538e-13	28.9032	2
CD24	3.62924	6.97591	12.6189	2.8256e-18	2.88324e-14	31.079	2
EBF3	3.12192	5.12538	9.2644	4.86768e-13	2.83828e-10	19.4508	2
DCX	2.69323	6.14331	6.34719	3.62331e-08	1.39255e-06	8.5569	2
ROBO1	2.51073	6.79919	7.59225	2.96093e-10	3.47398e-08	13.2247	2
LINC01933	2.49628	4.69382	5.60992	5.93338e-07	1.34692e-05	5.85054	2
ST6GALNAC5	2.36091	4.49287	6.4254	2.6844e-08	1.10897e-06	8.84776	2
DPP10-AS1	2.31421	7.35198	9.36817	3.29074e-13	2.16637e-10	19.8305	2
ZFPM2	2.1854	5.98708	5.96214	1.5733e-07	4.57377e-06	7.13423	2
PRAME	2.17321	7.29013	6.4652	2.30395e-08	9.73478e-07	8.996	2
BCL11A	2.1699	4.99123	9.20844	6.01429e-13	3.31729e-10	19.2456	2
DPP10	2.09917	6.67824	9.12074	8.38258e-13	3.97841e-10	18.9235	2
RAMP1	2.01773	5.52408	9.1084	8.78388e-13	3.98359e-10	18.8781	2
SOX11	1.90253	9.1219	8.06185	4.82275e-11	8.55849e-09	14.9883	2
GAP43	1.85463	7.09685	7.1085	1.92598e-09	1.44505e-07	11.4053	2
INSM2	1.78809	7.77633	8.03278	5.39491e-11	9.21457e-09	14.8793	2
CA10	1.74932	7.63811	4.00405	0.000179294	0.00136735	0.378498	2
TPH1	1.68404	4.48881	4.02999	0.000164522	0.00128201	0.459875	2
PCDHB16	1.68166	5.94631	6.40184	2.93841e-08	1.18747e-06	8.76007	2
ADRA2A	1.66712	4.42256	5.24041	2.33707e-06	4.02829e-05	4.52806	2
PLPPR5	1.66679	4.19065	5.33602	1.64319e-06	3.03752e-05	4.86751	2
PCDHB10	1.6579	5.82264	5.95103	1.64099e-07	4.73012e-06	7.09346	2
SATB2	1.62174	4.36682	6.88045	4.65155e-09	2.85071e-07	10.5489	2
FAT3	1.59991	4.91959	5.81265	2.76952e-07	7.22768e-06	6.58704	2
RNF182	1.59071	5.68292	6.4853	2.13282e-08	9.18283e-07	9.07086	2
ZDHHC22	1.58909	5.99168	6.59094	1.42073e-08	6.77436e-07	9.46504	2
SIMC1	1.53282	6.79893	7.31009	8.8264e-10	8.15065e-08	12.1634	2
SSTR2	1.53033	4.95354	7.10516	1.95102e-09	1.45848e-07	11.3928	2
CTCFL	1.52701	5.18447	3.18818	0.00230831	0.0110895	-2.01347	2
GALNT7	1.47952	5.89149	7.36525	7.12941e-10	6.92843e-08	12.3708	2
POU4F2	1.46949	4.64236	4.58073	2.50561e-05	0.00027429	2.25093	2
SH3BP5	1.46746	6.75667	9.33844	3.68099e-13	2.28635e-10	19.7218	2
PCDHB2	1.46508	5.94941	6.4278	2.65981e-08	1.10104e-06	8.85668	2
HS3ST4	1.4648	5.00313	5.05921	4.53189e-06	6.86649e-05	3.89071	2
ROBO3	1.45623	6.24007	6.19026	6.60354e-08	2.28029e-06	7.97508	2
RSPO1	1.42359	5.67592	5.52149	8.25562e-07	1.76975e-05	5.53156	2
SLC16A9	1.41946	5.22429	6.05937	1.08748e-07	3.3474e-06	7.49182	2
CCDC88C	1.3876	5.25926	7.84369	1.11969e-10	1.64393e-08	14.1698	2
NEFM	1.3624	5.55415	4.12707	0.000118992	0.000987548	0.76693	2
CTNND2	1.35972	4.70739	7.00141	2.91447e-09	1.95653e-07	11.0029	2
EDIL3	1.35809	4.88511	6.52287	1.84601e-08	8.24363e-07	9.21097	2
MDK	1.35051	6.41852	7.045	2.46233e-09	1.70923e-07	11.1667	2
NSG1	1.34547	6.01428	6.35607	3.50213e-08	1.35363e-06	8.58988	2
STMN2	1.33026	9.8431	4.9861	5.90758e-06	8.44862e-05	3.6359	2
BASP1	1.32868	10.247	7.03683	2.5413e-09	1.74623e-07	11.136	2
TSPAN11	1.32114	6.33312	10.4884	5.14363e-15	1.16635e-11	23.8565	2
UGT8	1.31772	5.59808	5.98585	1.43793e-07	4.25294e-06	7.22133	2
H2AFY2	1.31199	6.03912	6.84955	5.24108e-09	3.09133e-07	10.4331	2
TCERG1L	1.29886	4.46435	5.99149	1.40748e-07	4.17496e-06	7.24206	2
SPTBN2	1.289	5.05634	9.93548	3.94091e-14	5.02664e-11	21.8869	2
DLL3	1.26719	5.00547	8.31007	1.85403e-11	3.86092e-09	15.9171	2
GSTA4	1.26014	7.7199	8.41634	1.23245e-11	2.92463e-09	16.3138	2
ZNF695	1.25541	3.6029	6.87164	4.81256e-09	2.92306e-07	10.5159	2
PDE9A	1.25416	6.39623	8.27783	2.09878e-11	4.19922e-09	15.7966	2
SLC10A4	1.25278	3.5794	5.4319	1.15212e-06	2.3074e-05	5.2099	2
OSR2	1.20616	4.01229	4.36873	5.23387e-05	0.000496342	1.54785	2
F2R	1.20346	5.8574	8.0535	4.98051e-11	8.76227e-09	14.957	2
SYT6	1.20136	4.92502	4.37481	5.12535e-05	0.000489819	1.56782	2
VCAN	1.18922	6.02756	4.38631	4.92629e-05	0.000473555	1.60557	2
SSBP3	1.1714	7.16311	8.37531	1.44281e-11	3.34034e-09	16.1607	2
HSD17B11	1.17066	7.06239	5.59434	6.28951e-07	1.41362e-05	5.79423	2
MLLT3	1.16594	5.18531	3.54637	0.000780554	0.00457746	-1.0057	2
TMEM246	1.16537	4.64737	5.76245	3.34654e-07	8.42122e-06	6.40401	2
IGFBPL1	1.16015	7.68231	6.02497	1.23941e-07	3.75836e-06	7.36518	2
NKAIN1	1.14644	5.79834	9.32937	3.80909e-13	2.28635e-10	19.6886	2
LMO4	1.14463	5.66429	5.77728	3.16466e-07	8.05291e-06	6.45805	2
TMPRSS3	1.14419	4.06401	4.06796	0.000145001	0.00115153	0.579504	2
PCDHB5	1.14207	6.36778	3.98296	0.000192234	0.00145193	0.312573	2
RCOR2	1.13847	5.50003	10.01	2.98946e-14	4.50819e-11	22.1544	2
RAB33A	1.12941	5.33106	6.39484	3.01834e-08	1.21018e-06	8.73404	2
ELAVL3	1.11781	4.99105	7.47189	4.71794e-10	5.09437e-08	12.772	2
FAM155A	1.09379	3.80516	3.66764	0.000533282	0.00333124	-0.648842	2
KIF14	1.0918	7.21113	7.45844	4.97013e-10	5.28283e-08	12.7214	2
CHODL	1.09012	4.40972	5.43112	1.15544e-06	2.31179e-05	5.20712	2
TEX14	1.08765	6.47609	4.33561	5.86437e-05	0.000547734	1.4395	2
GPR161	1.08522	5.0259	7.63395	2.51962e-10	3.11639e-08	13.3816	2
ZNF124	1.07728	6.49113	7.32354	8.37878e-10	7.85617e-08	12.2139	2
ESAM	1.0742	4.90489	5.28335	1.99552e-06	3.56961e-05	4.68027	2
VANGL2	1.06927	7.12587	8.02975	5.45837e-11	9.21457e-09	14.868	2
ZIC2	1.06228	5.64598	3.08402	0.00312551	0.0141368	-2.29267	2
CHST8	1.05411	5.0686	7.15089	1.63463e-09	1.28457e-07	11.5647	2
SNRPE	1.05135	5.22976	8.03839	5.27957e-11	9.13097e-09	14.9003	2
ID1	1.04849	6.59815	3.79262	0.000357676	0.0023964	-0.273392	2
ASXL3	1.04642	4.5631	5.64198	5.26214e-07	1.22034e-05	5.96652	2
LRRN1	1.04581	3.73965	5.05511	4.59997e-06	6.93838e-05	3.87637	2
ASPM	1.04341	6.41504	5.69681	4.28368e-07	1.03703e-05	6.16533	2
IGDCC3	1.04296	7.74426	7.28109	9.87519e-10	8.80221e-08	12.0543	2
WASF1	1.04267	8.20995	9.95307	3.69183e-14	5.02285e-11	21.9501	2
DDIT4L	1.03635	6.30662	4.26176	7.54753e-05	0.000672868	1.19936	2
CERS6	1.03384	5.71467	9.74859	7.90174e-14	7.01125e-11	21.2132	2
DCC	1.03365	5.58749	6.5004	2.01256e-08	8.79492e-07	9.12717	2
LRRC4	1.02383	5.47265	7.04858	2.4284e-09	1.70305e-07	11.1802	2
NKX3-2	1.02087	5.18091	6.85475	5.13688e-09	3.04748e-07	10.4526	2
TBR1	1.01951	3.05528	4.16083	0.000106227	0.000899908	0.874615	2
HS3ST5	1.01951	4.74452	6.16211	7.35263e-08	2.46797e-06	7.87096	2
NTF3	1.01625	5.16781	6.54499	1.69545e-08	7.70618e-07	9.29351	2
ASAP1	1.01564	6.12949	8.91449	1.83472e-12	7.34174e-10	18.1634	2
SLC27A6	1.01396	4.05117	3.59	0.000681099	0.00407621	-0.878169	2
ALCAM	1.01354	4.92868	5.69615	4.29425e-07	1.03835e-05	6.16295	2
ZMIZ1	1.00969	8.67037	7.22869	1.20961e-09	1.0243e-07	11.8572	2
KCNQ5	1.00853	3.14412	6.4066	2.88523e-08	1.17344e-06	8.77778	2
OSBPL6	1.00426	5.75364	7.22058	1.24815e-09	1.04194e-07	11.8267	2
TAGLN3	1.0007	7.56568	6.11476	8.80733e-08	2.86667e-06	7.69606	2
GEN1	0.998129	5.27405	5.29171	1.93504e-06	3.47626e-05	4.70993	2
ASAP1-IT1	0.996731	4.72013	6.34403	3.66737e-08	1.40157e-06	8.54518	2
CAMKV	0.99416	4.87951	6.77761	6.91898e-09	3.806e-07	10.1634	2
LOC101929340	0.98923	3.44647	4.48908	3.45124e-05	0.000356984	1.94503	2
FAM171A1	0.987455	7.07316	8.56817	6.88488e-12	1.87342e-09	16.8793	2
40603	0.987422	6.05148	4.59306	2.39956e-05	0.000265998	2.29228	2
SHISA2	0.982632	4.19285	6.62233	1.25898e-08	6.1467e-07	9.58234	2
DUSP7	0.977413	4.9093	13.4569	1.72658e-19	3.52361e-15	33.7484	2
ADGRL3	0.973482	4.55202	5.88649	2.09535e-07	5.81796e-06	6.8569	2
SMAD9	0.969162	4.71858	9.84802	5.45494e-14	5.85918e-11	21.5721	2
EXO1	0.965278	6.46734	5.31142	1.79938e-06	3.26705e-05	4.77998	2
C1orf112	0.962723	5.76607	6.21753	5.95053e-08	2.07942e-06	8.07599	2
TEX2	0.962185	6.53745	5.4232	1.18994e-06	2.36228e-05	5.17874	2
PCDHB7	0.959383	4.64864	3.61158	0.000636511	0.00386049	-0.814757	2
ABCC8	0.959263	5.32908	4.80076	1.15004e-05	0.000145416	2.99651	2
MYB	0.957129	6.88815	6.49593	2.04743e-08	8.8902e-07	9.1105	2
NUF2	0.956941	8.69106	6.27668	4.74632e-08	1.73279e-06	8.29515	2
CENPF	0.956457	8.42476	6.76321	7.3141e-09	3.99107e-07	10.1095	2
PHLDA1	0.956268	5.52475	3.64517	0.000572584	0.00353671	-0.715548	2
CRLF1	0.947263	3.98745	4.072	0.00014306	0.00114091	0.592271	2
LBR	0.946821	9.766	8.32312	1.76325e-11	3.78784e-09	15.9659	2
PLPPR4	0.944024	8.29093	4.13238	0.00011689	0.00097407	0.783833	2
PPP1R14A	0.943367	3.89324	3.22992	0.00204105	0.010025	-1.89977	2
DHCR24	0.943205	5.71783	6.25917	5.07496e-08	1.81383e-06	8.23025	2
MIR17HG	0.94084	4.47896	6.0704	1.04277e-07	3.25892e-06	7.53248	2
KCNK3	0.937066	7.12946	6.60787	1.33106e-08	6.42183e-07	9.52831	2
RASD1	0.93249	7.87065	5.48328	9.51843e-07	1.96811e-05	5.39417	2
FAM83D	0.929818	6.90065	7.12911	1.77838e-09	1.35929e-07	11.4828	2
PLEKHO1	0.925618	7.18075	6.9117	4.12246e-09	2.58865e-07	10.6662	2
LOC105372310	0.925038	5.4342	5.13252	3.46977e-06	5.54945e-05	4.14759	2
NRN1	0.924447	6.32885	2.60288	0.0117172	0.0408131	-3.4926	2
MEX3B	0.916289	5.55456	8.31132	1.84512e-11	3.86092e-09	15.9218	2
HASPIN	0.91618	4.67265	7.50336	4.17671e-10	4.60747e-08	12.8904	2
CDC20	0.91321	8.65954	7.52819	3.79402e-10	4.3256e-08	12.9838	2
FILIP1L	0.911907	4.7184	4.03466	0.000161993	0.00126616	0.474547	2
SAPCD2	0.91126	6.11131	7.17111	1.51158e-09	1.2145e-07	11.6407	2
DOCK11	0.910991	3.91104	6.56788	1.55258e-08	7.25291e-07	9.37893	2
ORC1	0.90381	5.32227	8.54166	7.62083e-12	2.04639e-09	16.7807	2
PPFIBP2	0.897492	6.11098	4.29945	6.63723e-05	0.000606866	1.32164	2
PXDN	0.893174	5.38877	4.75051	1.37555e-05	0.000168198	2.82489	2
PCDHB6	0.890903	3.17561	4.45115	3.93723e-05	0.000396208	1.81929	2
DLGAP5	0.890153	7.41818	6.976	3.2153e-09	2.10314e-07	10.9075	2
DRAXIN	0.884207	4.4754	3.51211	0.000868197	0.00499384	-1.10515	2
RGS16	0.883887	6.22169	4.43266	4.19762e-05	0.000416253	1.7582	2
KCTD20	0.88316	5.56126	8.77042	3.17722e-12	1.11794e-09	17.6303	2
MEX3A	0.880858	6.08743	9.44759	2.4404e-13	1.71737e-10	20.1203	2
RNF175	0.877499	5.27049	5.18313	2.88349e-06	4.75717e-05	4.32573	2
IER5L	0.877376	5.24946	6.6114	1.31307e-08	6.36511e-07	9.54152	2
TRIP13	0.877361	6.55728	7.41557	5.86721e-10	5.95712e-08	12.5602	2
PCDHB18P	0.876323	4.16084	5.07	4.35761e-06	6.65644e-05	3.92842	2
ASS1	0.876177	5.4701	4.54403	2.84927e-05	0.000304599	2.12809	2
PLAGL1	0.874677	3.69402	3.73085	0.000436108	0.00282797	-0.459912	2
KIF20A	0.874153	7.58751	6.47487	2.21998e-08	9.46323e-07	9.03201	2
CAVIN4	0.87281	4.86211	7.41357	5.91294e-10	5.969e-08	12.5526	2
KIF15	0.872303	7.2682	6.13152	8.26228e-08	2.72842e-06	7.75795	2
NUAK1	0.869313	5.23995	4.62364	2.15494e-05	0.000243107	2.39511	2
NRGN	0.867589	4.85187	6.06634	1.059e-07	3.2895e-06	7.51752	2
TMEM132E	0.866434	5.60292	3.80427	0.000344487	0.00233023	-0.238014	2
VWCE	0.863319	5.30721	6.90212	4.27793e-09	2.66984e-07	10.6302	2
FIGN	0.850799	4.55884	4.35702	5.44888e-05	0.000514104	1.5095	2
CIART	0.848937	6.27101	5.45924	1.04084e-06	2.12203e-05	5.30791	2
KCNH2	0.848553	6.08013	9.10922	8.75662e-13	3.98359e-10	18.8812	2
NBAS	0.847043	5.66072	3.3293	0.00151727	0.00789506	-1.62501	2
KIF5C	0.846211	6.84149	3.39929	0.00122766	0.00664389	-1.42815	2
DPP6	0.845972	4.38437	3.81537	0.000332352	0.00226541	-0.204235	2
ASAP2	0.84341	7.74536	5.83784	2.51836e-07	6.73586e-06	6.679	2
PRMT3	0.840127	5.2808	4.79135	1.1893e-05	0.000149822	2.96433	2
TSHZ1	0.83904	7.35363	5.07371	4.29915e-06	6.59676e-05	3.94141	2
NEK2	0.837291	7.92786	4.53803	2.9097e-05	0.000309923	2.10804	2
PRKX	0.83717	5.85093	6.27318	4.81018e-08	1.74673e-06	8.28219	2
CCDC181	0.833597	8.43268	5.99378	1.39529e-07	4.15695e-06	7.25047	2
ANLN	0.831268	6.5702	6.08593	9.82942e-08	3.12947e-06	7.58971	2
TBC1D9	0.831234	6.1944	4.34834	5.61383e-05	0.000526987	1.48109	2
ZNF100	0.830653	7.09637	7.19587	1.37348e-09	1.11673e-07	11.7338	2
CUX2	0.829713	3.57686	3.7265	0.000442208	0.00285679	-0.472969	2
CENPL	0.828722	5.9668	5.04988	4.68821e-06	7.03507e-05	3.8581	2
C8orf88	0.828543	4.04671	4.70713	1.60455e-05	0.000190382	2.67738	2
SLAIN1	0.828045	6.8988	5.02526	5.12638e-06	7.54828e-05	3.77221	2
KCNJ2	0.826832	4.93313	3.14214	0.00264106	0.0123593	-2.13768	2
SERPINE2	0.823443	7.32825	5.22012	2.51779e-06	4.25709e-05	4.45632	2
ONECUT1	0.823127	3.66823	7.07685	2.17688e-09	1.58455e-07	11.2864	2
FNDC5	0.820979	6.70331	7.12597	1.80008e-09	1.36565e-07	11.471	2
NHLH1	0.820032	5.5085	6.06339	1.07097e-07	3.31449e-06	7.50664	2
REEP1	0.818529	8.75397	4.54068	2.88279e-05	0.000307698	2.11691	2
FBLN1	0.814049	4.90935	5.61021	5.92694e-07	1.34692e-05	5.85158	2
H1F0	0.811141	6.82267	3.88847	0.00026212	0.00187105	0.0196061	2
CFAP36	0.809404	7.27118	5.44517	1.09674e-06	2.21169e-05	5.25743	2
ELAVL2	0.808557	6.30216	3.89753	0.000254483	0.00182849	0.0475133	2
TRPM8	0.804925	3.67526	3.60835	0.000643008	0.0038893	-0.824271	2
TAF1A	0.804086	5.52843	5.20233	2.68763e-06	4.50322e-05	4.39346	2
SH3RF1	0.802584	4.90301	7.13243	1.75566e-09	1.35206e-07	11.4953	2
LMNB1	0.797179	7.97732	5.28193	2.00602e-06	3.57912e-05	4.67521	2
TNFAIP8L1	0.797164	4.61444	5.72296	3.88268e-07	9.52377e-06	6.26034	2
GPX7	0.795356	4.24334	4.66714	1.84844e-05	0.000211571	2.54191	2
EYA2	0.794135	7.66859	7.31192	8.76426e-10	8.13005e-08	12.1702	2
MVB12B	0.793216	5.39215	8.59651	6.17679e-12	1.75078e-09	16.9847	2
CHST9	0.791129	3.65428	2.72194	0.00855549	0.0317167	-3.21004	2
MIR4697HG	0.787522	3.83083	6.31314	4.12808e-08	1.53453e-06	8.43044	2
CACNA1G	0.783742	5.25422	5.66813	4.77056e-07	1.12944e-05	6.06129	2
GABBR2	0.783481	6.2316	3.0869	0.00309971	0.0140357	-2.28505	2
SEMA6A	0.7832	5.48264	5.38923	1.3496e-06	2.61068e-05	5.05729	2
HJURP	0.781514	7.20267	7.5072	4.11515e-10	4.58917e-08	12.9049	2
CACHD1	0.781358	6.1357	4.87842	8.70889e-06	0.00011624	3.26321	2
PCDH8	0.779764	3.98338	2.72259	0.00854063	0.0316846	-3.20847	2
ARC	0.779547	5.68401	4.38993	4.86521e-05	0.000469395	1.61746	2
UCK2	0.779096	6.86471	8.88466	2.05539e-12	7.91442e-10	18.0531	2
VASH2	0.778204	5.94989	6.57266	1.52426e-08	7.15107e-07	9.39679	2
COL27A1	0.77533	4.91271	4.99639	5.69177e-06	8.20902e-05	3.67166	2
LOC100505938	0.775218	3.66536	5.0805	4.19422e-06	6.46981e-05	3.96517	2
PHACTR2	0.774582	5.22043	3.58554	0.000690681	0.00412508	-0.891248	2
FARP1	0.774449	6.11619	6.85894	5.05437e-09	3.00728e-07	10.4683	2
TACC2	0.774331	5.99141	5.72675	3.82772e-07	9.4343e-06	6.27413	2
PCDHB14	0.773642	4.01118	4.53467	2.94399e-05	0.000312759	2.09684	2
PIMREG	0.771876	8.21367	7.56804	3.25171e-10	3.7492e-08	13.1337	2
YOD1	0.76827	3.69588	7.71855	1.81639e-10	2.39154e-08	13.6996	2
SGO2	0.765999	6.70364	4.68146	1.75722e-05	0.000203874	2.59035	2
TMEM206	0.764767	7.00485	7.26982	1.03155e-09	9.11337e-08	12.0119	2
GABPB2	0.763737	6.46711	5.42326	1.18965e-06	2.36228e-05	5.17898	2
LOC101928000	0.763479	6.1227	6.17248	7.06748e-08	2.39988e-06	7.90929	2
TMEM65	0.760209	4.96058	5.8738	2.19833e-07	6.03004e-06	6.81048	2
FAM174B	0.759794	4.7933	4.77463	1.26234e-05	0.000157181	2.90719	2
LOC105373510	0.757492	3.40541	4.75899	1.33466e-05	0.000164579	2.8538	2
PIK3C2B	0.757339	6.73386	5.55758	7.21585e-07	1.57667e-05	5.66154	2
SLC19A2	0.755534	6.62564	6.84434	5.34768e-09	3.12195e-07	10.4135	2
MXRA8	0.755353	6.24868	3.31329	0.00159205	0.00821713	-1.66965	2
RGS7	0.754866	3.89657	4.82818	1.04268e-05	0.000134677	3.09049	2
TTK	0.753527	7.70842	6.37187	3.29625e-08	1.29117e-06	8.64863	2
MAPT	0.753252	6.00934	6.43214	2.61587e-08	1.08506e-06	8.87284	2
TBC1D30	0.752904	4.35471	4.23525	8.25931e-05	0.000728418	1.11367	2
SLC1A6	0.752633	4.89853	3.6758	0.000519664	0.00326317	-0.624566	2
IVNS1ABP	0.749967	7.56622	9.78627	6.8657e-14	6.67215e-11	21.3493	2
LANCL3	0.749445	4.24148	2.94967	0.00458076	0.0192513	-2.64293	2
HSPA12A	0.748333	5.54841	3.19919	0.00223484	0.0107924	-1.9836	2
CDCA8	0.747735	7.70089	6.79719	6.41541e-09	3.60677e-07	10.2368	2
LOC101929759	0.745887	5.012	4.01441	0.000173247	0.00133219	0.410963	2
KIF18A	0.745814	4.83198	4.67071	1.8253e-05	0.000209864	2.55396	2
UHMK1	0.744267	6.23037	6.17988	6.87063e-08	2.34867e-06	7.93666	2
LINC01305	0.742138	3.23472	2.69501	0.00919315	0.0335504	-3.27482	2
LHX4	0.741812	5.08022	5.46645	1.01334e-06	2.07424e-05	5.33375	2
LINC00643	0.740172	3.41022	4.67405	1.8039e-05	0.000208342	2.56525	2
KIF18B	0.737557	7.05437	7.22064	1.24787e-09	1.04194e-07	11.8269	2
IGF2BP1	0.737556	5.67588	5.22204	2.50017e-06	4.23783e-05	4.46308	2
FOXM1	0.733548	7.44078	6.63345	1.20621e-08	5.96037e-07	9.62389	2
ZNF273	0.733326	5.08984	6.55067	1.65882e-08	7.60748e-07	9.31471	2
EBF1	0.733262	3.39016	3.70877	0.000467946	0.00299556	-0.526128	2
ZNF669	0.73267	6.43892	6.16237	7.34517e-08	2.46797e-06	7.87194	2
GFOD1	0.732608	5.18961	6.56167	1.59008e-08	7.39188e-07	9.35577	2
C3orf80	0.732383	3.87614	4.32519	6.07772e-05	0.000563535	1.40548	2
MPST	0.731627	6.30096	7.39264	6.41207e-10	6.35231e-08	12.4739	2
ADGRB3	0.730646	7.22736	3.63596	0.000589464	0.00362871	-0.742791	2
SLCO5A1	0.729471	3.5886	6.58701	1.44238e-08	6.86155e-07	9.45037	2
SALL3	0.728963	3.38896	3.64607	0.000570952	0.00352984	-0.712871	2
MKI67	0.728405	7.21827	6.64262	1.16431e-08	5.80961e-07	9.6582	2
BIRC5	0.726138	6.9665	7.29509	9.35419e-10	8.52234e-08	12.107	2
ZCCHC12	0.72454	5.761	5.81764	2.71792e-07	7.13864e-06	6.60523	2
NKX2-5	0.72339	3.94951	5.06242	4.47943e-06	6.80687e-05	3.9019	2
PPP1R15B	0.721255	8.3808	5.57099	6.86309e-07	1.51255e-05	5.70994	2
DMRT3	0.72035	3.14979	4.33179	5.94173e-05	0.00055344	1.42702	2
LRRC10B	0.717723	5.26227	3.08848	0.00308554	0.0139964	-2.28084	2
KIF11	0.716708	8.29557	5.973	1.50979e-07	4.42064e-06	7.17412	2
BUB1	0.716225	5.71972	6.17185	7.0843e-08	2.40115e-06	7.90698	2
GAB2	0.715413	6.44621	8.61929	5.66094e-12	1.62716e-09	17.0694	2
LOC105370624	0.713779	3.14012	6.92957	3.84731e-09	2.43083e-07	10.7333	2
MCM10	0.713631	6.79705	6.68709	9.80991e-09	5.03535e-07	9.82449	2
TMEM176A	0.711868	6.94264	3.37965	0.00130314	0.0069802	-1.48366	2
AURKB	0.710661	5.85464	5.8166	2.72855e-07	7.15735e-06	6.60145	2
DDIT4	0.707764	7.84782	5.45746	1.04777e-06	2.13402e-05	5.3015	2
PRKCQ	0.705562	4.22809	4.42464	4.31573e-05	0.00042528	1.73173	2
DDX1	0.70533	10.3196	2.9456	0.00463342	0.0194007	-2.65337	2
RBBP5	0.705059	6.36139	4.88035	8.64869e-06	0.000115554	3.26987	2
PTPRO	0.704944	6.64206	4.18476	9.79904e-05	0.000841662	0.951247	2
DBN1	0.702846	6.79621	8.73712	3.60789e-12	1.18758e-09	17.5069	2
ATP8B2	0.702473	4.72717	10.0027	3.07171e-14	4.50819e-11	22.1281	2
PHACTR1	0.699858	6.2609	4.84166	9.93564e-06	0.000129979	3.13677	2
FBL	0.699541	10.7323	7.48141	4.54724e-10	4.97384e-08	12.8078	2
TADA1	0.699469	9.17522	6.95293	3.51516e-09	2.24882e-07	10.8209	2
F12	0.698843	5.17798	3.17465	0.00240177	0.0114388	-2.0501	2
ZBED4	0.697862	6.14575	6.38401	3.14629e-08	1.24679e-06	8.69378	2
TMA16	0.696506	4.4965	5.3425	1.60431e-06	2.98457e-05	4.89059	2
MAP7D1	0.695932	6.50007	7.99102	6.33826e-11	1.05164e-08	14.7227	2
CMTM8	0.69524	4.32724	4.67669	1.78711e-05	0.000206988	2.57421	2
LGI2	0.693256	5.46015	6.18482	6.74212e-08	2.31638e-06	7.95495	2
SBK1	0.692788	7.26041	6.11133	8.92312e-08	2.89512e-06	7.68341	2
CACNA1B	0.691765	5.12066	6.43679	2.56953e-08	1.07018e-06	8.89018	2
SNHG1	0.691366	9.71755	7.50919	4.0835e-10	4.57891e-08	12.9124	2
STK39	0.68999	6.96282	3.33189	0.00150548	0.00784771	-1.61776	2
CCT5	0.689658	6.14504	6.96724	3.32608e-09	2.15488e-07	10.8746	2
FOXO6	0.688897	7.67583	4.07107	0.000143505	0.00114311	0.58933	2
PALMD	0.688823	5.8105	2.67848	0.00960567	0.034776	-3.31432	2
EMP2	0.688597	6.14927	5.07887	4.21916e-06	6.50337e-05	3.95947	2
SLITRK5	0.688377	4.69796	3.59163	0.000677647	0.0040615	-0.873411	2
DTL	0.688317	9.18132	5.45516	1.05677e-06	2.15021e-05	5.29325	2
CHTF18	0.687816	5.67501	5.13691	3.41453e-06	5.47398e-05	4.16303	2
MYBL2	0.687714	6.746	6.44824	2.45905e-08	1.03048e-06	8.9328	2
JPH4	0.68752	4.37639	5.05093	4.67043e-06	7.01871e-05	3.86176	2
PHLDB2	0.687158	3.10175	5.12968	3.50597e-06	5.58111e-05	4.1376	2
TPPP	0.686683	5.43568	2.5721	0.0126918	0.0434443	-3.56403	2
INCENP	0.685965	5.67967	5.838	2.51675e-07	6.73586e-06	6.67961	2
PFDN2	0.68517	8.7343	7.82828	1.18838e-10	1.70792e-08	14.1119	2
HSD11B2	0.684544	4.15114	5.4933	9.16996e-07	1.9135e-05	5.43017	2
ASPHD2	0.682475	5.8437	6.46809	2.27856e-08	9.6475e-07	9.00674	2
ZNF703	0.682009	5.20732	4.80183	1.14564e-05	0.000144949	3.00018	2
HDGF	0.679262	8.73554	8.74633	3.48327e-12	1.16535e-09	17.541	2
CENPE	0.679236	6.72431	5.49428	9.1364e-07	1.91041e-05	5.4337	2
TOP2A	0.678039	9.93946	5.46264	1.02778e-06	2.10171e-05	5.32009	2
SKP2	0.677751	5.5998	7.85837	1.05794e-10	1.56453e-08	14.2249	2
GRIK3	0.676943	3.76153	7.4125	5.93741e-10	5.969e-08	12.5486	2
KLHDC8A	0.676484	6.3762	4.45874	3.83494e-05	0.000388211	1.84441	2
CENPJ	0.676358	5.61988	5.65998	4.91862e-07	1.15911e-05	6.03176	2
CCNJ	0.674857	5.97211	5.98045	1.46767e-07	4.32212e-06	7.20151	2
USP3	0.673825	7.99069	9.87661	4.90452e-14	5.56063e-11	21.6751	2
PRPF3	0.673636	6.8742	7.36178	7.22566e-10	6.98868e-08	12.3578	2
PITPNC1	0.673251	5.46958	5.86783	2.24855e-07	6.13481e-06	6.78863	2
ASMT	0.672829	3.72865	3.06746	0.00327805	0.0146707	-2.33645	2
HPCA	0.6727	6.31321	7.62628	2.59552e-10	3.17181e-08	13.3527	2
FXYD6	0.67241	8.46411	4.58872	2.4364e-05	0.000269177	2.27771	2
LOC101927253	0.671665	4.96721	5.04337	4.80046e-06	7.16663e-05	3.83535	2
NCAPH	0.671431	6.37304	8.3026	1.90805e-11	3.93329e-09	15.8892	2
NUCKS1	0.670909	9.41013	7.20678	1.31669e-09	1.07915e-07	11.7748	2
SH3RF3	0.67056	4.53177	4.29109	6.8295e-05	0.000622494	1.29447	2
TMEM64	0.670304	5.34194	5.70889	4.09354e-07	9.95721e-06	6.20922	2
HTR1A	0.670096	3.99687	4.18278	9.86467e-05	0.000846305	0.944908	2
KIAA1586	0.669315	6.90635	4.49591	3.37007e-05	0.000350186	1.96775	2
PAQR3	0.66913	5.6293	9.45591	2.36524e-13	1.71737e-10	20.1507	2
CCDC150	0.6686	3.94847	6.54128	1.71985e-08	7.78243e-07	9.27965	2
DEPDC1	0.668286	5.59015	4.5757	2.55023e-05	0.000277985	2.23405	2
ZC3H11A	0.667171	8.2964	5.26406	2.14237e-06	3.7756e-05	4.61185	2
HIST1H2BD	0.666906	6.4403	3.5973	0.000665699	0.004004	-0.856754	2
LAYN	0.666495	4.53484	3.92183	0.000235036	0.00171922	0.122574	2
LINC01096	0.666242	3.17798	4.75562	1.35073e-05	0.000166159	2.84233	2
CHEK1	0.665952	6.92846	6.12172	8.57667e-08	2.80951e-06	7.72177	2
KIF2C	0.664757	7.16371	6.30584	4.24513e-08	1.57518e-06	8.40333	2
ZNF682	0.664059	3.98959	7.74977	1.60978e-10	2.17565e-08	13.817	2
CHRNA1	0.662946	3.22236	3.63519	0.000590893	0.0036355	-0.74506	2
TROAP	0.661665	6.5657	5.95536	1.61423e-07	4.65957e-06	7.10937	2
POGK	0.660185	6.76494	7.22434	1.23016e-09	1.0374e-07	11.8408	2
THBS3	0.659896	5.71186	5.61292	5.8671e-07	1.33485e-05	5.86139	2
KIAA1958	0.659723	7.22384	6.97897	3.17861e-09	2.08631e-07	10.9187	2
SPC25	0.659541	6.24115	3.5825	0.00069729	0.00415726	-0.900163	2
ARHGAP11A	0.659199	4.09204	5.96972	1.52866e-07	4.46309e-06	7.16209	2
TUBB2B	0.658972	10.3636	5.657	4.9739e-07	1.16809e-05	6.02096	2
ZNF850	0.658791	4.5822	4.54284	2.86114e-05	0.000305708	2.12411	2
ACBD6	0.658645	7.51592	6.39118	3.06106e-08	1.21774e-06	8.72041	2
LINC00934	0.658583	3.94322	5.3487	1.56799e-06	2.93843e-05	4.91267	2
SPAG5	0.658332	8.37781	6.42474	2.69118e-08	1.10953e-06	8.84531	2
ERCC6L	0.658128	5.54297	5.73663	3.6881e-07	9.17886e-06	6.31005	2
KIFC1	0.657144	8.62747	4.42894	4.25204e-05	0.000420833	1.74591	2
FLRT3	0.656917	5.4697	2.72834	0.0084101	0.0313257	-3.19458	2
EAF1	0.656912	6.42621	6.94238	3.6616e-09	2.33519e-07	10.7813	2
HECW2	0.656176	3.29821	4.14405	0.000112394	0.000940941	0.82105	2
DCT	0.65578	9.91052	4.11424	0.000124225	0.00102102	0.726104	2
GALNT14	0.655722	5.69443	2.56256	0.0130084	0.0442461	-3.58603	2
MRPL9	0.654897	8.75229	8.51086	8.57596e-12	2.21542e-09	16.666	2
IRX3	0.654788	6.76501	2.77552	0.00740617	0.0283468	-3.07973	2
SOCS2	0.654462	5.10455	4.78397	1.22102e-05	0.000153137	2.9391	2
CREB3L4	0.654158	7.08918	7.21897	1.25596e-09	1.04194e-07	11.8207	2
FNBP1L	0.653921	8.2004	7.20124	1.34519e-09	1.09811e-07	11.754	2
PRRC2C	0.653791	7.85373	6.08087	1.00205e-07	3.16016e-06	7.57106	2
LOC101928307	0.653409	5.65575	3.4	0.00122498	0.00663696	-1.42612	2
MDM4	0.653113	6.06197	5.76892	3.26587e-07	8.23854e-06	6.42761	2
JPT1	0.651921	8.72109	9.12277	8.31829e-13	3.97841e-10	18.931	2
IRF2BP2	0.651322	8.04706	6.06409	1.06813e-07	3.31281e-06	7.50921	2
SNHG5	0.649555	9.45658	4.68886	1.7118e-05	0.000200033	2.61542	2
SAAL1	0.649284	6.71343	5.79289	2.98383e-07	7.65961e-06	6.51495	2
GPATCH4	0.649138	5.80321	5.15359	3.21265e-06	5.22004e-05	4.22168	2
KIF21B	0.648786	9.01877	5.86032	2.31323e-07	6.28606e-06	6.76119	2
LINC01896	0.6482	5.08624	3.2077	0.00217948	0.010565	-1.96043	2
TMEM132A	0.646727	5.13261	7.30835	8.88625e-10	8.16895e-08	12.1568	2
PTPRG	0.646495	4.35289	3.49053	0.000928114	0.00527163	-1.16746	2
TRPC5	0.646447	2.81542	4.20734	9.07894e-05	0.000787433	1.02375	2
PCDHB12	0.646436	4.2566	5.28189	2.00633e-06	3.57912e-05	4.67507	2
NDC80	0.64569	7.86416	4.6639	1.86972e-05	0.000213766	2.53095	2
TMEM130	0.645386	4.48039	3.68592	0.000503244	0.0031757	-0.594425	2
NCAN	0.645092	5.06368	2.50631	0.015026	0.0494916	-3.71445	2
SORCS2	0.644005	8.05911	5.32904	1.68608e-06	3.10275e-05	4.84267	2
GNB2	0.642995	7.54089	6.88127	4.63677e-09	2.85021e-07	10.552	2
STOX2	0.642618	7.13115	4.58859	2.43747e-05	0.000269177	2.27729	2
MYCN	0.642057	5.39384	3.67521	0.000520636	0.00326827	-0.626318	2
KIF26A	0.642046	4.9131	5.60685	6.00204e-07	1.35949e-05	5.83942	2
KIRREL2	0.640571	5.72104	6.86477	4.94194e-09	2.97508e-07	10.4901	2
DENND1B	0.640531	4.99938	7.05698	2.35081e-09	1.66581e-07	11.2117	2
LSM5	0.639343	6.46612	7.42645	5.62531e-10	5.85721e-08	12.6011	2
DBH-AS1	0.638884	5.11485	4.10107	0.000129824	0.00105514	0.684296	2
ZNF423	0.638012	6.82584	3.78107	0.000371227	0.00247097	-0.308399	2
ISOC1	0.637153	9.41231	3.38772	0.00127161	0.00682923	-1.46088	2
ILF2	0.636804	9.32995	7.16349	1.55681e-09	1.24463e-07	11.612	2
TPX2	0.636769	8.46056	6.05763	1.0947e-07	3.35948e-06	7.48542	2
PRR36	0.636088	5.91651	6.22134	5.86454e-08	2.05289e-06	8.09009	2
SNORD104	0.63467	6.38187	4.16512	0.000104703	0.000889955	0.888331	2
IPO9	0.63294	6.80381	6.07415	1.02799e-07	3.22688e-06	7.54631	2
SHF	0.632632	5.09493	5.82364	2.65701e-07	7.02388e-06	6.62715	2
GNAI1	0.632364	4.8896	4.22156	8.65175e-05	0.000756167	1.06955	2
NCAPD2	0.631556	6.95925	6.70236	9.24904e-09	4.82748e-07	9.88163	2
RNF24	0.63069	5.20465	7.50404	4.1658e-10	4.60747e-08	12.893	2
ROBO4	0.630061	6.12802	2.74122	0.00812429	0.0305005	-3.16337	2
EPHA4	0.628936	3.70143	4.78411	1.22039e-05	0.000153137	2.93959	2
TAF1D	0.628878	8.29724	6.40807	2.86894e-08	1.17099e-06	8.78328	2
SMARCC1	0.628817	7.40209	8.04589	5.12895e-11	8.94629e-09	14.9284	2
FMNL2	0.627407	7.24499	5.3143	1.78039e-06	3.24042e-05	4.79021	2
ZNF281	0.627293	8.41998	7.98025	6.60736e-11	1.08744e-08	14.6823	2
TOMM20	0.625878	10.8094	7.92535	8.16758e-11	1.30222e-08	14.4763	2
MYO1B	0.623471	6.10482	3.58875	0.000683779	0.00408985	-0.881846	2
SCN4B	0.623225	3.62267	4.14038	0.000113792	0.000951752	0.809319	2
STIL	0.622845	7.04483	4.71829	1.54231e-05	0.000184282	2.71527	2
NDC1	0.621937	6.68402	8.28035	2.07853e-11	4.19922e-09	15.8061	2
ODC1	0.621855	11.4282	6.17349	7.04018e-08	2.39741e-06	7.91304	2
SKA1	0.621472	5.10708	4.01526	0.000172756	0.00132991	0.413651	2
ANP32E	0.621219	8.83123	5.39215	1.33509e-06	2.58752e-05	5.06772	2
ST8SIA3	0.621085	4.23498	9.7214	8.74594e-14	7.31931e-11	21.1148	2
TRIM59	0.61899	7.29995	5.29823	1.88904e-06	3.40261e-05	4.73311	2
CCM2L	0.61648	5.33453	5.28316	1.99692e-06	3.56961e-05	4.67959	2
ZNF670	0.615562	4.07826	5.31694	1.76313e-06	3.22165e-05	4.79959	2
TRAIP	0.614841	5.83381	7.24008	1.15743e-09	9.92475e-08	11.9	2
KNL1	0.61396	5.31624	5.25406	2.22268e-06	3.88129e-05	4.5764	2
RERG	0.613908	3.01342	4.9889	5.84815e-06	8.38714e-05	3.64561	2
CMBL	0.61384	4.25081	5.58757	6.45074e-07	1.44826e-05	5.76978	2
PIBF1	0.612909	6.08323	3.72897	0.000438734	0.00283704	-0.465555	2
SF3B4	0.612724	6.88876	7.42179	5.72766e-10	5.8732e-08	12.5836	2
LDLR	0.611803	4.10054	5.27915	2.02668e-06	3.60283e-05	4.66534	2
PRKAB2	0.611249	6.24053	3.55781	0.000753213	0.00444009	-0.972352	2
PEG3	0.611181	7.50413	3.21226	0.00215036	0.0104612	-1.948	2
STC1	0.610747	5.25982	5.41359	1.23309e-06	2.42437e-05	5.14438	2
GATAD2B	0.610645	6.0611	5.81122	2.78449e-07	7.24819e-06	6.58182	2
MFNG	0.609436	4.36737	3.16482	0.00247195	0.0117183	-2.07667	2
HCN3	0.60914	5.75851	4.98014	6.03649e-06	8.58485e-05	3.61516	2
CCDC15	0.608826	6.21108	3.20324	0.00220835	0.0106771	-1.97259	2
PRICKLE1	0.607817	4.60207	4.28776	6.90744e-05	0.000627636	1.28367	2
ARL5B	0.606278	7.21791	7.91382	8.53926e-11	1.35092e-08	14.4331	2
OXTR	0.605433	5.40745	4.00075	0.000181258	0.00137975	0.368188	2
MAD2L1	0.604608	8.59798	6.26164	5.02729e-08	1.80947e-06	8.2394	2
C14orf132	0.603965	6.48017	4.97587	6.13025e-06	8.69656e-05	3.60035	2
CDCA5	0.60342	7.1093	6.87811	4.69363e-09	2.86789e-07	10.5402	2
RBFOX3	0.603183	3.73424	3.44771	0.00105884	0.00587354	-1.29037	2
TGIF2	0.600447	5.10512	5.6736	4.67364e-07	1.11165e-05	6.08113	2
LRP8	0.600229	5.69151	4.36737	5.25829e-05	0.000498426	1.54342	2
ZBTB41	0.599617	6.90987	4.138	0.000114705	0.000957817	0.801737	2
PARPBP	0.599525	3.95802	5.62427	5.62294e-07	1.28647e-05	5.90245	2
BUB1B	0.599288	8.11223	6.27475	4.78142e-08	1.74249e-06	8.288	2
HSPA1B	0.599171	8.82512	2.73231	0.00832106	0.0310848	-3.18497	2
GTSE1	0.598062	6.36765	4.54992	2.79114e-05	0.000299327	2.14778	2
RRP15	0.597435	5.84276	6.92305	3.94559e-09	2.48523e-07	10.7088	2
ARHGAP19	0.596994	6.69269	6.59589	1.39389e-08	6.66193e-07	9.48356	2
NMNAT2	0.596757	4.2887	3.76007	0.00039715	0.00261284	-0.371916	2
ENSA	0.596291	6.96054	5.00547	5.50773e-06	7.98875e-05	3.70324	2
SSR2	0.596011	9.99314	7.13118	1.76417e-09	1.3535e-07	11.4906	2
CEP76	0.595734	6.92442	4.7258	1.50177e-05	0.000180602	2.74078	2
BAZ1A	0.595651	6.90354	4.08491	0.000137028	0.00110271	0.633099	2
CKAP2	0.595325	6.51395	5.39902	1.30156e-06	2.53417e-05	5.09225	2
ATAT1	0.595007	6.07617	5.33859	1.62767e-06	3.01429e-05	4.87666	2
LOC100505501	0.594426	3.54151	4.45707	3.85722e-05	0.000389986	1.83888	2
RNF2	0.594105	6.44571	7.72383	1.77965e-10	2.35839e-08	13.7195	2
CNTN2	0.593926	4.54455	3.29573	0.0016781	0.0085788	-1.71847	2
SLC27A3	0.592318	4.37319	4.74274	1.41403e-05	0.000172078	2.79845	2
NAV1	0.591295	4.87008	4.50285	3.28968e-05	0.000343757	1.9908	2
LDLRAD3	0.591102	8.64979	3.6004	0.00065926	0.00396996	-0.847652	2
ARHGAP20	0.589825	4.13253	5.88431	2.11268e-07	5.84221e-06	6.84894	2
HELLS	0.589233	7.91292	5.34588	1.58438e-06	2.95558e-05	4.90264	2
SEH1L	0.589105	6.11946	6.55479	1.63272e-08	7.50462e-07	9.3301	2
CDC25A	0.588807	6.55227	5.91686	1.8678e-07	5.28683e-06	6.96815	2
HMGB3	0.588032	7.2482	8.3237	1.75938e-11	3.78784e-09	15.968	2
ESPL1	0.587203	7.3896	5.41624	1.22104e-06	2.41369e-05	5.15385	2
FEV	0.587072	5.08498	3.18172	0.00235254	0.0112675	-2.03099	2
NUDT11	0.587041	7.40469	5.44557	1.09508e-06	2.21052e-05	5.25889	2
RAC3	0.586403	4.5703	6.71704	8.74014e-09	4.59526e-07	9.93656	2
FOXP4	0.586381	5.46918	6.02071	1.25963e-07	3.80275e-06	7.34951	2
MNX1	0.585788	6.21763	4.43847	4.11404e-05	0.000410359	1.77738	2
SUCO	0.585658	8.41621	5.90864	1.92683e-07	5.4089e-06	6.93804	2
SPATC1L	0.585323	5.34337	2.76027	0.00771799	0.0292728	-3.11702	2
ZNF43	0.585191	7.51642	5.08423	4.13769e-06	6.40683e-05	3.97822	2
TRIM58	0.584975	4.0545	3.13226	0.00271814	0.0126417	-2.16418	2
DUSP12	0.584686	9.00935	6.62948	1.2248e-08	6.02304e-07	9.60905	2
CDCA7	0.584098	7.29179	6.44495	2.49027e-08	1.04142e-06	8.92057	2
SPC24	0.583774	6.75826	5.22038	2.51545e-06	4.25709e-05	4.45722	2
SLC39A10	0.58363	8.86465	7.90641	8.78714e-11	1.36892e-08	14.4053	2
PLD6	0.583373	6.34416	3.73439	0.000431206	0.00279989	-0.449285	2
TMEM163	0.583125	4.09232	2.51035	0.0148723	0.0491201	-3.70531	2
MIS18BP1	0.583013	6.28489	5.1189	3.64656e-06	5.75552e-05	4.09977	2
GON4L	0.58291	5.95233	5.50621	8.73951e-07	1.84605e-05	5.47657	2
PIM1	0.582777	7.6265	3.65555	0.000554104	0.00344131	-0.684777	2
CDC25C	0.582052	5.89348	5.62123	5.68731e-07	1.29828e-05	5.89146	2
PRCC	0.581886	6.2508	6.1099	8.97161e-08	2.90163e-06	7.67816	2
BLM	0.581803	7.05506	4.9444	6.86814e-06	9.58065e-05	3.49117	2
TRIM11	0.581437	5.62782	6.99697	2.96487e-09	1.98384e-07	10.9863	2
GUCY1A1	0.580859	5.18997	2.96375	0.00440294	0.0186344	-2.60676	2
CLPTM1L	0.580632	7.93449	5.38107	1.39103e-06	2.66305e-05	5.02814	2
TIPRL	0.580615	7.09304	5.3053	1.84047e-06	3.32981e-05	4.75822	2
SAP30	0.580493	6.25203	5.05122	4.66544e-06	7.01638e-05	3.86278	2
ZNF618	0.580022	4.55834	2.7262	0.00845846	0.0314484	-3.19975	2
LINC01224	0.579668	5.06923	4.67245	1.8141e-05	0.000208868	2.55986	2
ACVR2B	0.578838	7.37825	5.65117	5.08381e-07	1.18708e-05	5.99984	2
DBF4	0.57859	8.81792	7.82394	1.20847e-10	1.71267e-08	14.0956	2
POGZ	0.578456	9.00693	4.84755	9.72846e-06	0.000127513	3.15699	2
KIF20B	0.577996	4.69697	6.64717	1.1441e-08	5.73678e-07	9.6752	2
KCTD3	0.5777	8.06729	5.50134	8.89944e-07	1.86468e-05	5.45907	2
DENND4B	0.576143	7.05254	5.91348	1.89183e-07	5.33625e-06	6.95578	2
FAM107B	0.575872	6.16003	5.12777	3.53048e-06	5.61138e-05	4.1309	2
GAU1	0.574664	5.77148	2.6307	0.0108953	0.0385292	-3.42746	2
TOP1MT	0.573629	4.883	4.15457	0.00010849	0.00091452	0.854609	2
FDFT1	0.57276	8.31607	4.11004	0.000125982	0.00103048	0.712782	2
AHCTF1	0.572756	8.04256	6.47626	2.2082e-08	9.46323e-07	9.03717	2
UBE2C	0.572561	9.85605	4.83147	1.03048e-05	0.000133439	3.10178	2
HNRNPC	0.572384	7.14195	5.31642	1.76647e-06	3.22165e-05	4.79777	2
FLVCR1	0.572155	8.46322	6.28034	4.68019e-08	1.71478e-06	8.30875	2
CDCA2	0.571846	6.05241	4.5974	2.36327e-05	0.000263118	2.30685	2
YY1AP1	0.571759	9.43468	5.9282	1.78924e-07	5.10413e-06	7.00974	2
RHOU	0.571275	4.37167	3.83796	0.000308922	0.00213856	-0.135344	2
UAP1	0.570802	8.22558	5.85876	2.32693e-07	6.3149e-06	6.75548	2
NET1	0.569842	7.74312	7.07442	2.19741e-09	1.58455e-07	11.2773	2
TAF5	0.569533	7.92642	5.73235	3.74799e-07	9.31656e-06	6.29447	2
SF3A2	0.568932	6.40241	5.92785	1.79164e-07	5.10413e-06	7.00844	2
CHML	0.567962	5.34606	5.76826	3.2741e-07	8.24911e-06	6.42517	2
TNRC6C	0.566571	4.99125	7.63136	2.54503e-10	3.12885e-08	13.3718	2
WRAP53	0.565229	5.83108	7.78045	1.42975e-10	1.94523e-08	13.9322	2
HMGCS1	0.56449	6.58662	4.8063	1.12751e-05	0.000143545	3.01548	2
KIF23	0.564342	7.16627	3.76209	0.000394579	0.0025976	-0.365806	2
CNTN1	0.564295	5.86944	3.111	0.00289114	0.0132798	-2.22098	2
SNHG16	0.563918	8.57612	4.71792	1.54433e-05	0.000184308	2.71401	2
HMGCR	0.562643	7.55245	5.97007	1.52668e-07	4.46309e-06	7.16335	2
KLF13	0.561564	5.26073	5.04285	4.80942e-06	7.17476e-05	3.83356	2
MYCNOS	0.561418	4.02685	2.51556	0.0146757	0.0486363	-3.69348	2
GMEB1	0.56003	5.90078	6.89025	4.47873e-09	2.77817e-07	10.5857	2
S100A6	0.559663	6.95922	2.6908	0.00929659	0.033821	-3.28489	2
GNL2	0.55964	7.21451	6.84873	5.2577e-09	3.0922e-07	10.43	2
FSCN1	0.557271	6.83449	6.56422	1.57456e-08	7.33644e-07	9.36529	2
LOC100506548	0.557091	6.98284	4.11326	0.000124631	0.00102312	0.723007	2
MAN2A1	0.557025	4.5583	3.54952	0.000772933	0.00453798	-0.996522	2
KDM1A	0.55696	8.22252	6.55874	1.60811e-08	7.44908e-07	9.34483	2
CADM3	0.556691	4.8785	6.33092	3.85628e-08	1.4547e-06	8.49647	2
CCNJL	0.555736	4.8283	2.88022	0.00555964	0.0224099	-2.81949	2
KLF5	0.554742	3.73623	5.34732	1.57602e-06	2.94537e-05	4.90774	2
KCNQ2	0.553835	4.40515	6.54064	1.7241e-08	7.78437e-07	9.27726	2
CNPY1	0.553561	2.80954	3.48794	0.000935555	0.00530503	-1.17491	2
SETDB1	0.553126	6.23162	6.72088	8.6116e-09	4.55299e-07	9.95095	2
ENAH	0.553082	9.1358	6.71647	8.75909e-09	4.59526e-07	9.93446	2
TACC3	0.552937	7.21726	6.64911	1.13559e-08	5.70996e-07	9.68245	2
NUAK2	0.552787	5.26756	4.60596	2.2932e-05	0.000256717	2.33563	2
SYNCRIP	0.552757	7.81676	9.71474	8.96623e-14	7.31931e-11	21.0907	2
GAS2L3	0.551505	6.95129	4.06176	0.000148029	0.00117046	0.559925	2
PAPSS1	0.551414	9.8186	6.12217	8.56202e-08	2.80922e-06	7.72343	2
CCT3	0.551165	10.3488	7.29034	9.52797e-10	8.56593e-08	12.0891	2
TEKT2	0.551024	4.32299	4.39743	4.74102e-05	0.000459829	1.64211	2
IGLON5	0.550946	5.21975	4.06614	0.000145885	0.00115665	0.573744	2
APBA2	0.550346	6.42704	5.65311	5.04695e-07	1.17982e-05	6.00687	2
PRELID3B	0.549603	7.2418	5.50449	8.79578e-07	1.85247e-05	5.47038	2
DSC2	0.549334	4.249	2.9668	0.0043653	0.0185326	-2.59891	2
ZNF431	0.548349	4.46551	4.96362	6.40781e-06	9.03736e-05	3.55781	2
CABP7	0.547571	3.96138	6.46352	2.31893e-08	9.77782e-07	8.98971	2
DDIAS	0.546893	5.14937	6.01342	1.29498e-07	3.8818e-06	7.32271	2
BYSL	0.546839	6.52446	4.89906	8.08636e-06	0.000109579	3.3344	2
CPLX2	0.546314	3.77976	8.08389	4.42974e-11	8.00018e-09	15.0709	2
JADE3	0.545684	5.98952	4.56426	2.65457e-05	0.000287397	2.19573	2
RNF44	0.543975	6.87404	6.62997	1.22249e-08	6.02304e-07	9.61088	2
LINC00960	0.543658	4.02578	2.73249	0.00831718	0.031076	-3.18455	2
PTCHD1	0.54328	3.16075	2.68248	0.00950428	0.0344924	-3.30477	2
CHAMP1	0.542986	7.59263	4.89424	8.22753e-06	0.000110976	3.31778	2
CENPW	0.541543	8.42287	4.32104	6.16464e-05	0.000569525	1.39196	2
CDCA4	0.541095	7.48931	6.01472	1.28865e-07	3.87887e-06	7.32746	2
NFASC	0.541076	4.55016	4.08014	0.000139229	0.00111646	0.617998	2
AGAP2-AS1	0.541038	4.98013	5.65582	4.99602e-07	1.17194e-05	6.01667	2
LIN9	0.54083	5.46151	4.66545	1.85952e-05	0.000212719	2.53619	2
SMIM17	0.540708	5.82786	3.24815	0.00193374	0.00960188	-1.84981	2
UBAP2L	0.538587	6.09419	9.12882	8.12982e-13	3.97841e-10	18.9532	2
CCNB1	0.538144	7.95907	4.93037	7.22439e-06	9.98885e-05	3.44261	2
CEP350	0.537635	7.55423	5.98756	1.42861e-07	4.23149e-06	7.22763	2
GRK3	0.537117	5.8096	6.6197	1.27178e-08	6.19441e-07	9.57252	2
PRKAG2-AS1	0.536833	4.39231	2.80897	0.00676234	0.0262868	-2.99737	2
HIC2	0.536786	6.40579	6.96155	3.40005e-09	2.1889e-07	10.8533	2
TTL	0.536657	6.66635	6.39198	3.05162e-08	1.21774e-06	8.72341	2
CKAP2L	0.536485	7.08591	4.5847	2.47101e-05	0.000271558	2.26422	2
BOP1	0.535766	5.11761	5.68238	4.52209e-07	1.08573e-05	6.11299	2
RPRD2	0.535051	7.15999	6.82317	5.8031e-09	3.33605e-07	10.3341	2
RAB11FIP4	0.534699	5.0972	6.34645	3.63364e-08	1.3939e-06	8.55413	2
WDFY3-AS2	0.533406	4.3609	4.95241	6.67238e-06	9.35233e-05	3.51895	2
QSER1	0.533389	7.10539	5.21387	2.57624e-06	4.33794e-05	4.43422	2
PITPNA	0.533267	6.62284	4.07523	0.00014153	0.00113168	0.602462	2
FREM3	0.532369	3.24657	2.65077	0.0103356	0.0368822	-3.38014	2
SLC25A1	0.531495	5.39716	6.36921	3.33006e-08	1.30116e-06	8.63873	2
PPP1R17	0.531181	3.72839	3.12329	0.00278992	0.0128991	-2.18818	2
DDX39A	0.530887	9.16813	6.88886	4.50274e-09	2.7846e-07	10.5805	2
FAM110A	0.530325	5.29799	5.38137	1.38945e-06	2.66253e-05	5.02923	2
SLIT1	0.529417	4.81996	4.86104	9.26898e-06	0.000122247	3.2034	2
LIN7A	0.529322	3.52003	3.74083	0.000422405	0.00274974	-0.429898	2
SPAG1	0.529148	4.42374	2.71275	0.00876836	0.0323462	-3.2322	2
NARF	0.528399	7.55765	7.79354	1.35919e-10	1.88696e-08	13.9814	2
ZNF823	0.527847	5.75992	4.04784	0.000155048	0.00121701	0.51604	2
RTN1	0.527586	9.60658	4.45461	3.89027e-05	0.000392644	1.83074	2
RGS2	0.527211	8.93242	4.0002	0.00018159	0.00138125	0.366455	2
CHD1L	0.525956	5.94688	3.86206	0.000285667	0.00200961	-0.0615538	2
PCDHB3	0.525697	3.22209	2.98833	0.00410774	0.0176226	-2.54329	2
C2orf69	0.524729	8.17883	7.62014	2.65795e-10	3.20967e-08	13.3296	2
LOC400446	0.523682	5.20812	3.94997	0.000214297	0.00158743	0.209849	2
PRPS2	0.52353	7.42387	5.12505	3.56568e-06	5.64632e-05	4.12135	2
PRR3	0.523394	6.20202	4.92537	7.35577e-06	0.00010143	3.42531	2
TARBP1	0.522882	7.03995	5.20187	2.69218e-06	4.50713e-05	4.39183	2
HIST1H3B	0.522766	3.98221	4.05498	0.000151409	0.00119395	0.538535	2
TP53I11	0.522227	4.54374	6.3608	3.43916e-08	1.33181e-06	8.60747	2
ZBED6	0.52217	3.98505	3.9103	0.000244078	0.00177142	0.0869257	2
CDH20	0.521475	3.41935	4.0278	0.000165724	0.00128664	0.452985	2
NES	0.521074	6.17708	3.64482	0.000573211	0.00353951	-0.716575	2
CDK5RAP2	0.520508	7.26201	6.17318	7.04843e-08	2.39741e-06	7.9119	2
CHL1	0.520376	3.0441	2.50857	0.0149397	0.0492791	-3.70933	2
PIF1	0.520308	4.51697	5.45482	1.05811e-06	2.15079e-05	5.29203	2
PIAS3	0.520028	5.65403	4.04144	0.000158385	0.00123986	0.495874	2
SERGEF	0.519927	5.30894	4.3886	4.88764e-05	0.000470949	1.61308	2
PCDHA9	0.519617	4.75968	3.05097	0.00343687	0.015271	-2.37989	2
G3BP1	0.519521	7.27209	7.69176	2.01468e-10	2.60225e-08	13.5989	2
TNFRSF21	0.519413	5.88502	3.95552	0.000210427	0.00156419	0.227073	2
MED30	0.519206	6.02059	5.16782	3.04976e-06	4.99372e-05	4.27176	2
TRIB2	0.518572	7.88161	2.61948	0.0112202	0.0395136	-3.45379	2
CACYBP	0.518299	9.0521	7.07301	2.20944e-09	1.58455e-07	11.272	2
LMNB2	0.518066	6.7429	6.17103	7.1065e-08	2.40115e-06	7.90395	2
MCM3AP-AS1	0.517622	4.91659	5.26373	2.14498e-06	3.77695e-05	4.61068	2
CDC25B	0.517593	7.61848	4.98314	5.97124e-06	8.50985e-05	3.6256	2
MSANTD3	0.516655	7.47683	6.71842	8.69361e-09	4.58447e-07	9.94175	2
PSMD4	0.515245	9.93729	7.09587	2.02248e-09	1.4997e-07	11.3578	2
ERFE	0.515169	5.02588	3.54361	0.000787301	0.00461253	-1.01374	2
ZNF300	0.514002	7.42446	6.08123	1.00065e-07	3.16016e-06	7.57241	2
CCDC9	0.51375	5.30181	4.68882	1.71209e-05	0.000200033	2.61526	2
ODF2	0.513377	6.13169	6.3724	3.28957e-08	1.29103e-06	8.6506	2
MEIS2	0.512081	10.5578	5.04536	4.7658e-06	7.1201e-05	3.84232	2
POP7	0.511514	7.7947	7.12751	1.78941e-09	1.36262e-07	11.4768	2
ONECUT2	0.511038	6.26804	4.4024	4.6605e-05	0.00045421	1.65844	2
LRP12	0.511037	5.71142	5.31484	1.77686e-06	3.23769e-05	4.79212	2
RBM8A	0.509662	8.86363	7.21956	1.25313e-09	1.04194e-07	11.8229	2
GRIN2A	0.509504	4.2251	3.47913	0.000961335	0.0054331	-1.20028	2
BEND3	0.509374	5.7794	7.32945	8.18907e-10	7.77314e-08	12.2362	2
PRUNE1	0.50916	5.80709	4.2605	7.57998e-05	0.000675217	1.19528	2
ADSS	0.50874	7.22494	5.75896	3.39081e-07	8.51163e-06	6.39131	2
SCARA3	0.508559	5.09247	2.98852	0.0041056	0.0176171	-2.54281	2
HSPH1	0.508268	6.85961	4.47396	3.63743e-05	0.000371907	1.89487	2
NAP1L1	0.50791	8.91063	7.32313	8.39203e-10	7.85617e-08	12.2124	2
SMC2	0.507152	7.76853	4.48246	3.53161e-05	0.000363271	1.92305	2
CCNB2	0.507129	9.59204	4.68111	1.7594e-05	0.00020401	2.58917	2
SNTG2	0.506819	4.15095	2.6736	0.00973079	0.0351355	-3.32596	2
LOC100288637	0.50653	5.48822	3.08058	0.00315664	0.0142492	-2.30178	2
COPG2IT1	0.506519	5.48114	2.55346	0.0133173	0.0450638	-3.60697	2
PCDHB4	0.506355	3.6331	4.69556	1.67167e-05	0.000196631	2.63814	2
PPP1R18	0.505919	7.557	3.35468	0.0014055	0.0074098	-1.55394	2
NUDT1	0.505826	7.1709	4.83472	1.01858e-05	0.000132403	3.11292	2
STK38	0.505689	5.2117	4.02288	0.000168449	0.00130315	0.437544	2
SLC5A6	0.505684	6.56576	6.51081	1.93361e-08	8.48628e-07	9.16599	2
SLITRK1	0.505494	3.19716	3.75735	0.000400631	0.00262981	-0.380125	2
CKS2	0.505452	10.0399	4.89582	8.18112e-06	0.00011058	3.32321	2
EMC3-AS1	0.504518	6.15782	3.79783	0.000351723	0.00236662	-0.25759	2
GDAP1L1	0.504492	7.23699	3.5562	0.000757008	0.00445859	-0.977052	2
ZNF280C	0.504434	4.70139	6.69557	9.49427e-09	4.90529e-07	9.85623	2
SLC26A9	0.504362	3.48909	3.93106	0.000228031	0.00167639	0.151155	2
SLC6A16	0.504321	3.99385	3.44868	0.00105568	0.00586126	-1.28758	2
FYN	0.503858	6.20719	4.27285	7.26772e-05	0.000652528	1.2353	2
GAREM2	0.503544	4.73969	6.57898	1.48761e-08	7.06027e-07	9.42041	2
RSAD1	0.503342	6.28951	3.07806	0.00317966	0.0143309	-2.30845	2
ZNF85	0.50322	5.346	4.45699	3.8582e-05	0.000389986	1.83864	2
MIS18A	0.502425	6.68121	7.25173	1.10639e-09	9.64721e-08	11.9439	2
SMC4	0.502413	8.91576	5.15373	3.21102e-06	5.22004e-05	4.22217	2
CYP1B1	0.502154	4.74508	3.01066	0.00385566	0.0167918	-2.48531	2
CCNA2	0.502057	7.86015	4.70098	1.63992e-05	0.000193566	2.6565	2
CHST11	0.501377	3.93428	3.36034	0.00138166	0.00731057	-1.53805	2
ALMS1	0.501295	7.9779	5.2442	2.30474e-06	3.99482e-05	4.54148	2
ANP32A-IT1	0.500559	3.05063	3.94191	0.000220049	0.00162414	0.184819	2
NCAPG	0.500257	8.13876	3.65601	0.000553297	0.00343734	-0.683409	2
GNAQ	0.499878	7.5625	5.11538	3.69367e-06	5.8119e-05	4.08742	2
FAM43A	0.499776	5.28066	3.31174	0.00159948	0.00824716	-1.67397	2
GRHL1	0.499694	5.37977	2.89385	0.00535346	0.0218071	-2.78509	2
NPM3	0.499597	5.18758	4.76064	1.32684e-05	0.000164007	2.85944	2
ATP8A2	0.499465	6.56568	3.5426	0.000789773	0.00461858	-1.01668	2
DEPDC1B	0.499413	6.99068	4.1919	9.56555e-05	0.000824731	0.974152	2
GNG4	0.499389	7.23504	4.42405	4.3246e-05	0.000425948	1.72977	2
NRAS	0.496063	6.48082	5.79592	2.94988e-07	7.60116e-06	6.52602	2
UTP25	0.495752	5.35247	4.79622	1.16882e-05	0.000147424	2.98098	2
FAM19A5	0.495541	4.41188	3.02625	0.00368834	0.016177	-2.44466	2
PMCH	0.495279	3.92874	5.02778	5.07977e-06	7.49588e-05	3.78098	2
PHACTR4	0.495209	6.61632	4.66307	1.87521e-05	0.000214154	2.52815	2
ABL2	0.495043	6.69946	5.92761	1.79325e-07	5.10413e-06	7.00758	2
CENPA	0.495032	7.68604	3.7284	0.000439542	0.00284136	-0.467285	2
PHLDA3	0.494835	5.64996	4.35865	5.41837e-05	0.000511699	1.51485	2
CHORDC1	0.49417	7.64424	4.37598	5.10485e-05	0.000488648	1.57164	2
RBM4	0.493718	6.203	4.12919	0.000118149	0.000982153	0.773671	2
PPP2R3B	0.493588	5.11609	6.5579	1.61333e-08	7.44908e-07	9.34168	2
OPRK1	0.493375	3.72341	4.06561	0.000146144	0.00115826	0.572062	2
KRTCAP2	0.493258	9.42939	5.6394	5.31323e-07	1.22522e-05	5.95719	2
C11orf95	0.49316	5.29525	8.34698	1.60872e-11	3.56856e-09	16.055	2
FLAD1	0.492641	6.05926	6.25481	5.16035e-08	1.83471e-06	8.21408	2
EFCAB8	0.492256	6.15752	4.97698	6.10584e-06	8.6714e-05	3.60418	2
GMPR	0.490633	3.70255	3.79786	0.000351687	0.00236662	-0.257494	2
SMARCA4	0.490043	8.51483	8.11138	3.98426e-11	7.25989e-09	15.1738	2
SMG7	0.489697	5.48823	6.70114	9.29254e-09	4.83781e-07	9.87708	2
ZNF496	0.489126	4.77797	8.69733	4.20025e-12	1.31875e-09	17.3593	2
SPAST	0.488999	6.40809	5.58165	6.59526e-07	1.46459e-05	5.74838	2
RCC2	0.488814	7.46384	5.85286	2.37937e-07	6.42304e-06	6.73392	2
PMF1	0.48877	7.22427	4.77502	1.26059e-05	0.000157154	2.90852	2
HNRNPU	0.488471	6.75369	7.35261	7.48682e-10	7.20712e-08	12.3233	2
BRPF1	0.488464	7.15132	6.27203	4.83142e-08	1.75093e-06	8.27792	2
MFAP4	0.48813	4.07444	3.6108	0.000638069	0.00386745	-0.817048	2
EP300-AS1	0.48614	6.39357	3.04937	0.00345263	0.0153177	-2.38408	2
DDX52	0.485343	6.03868	6.78503	6.72371e-09	3.7389e-07	10.1912	2
CLIP2	0.485046	4.50787	5.18922	2.8199e-06	4.67494e-05	4.3472	2
C12orf45	0.48504	6.22014	5.84046	2.49349e-07	6.69568e-06	6.6886	2
TST	0.485033	4.88173	3.36873	0.00134701	0.00716998	-1.51444	2
ZNF35	0.484586	4.65323	5.54172	7.65588e-07	1.66214e-05	5.60438	2
BUB3	0.484219	9.12029	6.30322	4.2879e-08	1.58731e-06	8.39361	2
MCM5	0.484149	8.12117	5.53542	7.83792e-07	1.69445e-05	5.58169	2
SPSB1	0.483983	4.42807	4.6294	2.11166e-05	0.000238884	2.41451	2
RBMX	0.48396	10.2555	9.39116	3.01774e-13	2.05287e-10	19.9145	2
CNIH4	0.483721	7.88288	5.27116	2.08714e-06	3.69743e-05	4.63702	2
FANCE	0.483717	7.35469	3.90507	0.00024829	0.00179441	0.0707729	2
ZNF581	0.482355	6.66744	5.36383	1.48264e-06	2.80502e-05	4.96663	2
RGS17	0.482299	6.44852	2.73517	0.00825741	0.0308957	-3.17805	2
PLPPR3	0.482105	4.32449	5.82222	2.67129e-07	7.04338e-06	6.62197	2
MAP3K4	0.482069	7.87627	4.668	1.84285e-05	0.000211404	2.54481	2
SHMT2	0.481329	7.47746	7.07261	2.21285e-09	1.58455e-07	11.2705	2
GPC2	0.481181	6.59017	4.16647	0.000104225	0.000886627	0.892679	2
ZNF195	0.480944	6.63042	5.33512	1.64868e-06	3.04491e-05	4.86429	2
PCDHB11	0.480897	3.65729	3.83198	0.000314966	0.00217199	-0.153608	2
ZCCHC18	0.480775	5.97201	6.2157	5.99234e-08	2.08689e-06	8.0692	2
TCP1	0.480662	7.2757	8.81653	2.66468e-12	9.88741e-10	17.8011	2
PRSS12	0.480624	3.35335	2.94671	0.00461893	0.0193598	-2.6505	2
AUTS2	0.480503	5.53072	6.15703	7.49637e-08	2.49977e-06	7.8522	2
CDC42SE1	0.480104	6.14522	4.75636	1.34718e-05	0.000166022	2.84486	2
SAYSD1	0.479108	5.80603	3.34875	0.00143087	0.00752222	-1.57057	2
SESTD1	0.478795	6.98509	4.87384	8.85296e-06	0.000117783	3.24747	2
CENPO	0.478464	5.97903	6.10781	9.04363e-08	2.90613e-06	7.67041	2
ZNF708	0.478175	7.46575	4.59755	2.362e-05	0.000263118	2.30736	2
SMYD3	0.478063	7.53359	4.5071	3.24133e-05	0.000339409	2.00494	2
DNA2	0.477182	6.99303	4.5052	3.26286e-05	0.000341304	1.99862	2
SH3BP4	0.476823	7.48276	3.02714	0.00367897	0.0161482	-2.44232	2
KLHL24	0.475932	5.88669	4.95653	6.57384e-06	9.2396e-05	3.53324	2
MYADM	0.475885	6.94088	2.66086	0.0100642	0.0360966	-3.35623	2
CEP55	0.475368	6.97939	3.36158	0.00137649	0.00729268	-1.53456	2
RECQL4	0.47517	6.48152	5.15881	3.15197e-06	5.14193e-05	4.24003	2
NR4A2	0.475103	6.19452	2.89199	0.0053812	0.0218938	-2.7898	2
SNRPA	0.474988	8.23231	6.57657	1.50149e-08	7.09316e-07	9.4114	2
NFYA	0.474358	5.40834	4.22806	8.46326e-05	0.000743235	1.09049	2
IER5	0.474193	9.39787	4.0129	0.000174116	0.00133736	0.406226	2
EFNA3	0.474062	5.68019	4.54828	2.80722e-05	0.000300891	2.1423	2
APH1A	0.473539	6.06028	5.46824	1.00662e-06	2.06256e-05	5.34017	2
ZGRF1	0.473535	5.71074	5.01037	5.41076e-06	7.86488e-05	3.72031	2
HFM1	0.473443	4.02662	4.70587	1.61175e-05	0.000191125	2.67309	2
SLITRK4	0.473387	2.93678	3.2744	0.00178846	0.00901877	-1.7775	2
CDC42EP3	0.473082	6.90196	3.97239	0.000199053	0.00149403	0.279608	2
FAM131B	0.472242	4.04781	4.44186	4.06595e-05	0.000406157	1.7886	2
FBXO28	0.471628	7.32625	3.93253	0.000226933	0.00167012	0.155714	2
RALGDS	0.471605	6.49535	5.05623	4.58135e-06	6.91541e-05	3.88027	2
KCNMB4	0.471499	4.80557	6.24343	5.3898e-08	1.90303e-06	8.17191	2
TONSL	0.47118	4.75928	7.18523	1.43121e-09	1.15448e-07	11.6938	2
WDR12	0.47097	7.94619	4.43063	4.22716e-05	0.000418776	1.75151	2
UBE2Q1	0.470859	4.8113	6.42167	2.72306e-08	1.11591e-06	8.83389	2
RAD51AP1	0.470313	8.54744	5.58569	6.49634e-07	1.4537e-05	5.76298	2
RBM34	0.470244	8.32991	6.6983	9.39479e-09	4.8786e-07	9.86645	2
PTP4A1	0.469716	7.51489	5.95643	1.60768e-07	4.65014e-06	7.11331	2
SRRT	0.469679	7.9415	8.02952	5.46336e-11	9.21457e-09	14.8671	2
DOLPP1	0.469644	6.45675	5.43045	1.15834e-06	2.31305e-05	5.20471	2
CRISPLD1	0.469349	4.69956	2.7906	0.00710933	0.0274111	-3.0427	2
PNMA6A	0.469246	5.1581	3.36665	0.00135552	0.00720378	-1.5203	2
PEG3-AS1	0.469001	5.40119	2.66533	0.00994604	0.0357168	-3.34562	2
GNG2	0.468937	4.28761	3.45563	0.0010334	0.00576062	-1.2677	2
ZNF692	0.46889	6.14311	6.16013	7.40832e-08	2.47445e-06	7.86365	2
C1orf174	0.468564	5.82801	6.25266	5.20294e-08	1.84343e-06	8.20611	2
RAB40C	0.468038	5.20511	4.3562	5.46416e-05	0.000515308	1.50683	2
C1orf53	0.467416	4.72945	5.32774	1.69423e-06	3.11214e-05	4.83802	2
TPR	0.467177	7.1318	4.98942	5.83715e-06	8.37725e-05	3.64742	2
KIF4A	0.466822	7.52815	4.34692	5.64126e-05	0.000529319	1.47644	2
E2F1	0.466501	6.80563	5.2601	2.17387e-06	3.81793e-05	4.59779	2
AFAP1	0.466293	3.00496	4.77745	1.24973e-05	0.000156062	2.91682	2
CERS2	0.465587	7.23426	3.26605	0.00183355	0.00919386	-1.80056	2
ARL8A	0.465531	5.99938	6.34443	3.6618e-08	1.40157e-06	8.54665	2
TUBB6	0.464545	6.23033	2.85254	0.00600125	0.0238183	-2.889	2
TCF3	0.463992	5.29008	6.2373	5.51754e-08	1.94141e-06	8.14921	2
SRGAP2	0.463589	5.81675	4.56999	2.60174e-05	0.000282879	2.21494	2
PPRC1	0.463149	6.23646	5.02853	5.06611e-06	7.48654e-05	3.78358	2
ZNF256	0.462676	4.62634	5.23564	2.37837e-06	4.09602e-05	4.51119	2
BORA	0.46258	6.59245	3.33175	0.00150613	0.00784913	-1.61817	2
NSL1	0.461767	6.05651	6.89654	4.37115e-09	2.71971e-07	10.6093	2
TMEM183A	0.46128	5.53469	5.02317	5.16542e-06	7.5892e-05	3.76491	2
SHC2	0.461018	5.85596	3.72922	0.000438384	0.00283567	-0.464804	2
RSL1D1	0.46098	6.70801	5.18866	2.82574e-06	4.67653e-05	4.34521	2
ZNF519	0.460474	4.21478	5.49871	8.98711e-07	1.88112e-05	5.44961	2
FAM76B	0.46047	6.26363	5.83794	2.51739e-07	6.73586e-06	6.67937	2
CCDC77	0.460335	4.42361	4.03854	0.000159915	0.00125088	0.486769	2
DIS3	0.459691	6.17583	5.23412	2.39169e-06	4.11085e-05	4.50581	2
BRCA1	0.458771	7.43839	5.31932	1.74772e-06	3.20175e-05	4.80805	2
ZBTB33	0.458499	6.77733	8.5175	8.36016e-12	2.18736e-09	16.6908	2
EPHA7	0.458418	3.52492	3.97245	0.000199011	0.00149403	0.279807	2
ORC2	0.458002	5.37154	4.65134	1.95451e-05	0.000222463	2.48851	2
PDE10A	0.457969	3.48958	5.24406	2.30591e-06	3.99482e-05	4.54099	2
CCDC30	0.457919	3.15424	4.23335	8.3127e-05	0.000731862	1.10755	2
RNPEP	0.457825	7.41818	5.9133	1.8931e-07	5.33625e-06	6.95513	2
SBNO1	0.45719	7.42145	6.96463	3.35975e-09	2.1698e-07	10.8649	2
B4GALT3	0.456027	4.35436	9.53447	1.76082e-13	1.38211e-10	20.4367	2
CLK2	0.455594	8.19289	4.58558	2.46334e-05	0.000271153	2.26719	2
SERTAD4	0.455528	7.04287	4.1393	0.000114203	0.000954406	0.805899	2
SOGA3	0.45537	4.56829	6.75204	7.63626e-09	4.12442e-07	10.0676	2
TCF15	0.455046	4.57821	4.1163	0.000123369	0.00101663	0.732664	2
GMCL1	0.454973	6.71866	5.38924	1.34956e-06	2.61068e-05	5.05733	2
CCDC88A	0.45469	5.55218	5.38729	1.35933e-06	2.62701e-05	5.05037	2
DNLZ	0.454556	4.89439	2.90815	0.0051447	0.0211254	-2.74885	2
GORAB	0.454113	6.06726	3.56481	0.000736943	0.00436435	-0.951923	2
DYNLL2	0.453935	6.14236	3.03522	0.00359521	0.0158298	-2.42121	2
CCDC59	0.453493	7.93844	5.37183	1.4394e-06	2.74024e-05	4.99517	2
MB21D2	0.453471	7.04289	2.88146	0.00554062	0.022359	-2.81637	2
ZNF678	0.453433	5.45374	5.77366	3.20811e-07	8.13306e-06	6.44486	2
RUSC1	0.453346	7.13349	3.95987	0.000207431	0.00154442	0.240627	2
EIF5B	0.453235	6.92832	7.51641	3.97101e-10	4.47737e-08	12.9395	2
PVT1	0.453084	4.96095	3.45917	0.00102223	0.00571242	-1.25757	2
PATZ1	0.452704	5.09806	6.97891	3.17935e-09	2.08631e-07	10.9185	2
ADCY9	0.452016	5.97223	3.91922	0.000237052	0.001729	0.114509	2
METTL18	0.451737	6.46052	3.63454	0.000592111	0.00364079	-0.746991	2
TOP1	0.451634	7.08548	5.28859	1.95741e-06	3.51335e-05	4.69885	2
DCHS1	0.450947	5.65484	4.85855	9.35219e-06	0.000123156	3.19483	2
CLTB	0.450091	6.34798	3.44786	0.00105832	0.00587228	-1.28992	2
ENDOG	0.449239	8.22971	2.79397	0.00704436	0.0272315	-3.03439	2
HGS	0.449207	7.15958	6.37663	3.23668e-08	1.27518e-06	8.66631	2
MRPL42	0.44881	7.30125	4.60224	2.32337e-05	0.000259667	2.32313	2
RASL11B	0.447925	4.87873	5.95627	1.60868e-07	4.65014e-06	7.1127	2
MTRF1L	0.447505	3.39123	5.04661	4.74432e-06	7.09909e-05	3.84666	2
ISL2	0.44735	7.17604	3.39936	0.00122738	0.00664389	-1.42794	2
ACAT2	0.44581	8.17886	4.03598	0.000161281	0.00126108	0.478713	2
IMPDH2	0.445042	9.44795	4.68877	1.71236e-05	0.000200033	2.61511	2
ACTL6B	0.444902	6.65729	3.96164	0.000206226	0.00153713	0.246134	2
HRK	0.444708	3.52028	4.60423	2.3072e-05	0.000258144	2.32981	2
BICD2	0.444679	6.02512	4.47608	3.61073e-05	0.000369733	1.9019	2
FAM133B	0.444651	3.94326	3.11708	0.00284065	0.0130921	-2.20477	2
ATL2	0.444554	5.86612	5.12927	3.51117e-06	5.58504e-05	4.13617	2
RCOR3	0.444343	8.16678	5.1939	2.77194e-06	4.60666e-05	4.36372	2
SPATS2L	0.444159	5.30706	3.90469	0.000248592	0.00179585	0.0696219	2
COIL	0.443719	6.43084	4.32843	6.01062e-05	0.000558329	1.41605	2
MED12	0.443518	5.9234	8.74637	3.48267e-12	1.16535e-09	17.5412	2
PER2	0.443153	5.80472	4.27529	7.20754e-05	0.000648552	1.24321	2
IPO5	0.442851	8.31372	6.70443	9.17538e-09	4.80131e-07	9.88939	2
OIP5	0.442507	6.82112	3.47892	0.000961937	0.005435	-1.20086	2
SLC35F3	0.442194	3.30744	2.95088	0.00456516	0.0191974	-2.63981	2
MPZL1	0.442049	5.24956	7.78496	1.40504e-10	1.92497e-08	13.9491	2
GRAMD1A	0.441967	6.1585	6.67958	1.00979e-08	5.15197e-07	9.7964	2
MMD	0.441737	8.84136	4.47909	3.57316e-05	0.000366427	1.91188	2
KHDRBS3	0.441562	5.61694	4.82964	1.03726e-05	0.000134148	3.09548	2
36951	0.441561	6.46983	6.45159	2.42762e-08	1.0194e-06	8.94528	2
LOC400622	0.44049	3.73434	3.6115	0.000636667	0.00386049	-0.814987	2
TFB2M	0.44042	7.07026	5.51204	8.55185e-07	1.81232e-05	5.49753	2
ENC1	0.439482	7.77369	2.51002	0.0148845	0.0491287	-3.70604	2
IPO4	0.439019	4.72019	3.19198	0.00228272	0.0109898	-2.00318	2
ZADH2	0.438867	6.86089	4.37139	5.18615e-05	0.000492962	1.55658	2
TRIM28	0.438319	8.53818	6.40231	2.93311e-08	1.18747e-06	8.76182	2
PTMAP1	0.437504	3.99386	3.76978	0.00038496	0.00254344	-0.342586	2
ZBTB2	0.437479	5.01659	5.00602	5.49672e-06	7.97846e-05	3.70516	2
NOP14	0.437318	6.63647	4.21592	8.81881e-05	0.000768136	1.05137	2
NENF	0.4373	7.43698	3.5265	0.000830303	0.00480704	-1.06345	2
RUNDC3B	0.437229	6.57134	2.67072	0.00980529	0.035342	-3.33281	2
WDHD1	0.436899	4.94907	3.9098	0.000244472	0.00177299	0.085403	2
KIF3C	0.43629	6.54818	5.40549	1.27068e-06	2.48391e-05	5.11541	2
GIGYF1	0.436249	5.91116	4.90391	7.94652e-06	0.000107971	3.35114	2
KBTBD6	0.436204	6.39923	4.14703	0.000111276	0.000934359	0.83054	2
CACNB3	0.435852	6.57371	3.34064	0.00146633	0.00767106	-1.5933	2
GOLM1	0.43564	8.28935	6.54896	1.66977e-08	7.62341e-07	9.30832	2
TENT4A	0.43504	8.24351	5.52153	8.25444e-07	1.76975e-05	5.5317	2
PUSL1	0.434589	5.98256	3.77377	0.000380045	0.0025198	-0.330494	2
SAMD1	0.434335	6.12961	5.71149	4.05371e-07	9.87208e-06	6.21867	2
ZNF69	0.433711	5.15227	3.27102	0.0018066	0.00909205	-1.78684	2
RAP2A	0.433624	8.21605	5.14954	3.26059e-06	5.28532e-05	4.20743	2
LOC389906	0.433046	7.47239	2.51694	0.0146242	0.0485065	-3.69035	2
ICA1	0.432024	4.06942	4.39081	4.85053e-05	0.000468923	1.62034	2
MND1	0.431626	6.24366	2.94707	0.00461431	0.0193524	-2.64959	2
CHTOP	0.430732	8.76378	5.58659	6.47451e-07	1.45169e-05	5.76623	2
PPP6C	0.430507	7.48976	6.67439	1.0302e-08	5.24295e-07	9.77698	2
XPO5	0.430431	6.94628	4.12405	0.000120203	0.00099679	0.757322	2
HMGB1	0.430239	9.37243	4.72399	1.51143e-05	0.000181458	2.73464	2
SLC25A33	0.429302	8.24663	3.8575	0.000289933	0.00203053	-0.075533	2
TAF5L	0.429277	6.27145	5.2475	2.27696e-06	3.95812e-05	4.55316	2
CCDC58	0.428927	6.8614	3.77207	0.000382129	0.00252787	-0.335639	2
PTTG1	0.428861	10.0358	4.3151	6.29127e-05	0.00057961	1.3726	2
POLQ	0.428524	5.90048	4.46795	3.71425e-05	0.000378813	1.87492	2
ODR4	0.428427	6.4203	7.24707	1.12652e-09	9.70045e-08	11.9263	2
TEAD1	0.427523	5.98462	5.19318	2.77929e-06	4.61511e-05	4.36117	2
CHAF1A	0.427482	6.46397	4.96694	6.33134e-06	8.94806e-05	3.56934	2
PRR11	0.427428	8.43516	3.81244	0.000335515	0.00228164	-0.213158	2
RABGAP1L	0.427343	7.97377	4.19034	9.6162e-05	0.000827699	0.969136	2
WDR43	0.427253	6.69412	3.60268	0.00065455	0.00394741	-0.840935	2
GTPBP8	0.42681	6.62317	6.49783	2.03251e-08	8.84424e-07	9.1176	2
SDAD1	0.426462	6.86846	4.93104	7.20705e-06	9.97839e-05	3.44492	2
ANKRD50	0.426325	4.44958	4.26865	7.37249e-05	0.000660772	1.22168	2
SAC3D1	0.426234	8.65257	4.69863	1.65364e-05	0.000194847	2.64852	2
ZNF440	0.425705	3.42001	4.02077	0.000169631	0.00131105	0.430927	2
RAB4A	0.425671	7.72809	4.84805	9.7109e-06	0.000127365	3.15872	2
FZD1	0.425597	3.76856	4.78049	1.23628e-05	0.000154786	2.92719	2
ING2	0.425236	7.46212	5.03047	5.03045e-06	7.43924e-05	3.79036	2
MED13L	0.425105	6.7105	3.96717	0.000202509	0.00151383	0.263332	2
TSNAX	0.425054	8.41002	6.1073	9.06103e-08	2.90613e-06	7.66855	2
MCM6	0.424685	7.96146	4.82742	1.04551e-05	0.000134957	3.08789	2
CELF3	0.424332	5.94035	5.48445	9.47715e-07	1.96355e-05	5.39836	2
CPSF3	0.424205	8.70428	5.01231	5.37277e-06	7.83757e-05	3.72708	2
BCL7A	0.423982	5.93258	3.65936	0.000547464	0.00340526	-0.673468	2
NEO1	0.423888	6.53333	6.42032	2.73726e-08	1.11948e-06	8.82884	2
DAP3	0.423878	9.83018	4.76929	1.2866e-05	0.000159909	2.88895	2
DUSP10	0.423701	6.41507	3.37054	0.00133966	0.00714204	-1.50935	2
ABCE1	0.423546	7.01157	4.45632	3.86721e-05	0.00039051	1.83641	2
CENPU	0.423451	8.51569	3.33534	0.00148992	0.00777853	-1.60812	2
PFAS	0.423309	6.83438	4.07514	0.000141571	0.00113168	0.60219	2
RBBP4	0.423063	8.02239	5.36322	1.48599e-06	2.80537e-05	4.96446	2
ROR1	0.423035	3.46607	3.26754	0.00182541	0.0091643	-1.79644	2
SYNC	0.422952	4.78833	2.95501	0.00451256	0.0190038	-2.62923	2
GYG2	0.422558	4.5821	3.81395	0.000333879	0.00227354	-0.208551	2
TDRKH	0.422394	3.82485	4.46329	3.77474e-05	0.000382877	1.8595	2
LRR1	0.422342	7.6015	4.44332	4.04554e-05	0.000404712	1.7934	2
SEC63	0.422187	5.96611	9.0619	1.0478e-12	4.54968e-10	18.707	2
SMAD5	0.421618	6.32841	4.27554	7.20137e-05	0.000648282	1.24402	2
ZNF362	0.42141	8.00492	4.74852	1.38528e-05	0.000169084	2.81813	2
LOC101927746	0.420456	3.20181	4.85646	9.4226e-06	0.000123743	3.18763	2
SF1	0.42044	8.31453	6.98459	3.11026e-09	2.05877e-07	10.9398	2
ASH1L	0.420418	7.34076	4.32806	6.0182e-05	0.000558778	1.41485	2
SUMO1	0.420416	7.00903	5.51783	8.36921e-07	1.78801e-05	5.51837	2
ASGR1	0.42022	4.55398	4.57502	2.55628e-05	0.000278381	2.23179	2
PGAP1	0.42001	5.51345	4.53225	2.96905e-05	0.000314766	2.08874	2
CACNA1G-AS1	0.419758	4.13755	3.03323	0.00361563	0.0159094	-2.4264	2
PDSS1	0.419382	5.57102	4.54765	2.81342e-05	0.00030124	2.14019	2
UBE2R2	0.419317	7.93929	7.69001	2.02839e-10	2.60348e-08	13.5923	2
ISG20L2	0.419276	7.04873	5.18187	2.89686e-06	4.76767e-05	4.32128	2
TMEFF2	0.419176	3.99729	3.52652	0.000830246	0.00480704	-1.06339	2
SEZ6L	0.41913	3.79219	3.8602	0.000287394	0.00201829	-0.0672398	2
MRPL48	0.419101	7.15496	5.25167	2.24229e-06	3.90449e-05	4.56794	2
CARD9	0.418986	4.46315	4.34066	5.76368e-05	0.000539565	1.456	2
DNMT3A	0.418866	6.07124	6.31989	4.02276e-08	1.50636e-06	8.4555	2
EIF3A	0.418609	7.90254	5.08304	4.15563e-06	6.42485e-05	3.97406	2
MCM7	0.41788	9.05212	5.28098	2.01302e-06	3.58479e-05	4.67186	2
MDC1	0.417608	6.74333	3.86224	0.000285502	0.00200915	-0.0610091	2
FBXO41	0.417431	4.85104	5.43307	1.14712e-06	2.29964e-05	5.2141	2
TMPO	0.41723	8.57538	3.72697	0.000441544	0.0028534	-0.471556	2
MIDN	0.417213	5.00388	4.79886	1.15784e-05	0.00014622	2.99003	2
RAPH1	0.416765	5.31111	3.78338	0.000368481	0.0024551	-0.30141	2
ATAD2	0.416549	7.91698	3.21011	0.00216403	0.0105051	-1.95386	2
ABI3	0.416278	5.96313	2.91599	0.00503362	0.0207695	-2.72895	2
RBM15B	0.416214	6.69649	6.51333	1.91497e-08	8.45161e-07	9.17539	2
SPDL1	0.416181	5.21409	4.0485	0.000154709	0.00121575	0.518112	2
EFS	0.416139	7.90745	4.39215	4.82811e-05	0.000466976	1.62476	2
UBE2T	0.416053	9.62737	2.82383	0.00649336	0.0254692	-2.96056	2
CEP135	0.416051	6.5706	3.94299	0.000219274	0.00161905	0.188155	2
ZNF136	0.415848	6.16993	3.71577	0.000457626	0.00293871	-0.505175	2
ANTXR2	0.415807	3.6136	4.89313	8.26036e-06	0.000111288	3.31396	2
CCNB1IP1	0.415055	8.54074	3.85501	0.000292288	0.00204141	-0.0831606	2
AATF	0.415036	7.56034	4.86995	8.97751e-06	0.000119067	3.23406	2
CPXM1	0.414224	7.06728	2.84777	0.00608056	0.0240955	-2.90093	2
XPR1	0.41407	7.78841	4.09843	0.000130977	0.00106239	0.675916	2
FADS1	0.413976	9.08861	5.03447	4.95794e-06	7.35331e-05	3.80432	2
SFPQ	0.413921	9.01379	6.05238	1.11677e-07	3.41696e-06	7.46608	2
ZNF93	0.413721	6.87225	4.64255	2.01608e-05	0.000229088	2.45883	2
PHF21B	0.413665	6.31947	4.85827	9.36181e-06	0.000123156	3.19384	2
AEN	0.413468	7.17401	5.72212	3.89497e-07	9.54244e-06	6.25729	2
GTF3C4	0.412576	6.18797	6.84775	5.27766e-09	3.09501e-07	10.4263	2
MTMR6	0.412371	5.21833	5.41826	1.21193e-06	2.39894e-05	5.16108	2
USP14	0.412118	8.24262	5.40049	1.29448e-06	2.52319e-05	5.09751	2
DUS3L	0.411742	5.37235	3.97158	0.000199584	0.00149692	0.277086	2
USP46	0.411004	3.32118	2.77995	0.0073178	0.0280665	-3.06887	2
SNRPB2	0.410867	10.3128	5.42584	1.17833e-06	2.34607e-05	5.1882	2
ADGRL2	0.410812	5.56628	2.80082	0.00691425	0.0267906	-3.0175	2
MZT1	0.410536	9.51517	3.66274	0.000541621	0.00337199	-0.6634	2
ARHGEF17	0.41052	6.26151	4.6345	2.07407e-05	0.000235153	2.4317	2
ZBTB10	0.410383	5.64495	4.7492	1.38195e-05	0.000168879	2.82044	2
ZDHHC18	0.40995	5.81931	4.18047	9.94199e-05	0.000851789	0.937493	2
VSTM2L	0.409738	5.58183	3.25883	0.00187336	0.00936586	-1.82045	2
ZNF738	0.409438	5.23027	3.59302	0.000674697	0.0040462	-0.869326	2
NRXN2	0.409301	5.37956	2.90208	0.0052324	0.0214123	-2.76425	2
EPB41L4A-AS1	0.409074	9.47124	3.93031	0.000228592	0.00167991	0.148835	2
TEX10	0.408999	6.7039	5.50194	8.87968e-07	1.86245e-05	5.46122	2
SCAF4	0.408816	6.6009	5.59941	6.17131e-07	1.39319e-05	5.81256	2
CCDC60	0.408496	7.85323	2.84688	0.00609544	0.0241498	-2.90315	2
THBS4	0.408383	9.27958	3.21822	0.00211292	0.0103184	-1.93177	2
NUMBL	0.408171	5.5655	6.64054	1.1737e-08	5.84214e-07	9.65041	2
DCUN1D5	0.407967	5.8098	5.58336	6.55304e-07	1.45998e-05	5.75459	2
SREBF2	0.407819	6.30038	6.04523	1.14756e-07	3.50589e-06	7.43974	2
RPIA	0.407712	6.14995	5.30016	1.87569e-06	3.38154e-05	4.73995	2
TMCC2	0.40742	5.41678	5.56897	6.91523e-07	1.52075e-05	5.70263	2
MTPAP	0.407172	6.62513	6.06895	1.04856e-07	3.26701e-06	7.52712	2
DNAJB1	0.406601	7.61823	3.08248	0.00313937	0.0141964	-2.29674	2
ALDH1B1	0.406287	4.3561	7.16275	1.56128e-09	1.24463e-07	11.6093	2
SS18L1	0.406132	7.64996	5.24978	2.25792e-06	3.92835e-05	4.56125	2
OTUD3	0.406055	6.16231	4.40211	4.66511e-05	0.000454307	1.6575	2
ZNF560	0.406034	2.95957	2.6588	0.0101191	0.0362617	-3.36112	2
SEMA4C	0.405994	6.60973	6.39807	2.98123e-08	1.20002e-06	8.74604	2
NCS1	0.405808	4.99633	5.75019	3.50457e-07	8.77562e-06	6.3594	2
TPRKB	0.40559	8.90851	4.38251	4.99129e-05	0.000478676	1.59308	2
FDPS	0.405297	9.28496	4.67237	1.8146e-05	0.000208868	2.55959	2
ITGA3	0.405295	5.15625	4.03412	0.00016228	0.00126792	0.472866	2
NEURL1B	0.405271	6.67639	2.6936	0.0092278	0.0336408	-3.2782	2
UBE2E1	0.404341	9.06834	3.79166	0.00035879	0.00240229	-0.27632	2
MPHOSPH10	0.403945	7.55498	5.36125	1.4969e-06	2.82074e-05	4.95741	2
TICRR	0.403668	4.97183	4.43579	4.15244e-05	0.000412629	1.76852	2
CHAC2	0.403666	6.44181	2.97983	0.00420771	0.0179571	-2.56529	2
RPS17P5	0.402974	7.54811	5.13405	3.45044e-06	5.52287e-05	4.15296	2
CDK4	0.402885	8.11746	5.95786	1.59902e-07	4.64195e-06	7.11853	2
DDX59	0.402023	5.38858	4.15061	0.000109944	0.000924112	0.841966	2
HDAC2	0.402	6.21187	7.26806	1.03862e-09	9.13631e-08	12.0053	2
ZSCAN2	0.401515	5.40559	4.60063	2.33659e-05	0.000260717	2.3177	2
EHMT2	0.401027	6.51631	4.42574	4.29932e-05	0.000424504	1.73536	2
TMEM63C	0.400123	3.92073	4.86095	9.27202e-06	0.000122247	3.20309	2
RGMB	0.399847	4.76865	5.28308	1.9975e-06	3.56961e-05	4.67932	2
HAUS3	0.398984	7.59889	4.90296	7.97365e-06	0.000108259	3.34787	2
IGF2BP2	0.398478	3.26186	3.48844	0.000934103	0.00529827	-1.17346	2
SDK2	0.398424	5.27851	3.94321	0.000219112	0.00161899	0.188851	2
MASTL	0.397907	6.12843	2.9982	0.00399458	0.017235	-2.51772	2
ZNF562	0.397744	5.67742	4.93295	7.15744e-06	9.92992e-05	3.45155	2
MED1	0.397727	6.9006	6.25943	5.06989e-08	1.81383e-06	8.23122	2
GABPB1	0.397567	6.42881	5.23499	2.38403e-06	4.10231e-05	4.50889	2
CCDC50	0.397387	6.47015	6.00271	1.34877e-07	4.03011e-06	7.28331	2
ZNF131	0.396688	7.25796	4.13406	0.000116233	0.000968987	0.789184	2
RPRD1A	0.396684	6.76403	5.21475	2.56793e-06	4.32752e-05	4.43733	2
JTB	0.396158	10.6305	5.17165	3.00727e-06	4.93347e-05	4.28527	2
TWNK	0.395818	5.5983	5.03182	5.00589e-06	7.40829e-05	3.79507	2
RBM15	0.395311	7.51186	7.07475	2.19464e-09	1.58455e-07	11.2785	2
POLE3	0.395274	7.72279	3.90148	0.000251215	0.00181095	0.0597129	2
SLC39A11	0.394618	5.07614	3.03802	0.00356657	0.0157274	-2.41387	2
ASPSCR1	0.394575	4.76717	3.63214	0.000596615	0.00365941	-0.754095	2
MARCKS	0.394534	9.25926	5.86572	2.26655e-07	6.16742e-06	6.78092	2
AURKA	0.394233	7.46831	3.2347	0.00201238	0.009908	-1.88669	2
ARID2	0.393952	7.52535	5.57519	6.75629e-07	1.49385e-05	5.72509	2
TBC1D24	0.393773	5.9951	3.07408	0.00321627	0.0144513	-2.31897	2
PCID2	0.393697	6.14798	4.91814	7.54974e-06	0.000103824	3.40032	2
KLF7	0.393679	4.39913	4.64683	1.98583e-05	0.000225902	2.4733	2
BSN	0.393394	4.54894	3.5707	0.000723519	0.00429357	-0.934722	2
TCERG1	0.393297	6.19556	4.09847	0.00013096	0.00106239	0.676038	2
SEMA6C	0.392317	5.76422	5.56111	7.12119e-07	1.55765e-05	5.67429	2
BRD9	0.392233	5.9813	6.09413	9.52716e-08	3.04273e-06	7.61996	2
KLHDC10	0.392078	6.21337	5.22762	2.44946e-06	4.17763e-05	4.48282	2
PPIF	0.391894	6.66166	4.43561	4.155e-05	0.000412629	1.76793	2
SYT11	0.391535	7.7475	3.11401	0.00286603	0.013197	-2.21296	2
HES6	0.39106	9.11137	3.1445	0.00262298	0.0122916	-2.13135	2
TOMM22	0.390987	7.10275	4.2165	8.80158e-05	0.000767618	1.05323	2
FGD1	0.390237	6.01046	5.50276	8.8527e-07	1.8587e-05	5.46415	2
MTF2	0.390188	7.72093	6.80266	6.28132e-09	3.57073e-07	10.2573	2
DISP1	0.390167	5.51484	4.1865	9.74172e-05	0.000837443	0.956819	2
DTYMK	0.390078	8.34753	4.7544	1.35661e-05	0.000166481	2.83817	2
CCDC71L	0.389645	4.2743	4.99617	5.69626e-06	8.2097e-05	3.6709	2
38412	0.389055	6.75245	6.26221	5.01634e-08	1.80872e-06	8.24151	2
GOLPH3L	0.387333	6.69159	2.53614	0.0139232	0.0466883	-3.64663	2
KYAT3	0.387323	6.89508	3.36432	0.00136511	0.00724744	-1.52685	2
COPS2	0.386875	8.17549	6.33221	3.83736e-08	1.45024e-06	8.50124	2
NOL10	0.386725	6.37431	3.80863	0.000339673	0.00230301	-0.224759	2
COCH	0.386266	7.89709	2.57675	0.0125399	0.0430541	-3.55328	2
BCL9	0.386022	6.06349	4.8931	8.26154e-06	0.000111288	3.31382	2
PSME4	0.384842	6.74209	5.5846	6.52286e-07	1.45803e-05	5.75904	2
CSE1L	0.384798	9.23997	5.99301	1.39935e-07	4.16084e-06	7.24766	2
EEF1AKMT2	0.384706	5.04406	3.57546	0.000712828	0.00423752	-0.920791	2
R3HDM1	0.384418	7.80958	5.93877	1.71899e-07	4.92023e-06	7.04851	2
ACVR1B	0.384352	4.4778	7.09142	2.05759e-09	1.51593e-07	11.3411	2
SOX4	0.384119	8.65707	2.63114	0.0108828	0.0384995	-3.42643	2
ZNF251	0.3836	5.48181	5.26164	2.16155e-06	3.80284e-05	4.60327	2
SOBP	0.383472	4.56304	4.23778	8.18873e-05	0.000722553	1.12183	2
ZNF367	0.383348	9.00146	3.26353	0.00184734	0.00925622	-1.8075	2
ARHGAP10	0.383285	5.81109	3.25536	0.00189279	0.00944451	-1.83	2
FBRSL1	0.383246	5.32314	5.88701	2.09122e-07	5.81439e-06	6.85882	2
PRRG1	0.382906	4.34111	3.16231	0.00249011	0.0117716	-2.08342	2
DSCC1	0.382243	7.37475	3.90396	0.000249187	0.00179824	0.0673661	2
MKRN1	0.382071	7.45387	4.18815	9.68754e-05	0.000833488	0.962116	2
ST6GAL1	0.381822	5.48009	4.50762	3.23546e-05	0.000339134	2.00667	2
LOC112268455	0.381597	5.69171	2.52475	0.0143355	0.0477724	-3.67261	2
NAA16	0.381385	5.7522	3.86478	0.000283148	0.00199464	-0.0531987	2
38777	0.38134	8.31744	5.19857	2.72491e-06	4.55073e-05	4.3802	2
ARHGAP11B	0.3813	3.76726	3.24415	0.00195683	0.00969298	-1.8608	2
PHF19	0.38111	7.98502	4.0117	0.000174808	0.00134116	0.402476	2
RAD54L	0.381076	6.45452	3.54291	0.000789007	0.00461677	-1.01577	2
PDIA6	0.381011	9.42645	3.29481	0.00168271	0.00860022	-1.72101	2
PABPC3	0.380883	8.9597	4.95106	6.70506e-06	9.38525e-05	3.51425	2
MYRIP	0.380728	4.56634	3.16323	0.00248342	0.0117564	-2.08094	2
DGCR9	0.380655	4.62356	3.32884	0.00151937	0.007904	-1.62629	2
KPNA2	0.380618	10.9053	5.56801	6.93994e-07	1.52455e-05	5.69919	2
GPR63	0.380184	3.40795	4.46498	3.75267e-05	0.000381397	1.8651	2
ADGRB2	0.379913	5.45142	2.75207	0.00789044	0.0298035	-3.13699	2
ZBED6CL	0.379807	5.73709	3.2305	0.00203757	0.0100151	-1.89819	2
SDE2	0.379788	4.96099	4.77052	1.28096e-05	0.000159304	2.89316	2
FAM189B	0.379775	7.4855	7.37546	6.85293e-10	6.72885e-08	12.4093	2
CENPV	0.379553	9.73845	4.44812	3.9787e-05	0.00039979	1.80929	2
WDR3	0.379469	7.34754	4.02946	0.000164813	0.0012828	0.458205	2
ABCB6	0.379244	5.7996	5.27971	2.0225e-06	3.59853e-05	4.66733	2
RAB3C	0.378552	4.18715	3.62128	0.000617374	0.00375988	-0.786153	2
TUFT1	0.378441	7.23517	2.77017	0.00751416	0.0286712	-3.09282	2
SP3	0.378002	6.88663	8.37281	1.45673e-11	3.34034e-09	16.1514	2
TRAPPC2	0.37799	7.06479	3.55633	0.000756708	0.00445811	-0.976681	2
RFNG	0.377883	5.34739	5.88518	2.10571e-07	5.83084e-06	6.85213	2
DDX21	0.377742	8.47757	4.14434	0.000112286	0.000940696	0.821963	2
CKAP5	0.377555	7.98451	5.48179	9.57128e-07	1.97703e-05	5.38882	2
SUV39H2	0.377465	5.3411	5.34224	1.60587e-06	2.98475e-05	4.88965	2
EEF1AKNMT	0.377339	6.06835	5.02258	5.17648e-06	7.5892e-05	3.76286	2
CDR2L	0.377233	6.13423	3.54126	0.000793069	0.00463221	-1.02057	2
CRMP1	0.377175	9.63689	6.7958	6.44981e-09	3.61615e-07	10.2316	2
RAD51	0.377044	6.02078	5.6282	5.54092e-07	1.26913e-05	5.91665	2
NAP1L1P3	0.377002	11.6374	4.73071	1.4758e-05	0.000177694	2.75749	2
UBFD1	0.376945	7.18515	4.44558	4.01396e-05	0.000402342	1.80088	2
SKIDA1	0.376793	3.4489	3.41632	0.00116556	0.00637713	-1.37983	2
PCDH17	0.376593	4.46975	2.91382	0.00506417	0.0208618	-2.73447	2
ZNF318	0.376496	5.74653	3.53669	0.000804417	0.00468375	-1.03385	2
TAF15	0.376291	6.32768	3.23642	0.00200215	0.00985999	-1.88197	2
40787	0.376229	5.94557	6.39126	3.0601e-08	1.21774e-06	8.72072	2
LOC112268213	0.376062	3.51637	2.52188	0.014441	0.0480456	-3.67914	2
SNRPF	0.376053	9.12498	5.16416	3.09092e-06	5.0504e-05	4.25886	2
MXD3	0.375447	6.30492	4.34276	5.7224e-05	0.000535946	1.46284	2
NCCRP1	0.3752	4.07852	3.32142	0.00155367	0.00805573	-1.64701	2
FKBPL	0.374891	6.1095	3.23809	0.00199232	0.00983056	-1.87742	2
LINC01963	0.374664	6.01422	3.65076	0.000562543	0.0034863	-0.698955	2
NAA40	0.374555	5.45254	4.71798	1.54403e-05	0.000184308	2.7142	2
SPIN1	0.3745	8.28954	5.56558	7.00344e-07	1.53684e-05	5.69039	2
CDC45	0.374295	6.83512	3.97627	0.000196521	0.00147884	0.29171	2
KNSTRN	0.374229	7.90159	4.09651	0.000131817	0.00106751	0.669853	2
ACIN1	0.373419	5.8247	6.33546	3.7899e-08	1.43762e-06	8.51331	2
PA2G4	0.373399	7.26746	4.11488	0.000123956	0.00101963	0.728159	2
DDX55	0.373229	6.61244	4.43935	4.10154e-05	0.000409512	1.78028	2
INTS3	0.372861	6.94416	4.39345	4.80663e-05	0.000465119	1.62901	2
GINS1	0.372747	8.97286	3.96891	0.000201346	0.00150736	0.268777	2
RIT1	0.372559	5.5126	4.11448	0.000124124	0.0010206	0.726875	2
IL17D	0.372339	5.08598	2.76796	0.00755924	0.0287869	-3.09823	2
FBXW8	0.372252	5.58139	3.03642	0.0035829	0.0157858	-2.41806	2
LRRC75B	0.371866	5.35889	4.02635	0.000166522	0.00129069	0.448436	2
TSN	0.371611	6.88195	6.51927	1.87172e-08	8.30395e-07	9.19755	2
PRC1	0.371593	9.64038	3.26143	0.00185894	0.0093029	-1.81329	2
RPRM	0.371198	4.64149	2.6355	0.0107591	0.0381202	-3.41617	2
PROSER1	0.371039	6.6784	4.54793	2.8107e-05	0.000301107	2.14111	2
UBE2E2	0.370269	7.58762	3.33885	0.00147425	0.00770857	-1.5983	2
ALYREF	0.370194	9.0004	4.47578	3.61457e-05	0.00036994	1.90089	2
MIR9-3HG	0.370022	4.89037	3.68465	0.000505276	0.00318655	-0.598209	2
HMGA2	0.369882	3.36474	4.78731	1.20654e-05	0.00015162	2.95053	2
NPR2	0.369739	4.91863	6.08073	1.00257e-07	3.16016e-06	7.57056	2
TTC39C	0.369495	3.88265	3.85869	0.000288809	0.00202672	-0.0718712	2
FBXO10	0.369065	3.59367	6.9702	3.28826e-09	2.14398e-07	10.8858	2
TP53	0.368921	3.5476	4.55214	2.7696e-05	0.000297797	2.15519	2
COA7	0.36881	6.13441	4.66751	1.84608e-05	0.000211571	2.54313	2
TFAM	0.368637	6.00979	5.88565	2.10201e-07	5.8285e-06	6.85384	2
FERMT2	0.368571	6.38103	4.4885	3.45817e-05	0.00035752	1.94311	2
GBAT2	0.368444	6.55373	2.784	0.00723774	0.0278274	-3.05891	2
RPL31	0.368072	7.02263	4.1782	0.000100185	0.000857266	0.930211	2
DPF1	0.367993	5.89726	4.75375	1.35978e-05	0.000166769	2.83593	2
AUNIP	0.367986	4.32803	4.82203	1.06585e-05	0.000137236	3.06941	2
TROVE2	0.367937	8.05487	5.00712	5.47476e-06	7.95223e-05	3.70901	2
TOPBP1	0.367846	8.70382	4.72388	1.51201e-05	0.000181458	2.73427	2
FEM1A	0.367636	5.52841	3.51131	0.000870328	0.00500329	-1.10744	2
RAD18	0.367607	4.2973	6.01887	1.26848e-07	3.82381e-06	7.34273	2
RTKN2	0.367539	3.52119	2.92539	0.00490324	0.0203204	-2.70502	2
SNX27	0.36751	6.78012	4.16421	0.000105023	0.000891562	0.885433	2
KDELR1	0.367481	7.84877	7.03696	2.54009e-09	1.74623e-07	11.1365	2
RPP40	0.367333	5.82029	2.67632	0.00966097	0.0349329	-3.31948	2
IGF1R	0.366828	6.57244	3.99298	0.000185976	0.00141093	0.343878	2
NSUN2	0.366748	7.52261	5.78328	3.09385e-07	7.9023e-06	6.47993	2
TTC7B	0.366563	8.15249	3.23745	0.00199609	0.00984205	-1.87917	2
MCM2	0.366202	9.71421	5.48055	9.61572e-07	1.9822e-05	5.38435	2
CEP131	0.366197	6.01076	4.33054	5.96731e-05	0.000555316	1.42293	2
URB2	0.365963	6.61365	4.58683	2.4526e-05	0.000270263	2.27137	2
GCFC2	0.365812	5.95226	4.06799	0.00014499	0.00115153	0.579573	2
ZNF680	0.365711	7.83648	3.8585	0.000288992	0.00202672	-0.0724689	2
CCDC6	0.365322	6.6441	3.47652	0.000969086	0.00546631	-1.20777	2
UCHL5	0.365235	5.96333	4.26387	7.49356e-05	0.000669092	1.20619	2
KIAA1614	0.365227	5.24724	3.02307	0.0037219	0.0162927	-2.45296	2
ACLY	0.364894	8.36705	4.69299	1.68697e-05	0.000197974	2.62941	2
CIZ1	0.364843	6.72193	5.77307	3.2152e-07	8.14092e-06	6.44273	2
NME4	0.364839	7.2077	3.79952	0.000349806	0.00235839	-0.252442	2
KIAA1549	0.364803	5.21477	3.37991	0.00130211	0.00697647	-1.48292	2
ANKLE2	0.364801	6.19424	4.39653	4.7558e-05	0.000460638	1.63914	2
TMSB15A	0.36477	11.3831	3.45191	0.00104526	0.00581563	-1.27834	2
ING1	0.364632	6.43868	3.56225	0.000742862	0.00439353	-0.959407	2
ANGEL2	0.364595	6.11691	4.68838	1.71474e-05	0.00020006	2.61378	2
YWHAG	0.36459	10.7219	7.29037	9.5268e-10	8.56593e-08	12.0892	2
NNAT	0.364486	8.46727	3.05367	0.0034103	0.0151727	-2.37276	2
SETBP1	0.364456	6.03945	3.19779	0.00224406	0.0108241	-1.98741	2
CAPZA2	0.364423	7.51678	3.50315	0.000892609	0.00510692	-1.13104	2
ZFAND5	0.36421	9.75217	5.58402	6.5369e-07	1.45804e-05	5.75697	2
HAUS6	0.364119	4.80493	3.95193	0.000212925	0.00157961	0.215919	2
CIT	0.364096	7.44876	3.45	0.00105142	0.00584513	-1.28382	2
PCOLCE	0.364017	4.59637	2.96396	0.00440035	0.0186312	-2.60622	2
SMARCE1	0.364001	9.69566	7.86926	1.01432e-10	1.5448e-08	14.2658	2
DCUN1D2	0.363537	6.27106	3.50756	0.000880501	0.00504896	-1.11829	2
DHX9	0.363385	7.80475	4.71961	1.53508e-05	0.000183934	2.71976	2
ZNF792	0.363176	4.68529	4.18481	9.7974e-05	0.000841662	0.951406	2
ZNF74	0.362932	4.83878	5.48493	9.46028e-07	1.96205e-05	5.40008	2
VARS	0.362835	5.1091	3.39043	0.00126117	0.00679281	-1.45321	2
ALG9	0.362717	7.20514	4.36997	5.21151e-05	0.000494681	1.55193	2
PPP1R12B	0.362576	4.71394	4.49937	3.32972e-05	0.000347408	1.97925	2
RLIM	0.361115	7.0262	6.06316	1.07192e-07	3.31449e-06	7.50578	2
CCDC138	0.360987	5.74917	4.77848	1.24514e-05	0.000155703	2.92034	2
JUP	0.360818	5.29905	3.31672	0.00157574	0.00814325	-1.6601	2
DARS2	0.360811	6.07911	2.90523	0.00518675	0.0212552	-2.75627	2
PLK1	0.360706	5.74448	4.47306	3.64891e-05	0.000372895	1.89186	2
C1orf21	0.360415	6.12413	4.43575	4.15296e-05	0.000412629	1.7684	2
PCNT	0.360413	6.67954	5.24657	2.28475e-06	3.96827e-05	4.54987	2
RPL27A	0.360311	3.84415	3.46049	0.00101809	0.00569236	-1.25378	2
UTP18	0.359883	8.65642	4.2329	8.32557e-05	0.000732657	1.10608	2
CNTRL	0.359503	6.31736	2.89187	0.00538294	0.0218965	-2.79009	2
DYRK3	0.359503	4.61286	3.48105	0.000955651	0.00540547	-1.19475	2
SMARCD2	0.359094	5.94458	4.17888	9.99546e-05	0.000855651	0.9324	2
FKBP7	0.358979	3.70719	5.34487	1.59036e-06	2.96402e-05	4.89901	2
ALDH18A1	0.358936	7.29328	4.74123	1.42166e-05	0.000172747	2.7933	2
NMT2	0.358839	5.97555	3.49309	0.000920798	0.00524138	-1.16007	2
FHL1	0.358732	6.70774	3.70027	0.000480795	0.00305767	-0.551573	2
HIST1H2BF	0.358564	5.83448	2.73939	0.00816445	0.0306118	-3.16783	2
IFFO2	0.35813	4.13539	3.04413	0.00350481	0.0154953	-2.39785	2
MEGF6	0.358118	3.71302	4.45789	3.84616e-05	0.000389154	1.84162	2
PIM3	0.357655	7.45976	5.10095	3.89332e-06	6.07454e-05	4.03678	2
RASGEF1C	0.357523	4.21613	4.09003	0.000134705	0.00108658	0.64931	2
RPL39P37	0.357235	4.48525	3.23938	0.00198471	0.00979776	-1.87388	2
NPHS1	0.35707	4.14141	3.63333	0.000594373	0.00364921	-0.750566	2
MAP3K3	0.357061	5.91423	4.89206	8.29243e-06	0.000111631	3.31024	2
POLE	0.35697	7.15947	3.63012	0.000600414	0.00367413	-0.760045	2
TFDP2	0.356903	5.59422	5.29688	1.89851e-06	3.41665e-05	4.72829	2
TTF2	0.356573	5.00857	3.79421	0.000355849	0.00238651	-0.268571	2
HNRNPA0	0.356523	9.5675	6.32969	3.87449e-08	1.45887e-06	8.49191	2
GINS4	0.356141	3.85593	5.26619	2.12565e-06	3.75587e-05	4.6194	2
SCD	0.356036	5.53152	4.24622	7.9571e-05	0.000705423	1.14911	2
PGM2L1	0.355975	6.50315	4.23877	8.16104e-05	0.000720685	1.12505	2
RPS10P5	0.355829	7.12017	3.36821	0.00134911	0.00717931	-1.51589	2
CLC	0.355588	3.2967	2.87037	0.00571319	0.0229202	-2.84428	2
DFFB	0.355186	4.23412	4.12824	0.000118525	0.000984078	0.770655	2
ACKR1	0.355158	4.41381	2.64368	0.0105303	0.0374852	-3.39689	2
MRGBP	0.355118	6.92411	4.92609	7.33677e-06	0.000101236	3.42779	2
SCAMP3	0.354839	7.4556	4.0072	0.00017743	0.00135618	0.388382	2
EPHA5	0.354761	2.80304	2.75222	0.00788739	0.0297975	-3.13664	2
RABIF	0.354628	6.08708	3.46252	0.00101175	0.00566157	-1.24796	2
TSSC4	0.354287	5.75498	4.75499	1.35377e-05	0.000166287	2.84018	2
CACNA2D1	0.354241	7.45224	3.66366	0.000540047	0.00336425	-0.66067	2
IFRD1	0.354109	7.31526	4.96135	6.4606e-06	9.09296e-05	3.54993	2
LTN1	0.354073	6.26799	3.3316	0.00150681	0.00785067	-1.61859	2
DNTTIP2	0.354055	9.23191	5.69031	4.38947e-07	1.05762e-05	6.14176	2
PIP4K2A	0.353828	6.00226	3.68931	0.000497849	0.00314944	-0.584305	2
COQ8A	0.353509	5.77436	7.15792	1.59078e-09	1.25832e-07	11.5911	2
PCBP2	0.353501	7.24138	4.15569	0.000108082	0.00091168	0.858185	2
DPH5	0.35349	5.45301	3.36361	0.00136805	0.00725741	-1.52885	2
PLK4	0.353206	4.93416	4.61011	2.26e-05	0.000253278	2.34958	2
VPS72	0.352852	8.2976	3.98572	0.000190486	0.00144011	0.321209	2
CDCA7L	0.352491	7.61664	2.83288	0.00633429	0.0249412	-2.93805	2
RP9	0.352491	6.52661	3.73596	0.000429039	0.0027867	-0.444549	2
POLB	0.352366	4.67361	7.32155	8.44347e-10	7.86824e-08	12.2065	2
NSMAF	0.352329	5.63982	6.23495	5.56741e-08	1.95223e-06	8.14049	2
PELP1	0.352166	5.55675	3.97176	0.000199466	0.00149658	0.277647	2
SHISA9	0.352111	3.3814	3.4346	0.00110223	0.00608119	-1.3278	2
PNRC2	0.351884	6.14935	3.76438	0.000391696	0.00258279	-0.358907	2
CAMSAP2	0.351874	7.72966	4.69076	1.70037e-05	0.000199089	2.62184	2
LRRC37A8P	0.351823	4.04945	3.72026	0.000451113	0.0029042	-0.491707	2
ZBTB39	0.351753	5.52652	4.75601	1.34889e-05	0.000166048	2.84364	2
PDGFA	0.351461	3.75968	2.85424	0.00597321	0.02373	-2.88474	2
PXN-AS1	0.351424	5.62767	3.22269	0.0020852	0.0102074	-1.91956	2
TMEM170B	0.351201	7.89425	3.16866	0.00244433	0.0116117	-2.06631	2
NACA	0.351179	6.53011	4.55683	2.72446e-05	0.000293253	2.17089	2
AKAP17A	0.35101	6.63895	6.10701	9.07099e-08	2.90613e-06	7.66749	2
DNAJC2	0.350929	8.10956	4.41306	4.49194e-05	0.000439882	1.69357	2
PNPT1	0.350322	7.81913	3.53547	0.000807486	0.00470028	-1.03741	2
KCNA4	0.350297	3.63728	5.87608	2.17947e-07	5.99441e-06	6.81882	2
POC1A	0.350226	5.38115	4.13062	0.000117581	0.000977833	0.77824	2
DDX10	0.350179	6.57239	3.66916	0.000530718	0.00331931	-0.644319	2
EIF4E3	0.350161	5.76044	3.54258	0.000789829	0.00461858	-1.01674	2
RANBP1	0.349665	6.26946	4.0492	0.000154351	0.00121387	0.520306	2
NOP58	0.349422	10.1979	6.21589	5.98797e-08	2.08689e-06	8.06991	2
RADIL	0.349336	6.01472	2.92561	0.0049001	0.0203131	-2.70444	2
GPR27	0.349034	5.15583	4.33583	5.86004e-05	0.000547581	1.44021	2
CARMIL3	0.348994	5.05491	4.37333	5.15152e-05	0.000490356	1.56297	2
ARHGAP23	0.348967	4.08103	4.81059	1.11036e-05	0.000141803	3.03018	2
NELFCD	0.348949	8.27919	4.95696	6.5638e-06	9.23185e-05	3.53471	2
C20orf27	0.348934	6.58328	4.56945	2.60668e-05	0.000283194	2.21313	2
PLXNB2	0.348725	6.99373	3.62343	0.000613201	0.00374005	-0.779798	2
PREP	0.348582	5.36611	4.9028	7.97829e-06	0.000108259	3.34731	2
SELENOI	0.348504	6.24572	4.70134	1.63782e-05	0.000193429	2.65773	2
BPIFC	0.347807	3.21272	3.10486	0.00294298	0.0134827	-2.23734	2
GTPBP4	0.347779	7.50844	5.12182	3.60794e-06	5.69898e-05	4.11002	2
ABHD17B	0.347777	6.59429	4.01	0.000175796	0.00134576	0.397142	2
ARHGEF2	0.347548	4.70387	5.5396	7.71667e-07	1.67356e-05	5.59674	2
STRN	0.347504	5.67483	4.97046	6.25134e-06	8.84726e-05	3.58156	2
SCT	0.347226	3.33625	2.9657	0.00437883	0.0185709	-2.60174	2
OBSCN	0.347185	4.67815	3.92159	0.000235219	0.00171994	0.121841	2
COP1	0.347103	7.85573	4.90484	7.91985e-06	0.000107821	3.35437	2
ANKS6	0.346615	3.75819	5.80464	2.85451e-07	7.41155e-06	6.5578	2
PCDHB8	0.346489	2.99867	3.36657	0.00135583	0.00720378	-1.52051	2
CCNG1	0.346339	10.0711	3.51477	0.000861065	0.00496044	-1.09744	2
SPRTN	0.346077	4.61439	3.52996	0.000821414	0.00476504	-1.05339	2
RFX5	0.345805	7.1482	3.10636	0.00293025	0.0134414	-2.23335	2
NOP2	0.345773	6.24274	3.94999	0.000214286	0.00158743	0.209898	2
ZPR1	0.345665	5.79396	4.2812	7.06388e-05	0.000639289	1.26236	2
TIMM50	0.3454	5.81536	3.66063	0.000545261	0.00339259	-0.669685	2
RSRC2	0.345221	9.13561	6.12705	8.4043e-08	2.76192e-06	7.74144	2
ITGB3BP	0.345037	8.45739	3.38242	0.00129222	0.00692716	-1.47583	2
SNX30	0.344733	7.46977	4.04364	0.000157232	0.00123131	0.502792	2
SUSD2	0.34464	4.68632	2.67553	0.00968121	0.0349791	-3.32136	2
NELFA	0.34461	6.94862	5.71913	3.939e-07	9.63873e-06	6.24642	2
TIMM17A	0.34434	8.05535	4.78847	1.2016e-05	0.000151092	2.95446	2
ZNF462	0.344271	8.55827	3.79456	0.000355444	0.00238458	-0.267498	2
KMT5A	0.34381	6.85214	4.27454	7.22611e-05	0.000649363	1.24076	2
ING5	0.343787	5.24232	5.0592	4.53213e-06	6.86649e-05	3.89066	2
RNF169	0.343741	6.54706	5.02695	5.09517e-06	7.51317e-05	3.77808	2
PPP4R3A	0.343515	6.6849	6.02738	1.22812e-07	3.73523e-06	7.37404	2
SNHG17	0.343212	7.75958	2.54343	0.0136654	0.0459672	-3.62997	2
LRPPRC	0.343209	8.6513	5.40923	1.25318e-06	2.45913e-05	5.12879	2
ARMH4	0.342495	4.13034	2.74323	0.00808046	0.0303609	-3.15849	2
FAM20B	0.342316	8.65492	3.72407	0.000445658	0.00287543	-0.480273	2
TK1	0.342233	6.71069	3.89433	0.000257149	0.00184461	0.0376749	2
CSK	0.341941	6.71507	5.10884	3.78293e-06	5.93406e-05	4.06445	2
ZNF697	0.341939	4.57549	4.58663	2.4543e-05	0.000270304	2.27071	2
PLEKHA6	0.34167	5.28281	3.4126	0.00117885	0.0064326	-1.39039	2
TMTC4	0.341668	5.20238	3.52214	0.000841602	0.00486005	-1.07608	2
GMPS	0.341466	6.38925	3.16854	0.00244517	0.011613	-2.06663	2
TRIO	0.341459	4.87962	3.06733	0.00327925	0.0146729	-2.33679	2
NOP16	0.34133	5.24666	2.72472	0.00849205	0.0315358	-3.20333	2
UBALD2	0.341122	7.52261	3.99017	0.000187712	0.00142304	0.335087	2
JPT2	0.341028	6.55768	3.77988	0.000372654	0.00247966	-0.312011	2
VPS37D	0.340967	6.45527	5.04609	4.75314e-06	7.10639e-05	3.84488	2
FOXK2	0.340922	6.11994	6.14987	7.70393e-08	2.56061e-06	7.82574	2
RBM38	0.34092	4.85004	4.56934	2.6077e-05	0.000283194	2.21275	2
CCSAP	0.340901	3.57145	4.22546	8.53837e-05	0.000747217	1.08209	2
MRPS30	0.340748	7.61251	3.97877	0.00019491	0.00146942	0.299495	2
C1orf35	0.340608	6.4663	4.07169	0.000143212	0.00114167	0.591267	2
NDUFAF4	0.34035	6.71913	4.11584	0.00012356	0.0010176	0.731191	2
RNF219	0.340285	7.5787	2.56085	0.0130659	0.0444119	-3.58997	2
YRDC	0.340281	6.56479	3.83635	0.000310534	0.00214753	-0.14025	2
POLR3C	0.340268	6.91151	2.84643	0.00610293	0.0241622	-2.90426	2
CCT6A	0.340173	9.28643	5.48407	9.49056e-07	1.96433e-05	5.397	2
TLE3	0.339583	6.24106	4.16013	0.000106476	0.000901266	0.872395	2
ETS2	0.339545	4.89959	2.68023	0.00956129	0.0346522	-3.31015	2
CYB5R2	0.339539	3.66743	2.60367	0.0116931	0.0407596	-3.49076	2
CCAR1	0.339052	8.16688	3.87974	0.000269692	0.0019104	-0.00726757	2
ARSF	0.33905	4.10432	4.49786	3.34727e-05	0.000348526	1.97423	2
POLR1E	0.338849	6.52205	4.37512	5.12001e-05	0.000489819	1.56881	2
HIST1H1B	0.338849	3.31257	3.2843	0.00173643	0.00879988	-1.75014	2
MTA1	0.338517	5.23584	4.48257	3.53023e-05	0.000363271	1.92342	2
ZNF292	0.338369	9.2286	3.85859	0.000288904	0.00202672	-0.0721792	2
LIPT1	0.338366	5.49046	3.31396	0.00158885	0.00820267	-1.66778	2
PASK	0.337809	6.35569	3.94355	0.000218868	0.00161807	0.189905	2
BICD1	0.33775	7.10707	3.01072	0.00385501	0.0167918	-2.48516	2
ZNF254	0.33757	4.17782	4.69363	1.68315e-05	0.000197753	2.63159	2
KALRN	0.337525	4.94492	4.72422	1.51016e-05	0.000181458	2.73544	2
GPR153	0.336815	6.07314	4.09826	0.000131049	0.00106249	0.675393	2
UBE2O	0.336777	5.99688	5.39657	1.31344e-06	2.55282e-05	5.08349	2
PGRMC2	0.336518	8.53937	3.09107	0.00306259	0.0139232	-2.27397	2
E2F2	0.336436	5.4885	4.67504	1.79757e-05	0.000207846	2.56862	2
GNAI3	0.335887	7.94733	5.49176	9.22262e-07	1.92056e-05	5.42464	2
ZNF92	0.33582	4.22267	4.46399	3.7656e-05	0.00038233	1.86182	2
FAM241B	0.335816	6.65012	4.38306	4.98187e-05	0.000478222	1.59488	2
ZNF593	0.335792	5.73521	3.00103	0.00396263	0.017137	-2.51037	2
SNAPC4	0.335602	5.74655	5.04112	4.83984e-06	7.19909e-05	3.8275	2
ROR2	0.335335	3.57814	3.28977	0.00170826	0.00869596	-1.73498	2
FAM225A	0.334758	3.17833	4.39049	4.85583e-05	0.000469199	1.6193	2
RBM39	0.334138	6.48738	4.2017	9.25377e-05	0.000801235	1.00563	2
ZHX1-C8orf76	0.333882	4.90195	3.80143	0.000347662	0.00234626	-0.246653	2
LINC00467	0.333862	5.38241	2.69171	0.00927425	0.0337679	-3.28272	2
KCNK12	0.33351	4.5581	2.80664	0.00680555	0.0264347	-3.00314	2
ZNF280B	0.333507	5.56234	4.12341	0.000120461	0.00099847	0.755286	2
MTMR4	0.333442	7.86776	4.59849	2.35423e-05	0.000262399	2.31051	2
PPM1G	0.33331	7.25264	4.70833	1.59775e-05	0.000189796	2.68144	2
SESN2	0.333265	5.66927	3.75845	0.000399217	0.0026239	-0.376799	2
KCNK5	0.333237	3.29501	3.27051	0.00180934	0.00910154	-1.78825	2
C19orf48	0.333143	6.85699	4.45222	3.92256e-05	0.000395387	1.82285	2
ZNF827	0.333089	6.42007	4.86515	9.13346e-06	0.000120801	3.21754	2
ETV3	0.332899	4.82881	4.53505	2.94014e-05	0.000312512	2.09809	2
FANCD2	0.332804	5.80445	3.88081	0.000268748	0.00190637	-0.0039605	2
PPAT	0.332647	7.71093	3.6887	0.000498814	0.00315359	-0.586124	2
ZWINT	0.332392	9.42234	4.1647	0.000104849	0.000890453	0.887009	2
ASAP1-IT2	0.332255	3.40008	4.28487	6.97597e-05	0.000632736	1.27428	2
OTUD6B	0.332137	5.81315	3.25216	0.00191083	0.00951823	-1.83878	2
VAT1	0.331732	6.62089	5.08224	4.16776e-06	6.43873e-05	3.97126	2
LOC105369477	0.33173	4.59376	3.26461	0.00184142	0.00923105	-1.80452	2
SKA3	0.331546	6.0479	2.80953	0.00675213	0.0262521	-2.996	2
HAS1	0.331506	4.06756	2.52287	0.0144046	0.0479557	-3.67689	2
MTFR2	0.331355	4.31295	3.62481	0.000610548	0.00372833	-0.775734	2
RPL18AP10	0.330761	6.82053	4.34457	5.68687e-05	0.000533108	1.46878	2
LYAR	0.330255	6.07266	3.62375	0.000612585	0.00373741	-0.778855	2
RIOK1	0.330215	7.08265	3.23037	0.00203837	0.0100166	-1.89856	2
SDF2L1	0.330121	6.03305	3.23944	0.00198431	0.00979776	-1.8737	2
DENR	0.329809	9.04408	7.24959	1.11561e-09	9.64721e-08	11.9358	2
ABHD13	0.329669	5.70232	3.2274	0.00205632	0.0100878	-1.90667	2
PBK	0.329465	9.13636	2.53002	0.0141433	0.0472248	-3.66059	2
RNASEH1	0.329422	6.02997	4.49478	3.38345e-05	0.000351396	1.96397	2
PYCR1	0.329408	6.1754	4.09193	0.000133852	0.0010804	0.655331	2
DENND6A	0.329357	8.23943	5.09237	4.01685e-06	6.24816e-05	4.00673	2
STAG1	0.329319	7.20685	4.23776	8.18927e-05	0.000722553	1.12177	2
NKAIN4	0.328829	3.79048	2.7222	0.00854967	0.0317016	-3.20943	2
TUBB3	0.328753	8.78594	2.74058	0.00813822	0.0305471	-3.16492	2
SSSCA1	0.328589	5.4672	3.00474	0.00392108	0.0170005	-2.50072	2
CACNA1H	0.328529	4.66676	3.32117	0.00155481	0.0080596	-1.64769	2
CENPC	0.328507	7.1607	2.9232	0.00493321	0.020413	-2.71058	2
NUP160	0.327904	6.08058	3.51838	0.000851472	0.00491287	-1.08697	2
YTHDF1	0.327848	8.45055	6.39296	3.04022e-08	1.21657e-06	8.72704	2
MAPK6	0.327782	10.204	5.25592	2.20753e-06	3.86819e-05	4.58299	2
CEBPG	0.327652	7.19339	5.44307	1.10532e-06	2.22388e-05	5.24991	2
ZDHHC11	0.327641	4.38431	2.55216	0.0133618	0.045147	-3.60994	2
RAD51C	0.32752	8.02152	2.99994	0.0039749	0.0171827	-2.5132	2
CUL3	0.327244	6.99543	5.82264	2.66708e-07	7.04136e-06	6.62349	2
MRTO4	0.327178	5.01343	4.0191	0.000170576	0.00131561	0.42567	2
ALS2CR12	0.327156	3.30055	3.26289	0.00185085	0.00926967	-1.80925	2
RPL7AP9	0.326948	4.12029	4.11345	0.000124552	0.00102288	0.723607	2
NOTCH1	0.326784	3.86073	3.3588	0.0013881	0.00733706	-1.54237	2
FAM163B	0.326588	3.85779	4.09816	0.000131094	0.00106249	0.675071	2
HOXC4	0.326132	5.51703	2.73513	0.00825833	0.0308957	-3.17815	2
EIF3B	0.325985	7.35685	4.91511	7.63254e-06	0.000104751	3.38984	2
GPLD1	0.325701	3.89486	2.56979	0.012768	0.0435948	-3.56938	2
PBX2	0.325658	4.66621	2.6514	0.0103186	0.0368472	-3.37866	2
HIST1H4E	0.325345	4.76867	2.93634	0.00475524	0.0198334	-2.67706	2
ZFHX2	0.324968	4.87568	3.45553	0.00103371	0.00576075	-1.26798	2
ATF6	0.32465	7.22157	4.6844	1.73903e-05	0.000202339	2.60031	2
TEDC2	0.32448	5.97492	3.79644	0.000353298	0.00237565	-0.261796	2
EP300	0.32446	6.44102	4.19137	9.5826e-05	0.000825503	0.972461	2
LRRFIP1	0.32443	5.11682	4.25555	7.70861e-05	0.000685778	1.17928	2
ZNF430	0.323893	6.71742	3.36233	0.00137338	0.00728185	-1.53246	2
PPP2R2A	0.323692	6.82606	5.21164	2.59739e-06	4.36275e-05	4.42635	2
ILF3	0.323561	7.84759	4.97211	6.21414e-06	8.80071e-05	3.58729	2
INA	0.323441	9.87687	3.47851	0.000963147	0.00544033	-1.20204	2
RPS27A	0.323231	5.75243	3.55413	0.000761907	0.00448227	-0.983085	2
TBCE	0.322877	6.73133	3.9027	0.000250218	0.0018044	0.0634695	2
TMEM121B	0.322816	6.6588	2.9905	0.00408259	0.0175384	-2.53767	2
CEP78	0.322397	7.44698	4.28147	7.05722e-05	0.000639253	1.26326	2
BRAP	0.321829	5.44552	5.57007	6.88676e-07	1.51613e-05	5.70661	2
LAMTOR2	0.321718	7.40776	3.02572	0.00369389	0.0161877	-2.44603	2
FAM57A	0.321711	5.83623	2.56961	0.0127738	0.0436007	-3.56979	2
LRRC70	0.321588	3.69857	2.89309	0.00536479	0.0218402	-2.78701	2
STMN1	0.321577	8.48521	4.15967	0.000106641	0.000902293	0.870921	2
FAM124B	0.321564	3.37275	2.92513	0.0049067	0.0203239	-2.70567	2
NEPRO	0.321259	6.01598	4.37406	5.13863e-05	0.000490272	1.56535	2
SLC39A1	0.320908	6.09059	4.16949	0.000103171	0.000878764	0.902324	2
RFX7	0.320701	6.76213	3.99838	0.000182684	0.00138859	0.36077	2
LSM2	0.320443	7.88516	2.5134	0.0147571	0.0488424	-3.6984	2
SRSF7	0.320419	9.28223	5.54841	7.4669e-07	1.62457e-05	5.62851	2
ELAVL4	0.320263	3.56322	2.76959	0.00752585	0.028708	-3.09423	2
CCNY	0.320179	7.61982	5.41381	1.2321e-06	2.42437e-05	5.14516	2
ZNF286A	0.31985	4.82841	3.24078	0.00197647	0.00976652	-1.87003	2
BRIX1	0.319795	7.593	4.37102	5.19278e-05	0.000493362	1.55537	2
RRS1	0.319107	7.03213	3.24263	0.00196567	0.0097273	-1.86496	2
ARNTL2	0.318912	5.05688	2.51634	0.0146466	0.0485477	-3.69171	2
MRPS21	0.318713	9.96439	4.73114	1.47356e-05	0.000177628	2.75894	2
PIGA	0.318682	5.63502	3.9755	0.000197024	0.00148207	0.289297	2
NME6	0.318519	4.85826	4.05801	0.000149888	0.00118379	0.548101	2
NPM1	0.31825	9.02553	2.98938	0.00409554	0.0175777	-2.54057	2
SUMO4	0.317962	7.9451	3.8809	0.000268672	0.00190637	-0.00369066	2
PARD3	0.317554	6.96863	5.14618	3.30088e-06	5.33791e-05	4.19561	2
NAA15	0.317518	6.28495	3.81479	0.000332979	0.00226817	-0.20601	2
PYY	0.317182	4.27266	3.42533	0.00113392	0.00623412	-1.3542	2
EML4	0.316842	6.22113	4.35029	5.57624e-05	0.00052394	1.48749	2
HEATR1	0.316829	5.37151	5.32165	1.73274e-06	3.18001e-05	4.81635	2
JADE1	0.316646	7.74608	3.38774	0.00127153	0.00682923	-1.46082	2
RAN	0.31661	9.33782	4.39031	4.85888e-05	0.000469199	1.61871	2
ARID4B	0.316445	7.22377	3.83431	0.000312594	0.00215894	-0.146482	2
SOCS4	0.316385	4.82894	4.21621	8.81029e-05	0.000767722	1.05229	2
LIN54	0.316187	4.46665	3.39231	0.001254	0.00676219	-1.44791	2
ARHGEF39	0.315835	4.29427	3.79588	0.000353943	0.00237764	-0.263513	2
VRK1	0.315767	8.55789	3.16474	0.00247251	0.0117183	-2.07688	2
ZNF565	0.315723	4.43822	3.90431	0.000248904	0.00179683	0.0684377	2
RPL29P7	0.315428	4.21524	2.90474	0.0051939	0.0212751	-2.75752	2
ZIM2	0.315213	5.15082	2.77625	0.00739147	0.0283118	-3.07793	2
PLK3	0.314967	4.56435	3.21258	0.00214835	0.0104538	-1.94714	2
CDC27	0.314904	6.24443	5.01079	5.40244e-06	7.85838e-05	3.72179	2
CCNQ	0.314672	7.11794	3.29182	0.00169781	0.00865788	-1.72929	2
TRERF1	0.314643	4.2425	3.71819	0.000454108	0.00292152	-0.497925	2
RCC1	0.314525	6.06504	4.67381	1.80542e-05	0.000208399	2.56445	2
ZNF687	0.314428	5.7122	3.82211	0.000325189	0.00222625	-0.183706	2
NOLC1	0.314362	6.75297	3.59421	0.000672187	0.00403352	-0.865837	2
LOC107985010	0.31424	3.19662	3.2126	0.00214824	0.0104538	-1.94709	2
PSMB4	0.314212	10.5433	2.86474	0.00580276	0.0232065	-2.85843	2
UBQLN1	0.314064	7.43534	5.65384	5.03327e-07	1.17932e-05	6.00949	2
HAX1	0.313845	8.70492	3.08101	0.00315274	0.014241	-2.30064	2
KLK1	0.313716	4.75146	3.88616	0.0002641	0.00188321	0.0125039	2
FBXO5	0.313391	8.35996	2.76726	0.00757356	0.0288199	-3.09994	2
RNF112	0.313369	5.4809	2.55567	0.0132416	0.044882	-3.60188	2
PITX1	0.313335	3.28949	2.85202	0.00600978	0.0238382	-2.89029	2
DAAM1	0.313272	8.84961	4.49691	3.35839e-05	0.000349327	1.97107	2
ZNF711	0.313228	6.66676	3.91929	0.000237001	0.001729	0.114712	2
PTTG3P	0.313107	5.8933	4.067	0.000145465	0.00115422	0.576475	2
ZFAND2A	0.312355	7.38931	2.78323	0.00725298	0.0278685	-3.06081	2
ULK1	0.312222	6.04035	3.37157	0.00133546	0.00712336	-1.50643	2
RBM8B	0.312198	8.39772	3.28922	0.00171106	0.00870203	-1.7365	2
FAM193B	0.311965	5.44089	3.63305	0.000594902	0.00365136	-0.7514	2
IKBIP	0.311643	4.75489	3.20212	0.00221561	0.0107071	-1.97562	2
TMEM33	0.311397	6.29027	3.91935	0.000236948	0.001729	0.114922	2
EIF2B1	0.311197	7.98649	6.19983	6.36666e-08	2.20222e-06	8.01048	2
DEDD	0.310858	5.51329	3.80497	0.000343705	0.00232648	-0.235872	2
CCDC112	0.310733	7.2925	3.98952	0.000188112	0.00142555	0.333072	2
TMSB4Y	0.310441	4.53871	3.29448	0.00168439	0.00860449	-1.72194	2
SAFB	0.310369	6.1676	5.27265	2.07574e-06	3.68043e-05	4.64229	2
ST8SIA2	0.31036	3.49488	4.27474	7.22118e-05	0.000649363	1.24141	2
PRPF19	0.310314	8.46389	5.18408	2.87351e-06	4.74455e-05	4.32907	2
AGAP3	0.309776	5.72906	5.72938	3.79008e-07	9.3755e-06	6.28368	2
CEBPZOS	0.309141	5.59599	2.95631	0.00449603	0.0189459	-2.62587	2
CAPRIN1	0.309124	7.31558	5.38488	1.37152e-06	2.63807e-05	5.04176	2
KCNC2	0.309058	3.17604	3.73067	0.000436362	0.00282797	-0.460458	2
SART1	0.308585	6.78176	5.97432	1.50223e-07	4.41114e-06	7.17898	2
HBQ1	0.308572	4.02212	2.65704	0.010166	0.0363789	-3.36528	2
CASP2	0.308477	5.48204	3.81907	0.000328398	0.00224508	-0.192958	2
CTPS1	0.308465	8.60497	3.35305	0.00141244	0.0074426	-1.55852	2
HSF2	0.30839	7.15066	3.79055	0.00036007	0.00240883	-0.279674	2
WNK3	0.308377	5.68638	3.19657	0.00225212	0.0108578	-1.99072	2
PDS5A	0.308278	7.27613	5.23335	2.39848e-06	4.11675e-05	4.50308	2
SAT2	0.308066	7.69852	3.67178	0.00052634	0.00329633	-0.636545	2
ESCO1	0.308036	5.51989	4.58516	2.46704e-05	0.000271414	2.26576	2
ARL9	0.308012	4.31962	3.18754	0.00231266	0.0111025	-2.01521	2
WDYHV1	0.307968	7.96995	4.15772	0.000107343	0.000907104	0.864693	2
PCGF2	0.307949	6.10021	5.37579	1.4185e-06	2.70548e-05	5.00928	2
MSL2	0.307545	7.31959	3.70174	0.000478544	0.00305001	-0.547165	2
NYNRIN	0.307442	4.49649	3.19835	0.00224035	0.0108139	-1.98588	2
PPP2R5E	0.307356	8.32428	3.91652	0.000239155	0.00173999	0.106166	2
AKIRIN1	0.307264	7.04739	4.49805	3.3451e-05	0.000348478	1.97485	2
PIGC	0.307157	8.27893	3.50897	0.000876678	0.00503211	-1.11423	2
ZMYND19	0.306966	7.44719	3.15438	0.00254848	0.0120197	-2.10479	2
ZNF551	0.306946	4.37136	4.76319	1.31486e-05	0.000163122	2.86813	2
GALNT9	0.306845	4.6432	2.64304	0.010548	0.0375352	-3.3984	2
CTPS2	0.306086	6.07254	4.87793	8.72405e-06	0.000116366	3.26154	2
PANK1	0.305863	4.52225	3.6842	0.000506	0.00318816	-0.599552	2
ANKRD65	0.305851	5.15861	2.9269	0.00488251	0.0202566	-2.70116	2
NOCT	0.305832	4.19746	5.96635	1.54835e-07	4.50765e-06	7.14971	2
AGPAT5	0.30578	6.82088	3.12614	0.00276692	0.0128208	-2.18056	2
ELAVL1	0.305709	6.96432	4.29046	6.84418e-05	0.000622998	1.29242	2
PRMT6	0.305581	6.68175	3.11173	0.00288502	0.0132577	-2.21903	2
TNPO3	0.305514	7.47113	5.35051	1.55755e-06	2.92155e-05	4.91911	2
ZNF561	0.305366	5.87413	3.50469	0.000888347	0.00508777	-1.12657	2
SF3A1	0.305192	7.27559	7.56412	3.30146e-10	3.78518e-08	13.1189	2
ZBTB26	0.305132	4.07825	2.82124	0.00653959	0.0256021	-2.96699	2
FAM110D	0.305078	4.33281	5.10252	3.87103e-06	6.04901e-05	4.0423	2
ATAD5	0.305056	5.80341	3.45455	0.00103683	0.00577424	-1.27079	2
NTSR1	0.304946	4.13624	3.58882	0.000683633	0.00408985	-0.881646	2
SERBP1	0.304934	7.67071	5.25645	2.20319e-06	3.8661e-05	4.58488	2
TRIAP1	0.304734	8.93541	4.18185	9.8957e-05	0.000848179	0.941925	2
HNRNPL	0.304473	8.3759	4.23376	8.30119e-05	0.000731164	1.10887	2
XRCC3	0.304442	4.15223	3.87598	0.000273008	0.00192854	-0.0187989	2
CSNK2A1	0.303908	7.03657	3.86157	0.000286124	0.00201214	-0.063062	2
AGO2	0.303852	5.98777	3.82618	0.000320938	0.0022048	-0.171309	2
ZNF451	0.303828	7.26448	3.50146	0.00089727	0.00512783	-1.13591	2
NOC4L	0.303796	6.24648	3.75658	0.000401619	0.00263375	-0.382442	2
SFXN1	0.303725	7.18478	4.06213	0.000147847	0.00116993	0.561088	2
USP21	0.303548	5.97875	3.53406	0.000811019	0.00471774	-1.04149	2
BAHCC1	0.303508	4.79199	4.92617	7.33442e-06	0.000101236	3.4281	2
RC3H1	0.303382	6.95156	3.15071	0.00257596	0.0121241	-2.11467	2
MSANTD2	0.303307	4.29328	4.7238	1.51245e-05	0.000181458	2.73399	2
GUF1	0.3033	4.92819	3.36743	0.00135232	0.00719264	-1.5181	2
ZNF114	0.303273	3.61829	2.59683	0.0119033	0.041294	-3.5067	2
MAPKAPK5	0.303119	6.51167	4.04828	0.000154824	0.00121619	0.517406	2
ZNF146	0.303017	6.81951	3.36916	0.00134525	0.00716435	-1.51322	2
ZWILCH	0.30281	7.73657	3.11376	0.0028681	0.0132008	-2.21362	2
POGLUT1	0.302622	5.99568	2.92888	0.00485564	0.0201656	-2.69612	2
CRAT	0.302501	4.92882	3.42804	0.00112457	0.00618937	-1.34649	2
UBE2G1	0.30237	6.89502	3.10252	0.00296296	0.0135548	-2.24356	2
THAP4	0.302308	6.20097	5.21314	2.58319e-06	4.34606e-05	4.43163	2
EPC2	0.302017	7.41554	2.52181	0.0144436	0.0480463	-3.67929	2
DEPTOR	0.301852	3.94855	3.20857	0.00217393	0.0105456	-1.95807	2
BOD1L1	0.301652	6.4063	3.45785	0.00102637	0.00572767	-1.26133	2
PAK1IP1	0.301489	7.28362	2.52741	0.014238	0.0475052	-3.66654	2
PCDHA2	0.301178	3.44687	2.90606	0.00517477	0.0212266	-2.75416	2
MTAP	0.301145	3.26327	5.48107	9.59706e-07	1.98035e-05	5.38623	2
RFX3	0.301049	4.70715	4.75598	1.34902e-05	0.000166048	2.84355	2
PTPRF	0.300998	6.83098	3.06073	0.00334196	0.0149045	-2.35418	2
CERK	0.300872	7.65338	3.82971	0.000317286	0.00218314	-0.160524	2
LSM7	0.300763	9.01994	3.43667	0.00109525	0.00604595	-1.32188	2
TRMT6	0.300491	6.84275	3.70764	0.000469639	0.00300451	-0.52952	2
BLOC1S4	0.300226	6.63384	3.25365	0.00190241	0.00948095	-1.83469	2
GRK5	0.300202	5.68668	2.51356	0.014751	0.0488301	-3.69803	2
RLF	0.299871	6.97525	2.94928	0.00458575	0.0192643	-2.64392	2
PDS5B	0.299697	7.27697	4.04771	0.000155114	0.00121706	0.515634	2
TLK2	0.299631	6.91331	4.76092	1.32549e-05	0.000164007	2.86041	2
RFC3	0.299437	7.06424	3.11758	0.0028365	0.0130789	-2.20342	2
ACAP3	0.299056	5.59599	2.59193	0.0120558	0.0417077	-3.51808	2
H1FX	0.299008	9.16092	3.95928	0.000207835	0.00154686	0.238791	2
MED28	0.298949	6.5309	3.81159	0.000336444	0.00228491	-0.215762	2
TTC28	0.298937	4.7118	6.83415	5.56223e-09	3.22483e-07	10.3753	2
MLLT11	0.298609	11.3646	2.69185	0.00927067	0.0337634	-3.28238	2
WDR70	0.298464	6.84927	3.78967	0.000361092	0.00241375	-0.282342	2
PLCG1	0.298253	6.1609	5.07778	4.23603e-06	6.51953e-05	3.95563	2
NMB	0.298237	5.35995	3.48893	0.000932712	0.00529332	-1.17207	2
CINP	0.298213	5.64712	3.05015	0.00344491	0.0152938	-2.38203	2
SLCO4A1	0.297992	5.97105	3.16816	0.00244788	0.0116232	-2.06765	2
EPRS	0.29769	8.39133	2.50216	0.0151855	0.0499363	-3.72383	2
MYH10	0.297675	9.61254	3.05462	0.00340107	0.0151383	-2.37028	2
MTA2	0.297571	3.92586	3.91721	0.000238616	0.00173731	0.108297	2
IRF2BPL	0.297515	9.21441	2.59849	0.011852	0.0411355	-3.50284	2
ABCB7	0.297454	7.53679	3.969	0.000201292	0.00150736	0.26903	2
GNPNAT1	0.29724	7.31618	3.63588	0.000589612	0.00362871	-0.743026	2
SRSF1	0.297187	8.54854	5.55153	7.38054e-07	1.60921e-05	5.63974	2
ARHGEF7	0.29714	6.43018	4.21267	8.91648e-05	0.00077404	1.04091	2
IGF2BP3	0.297116	8.16894	2.82968	0.00639018	0.0251225	-2.94602	2
FOXP4-AS1	0.296955	3.13516	3.24515	0.00195105	0.00967373	-1.85806	2
PRPF40A	0.296922	7.33039	6.058	1.09313e-07	3.35948e-06	7.4868	2
DNAAF2	0.296685	7.24595	3.01133	0.00384833	0.0167685	-2.48357	2
COLEC11	0.296595	4.23876	4.01173	0.00017479	0.00134116	0.402573	2
STRBP	0.296463	6.62583	4.26532	7.45661e-05	0.000666555	1.21089	2
ZSCAN29	0.296442	6.83436	4.61066	2.25559e-05	0.000252924	2.35144	2
STK26	0.296227	2.72391	2.53616	0.0139225	0.0466883	-3.64658	2
KCNJ8	0.29612	3.77719	2.68516	0.00943699	0.034287	-3.29838	2
CIB4	0.296037	3.20205	3.74445	0.000417541	0.00272329	-0.419007	2
RAD23B	0.29599	9.49799	4.77323	1.26868e-05	0.000157873	2.90239	2
NUP35	0.295902	7.6256	3.24842	0.00193218	0.00959648	-1.84906	2
ZBTB9	0.295791	5.74782	3.14532	0.00261675	0.0122708	-2.12916	2
KIAA1191	0.295449	8.5549	5.56223	7.09162e-07	1.55285e-05	5.67831	2
NCOA6	0.295398	8.56281	4.83048	1.03412e-05	0.000133826	3.0984	2
ABL1	0.295286	7.22186	3.59509	0.000670327	0.0040271	-0.863242	2
ZNF141	0.295136	4.51951	3.00535	0.00391428	0.0169868	-2.49913	2
USP36	0.294983	5.00035	4.41566	4.45179e-05	0.000436789	1.70213	2
SLC5A3	0.294958	4.18602	4.73884	1.43377e-05	0.000173653	2.78517	2
MEX3C	0.294708	5.26591	4.04854	0.00015469	0.00121575	0.51823	2
SRSF9	0.294553	9.54624	3.7953	0.000354605	0.00238052	-0.265274	2
PPIG	0.294375	7.95471	4.11044	0.000125815	0.00102953	0.714039	2
DHX37	0.29411	4.19691	4.89478	8.21155e-06	0.000110834	3.31965	2
CMSS1	0.294088	9.46739	3.54086	0.000794055	0.0046348	-1.02173	2
SURF2	0.293793	5.52726	3.60162	0.000656738	0.00395828	-0.844061	2
CPSF4	0.293635	7.53809	5.67391	4.66818e-07	1.11165e-05	6.08226	2
ARPC5L	0.293631	7.18488	5.41136	1.24335e-06	2.44219e-05	5.13638	2
NOL9	0.2936	6.46911	4.55175	2.77333e-05	0.000298042	2.1539	2
LARS	0.293584	6.55167	4.56114	2.6837e-05	0.00028963	2.1853	2
IRAK1BP1	0.293501	5.92216	2.93361	0.00479179	0.0199492	-2.68405	2
EBP	0.293411	8.15777	2.52118	0.0144669	0.0480925	-3.68073	2
CELSR2	0.293397	6.17731	3.56734	0.000731145	0.00433756	-0.944532	2
HAUS8	0.293218	5.39005	2.72557	0.0084729	0.0314906	-3.20129	2
SKA2	0.292612	10.2294	3.75368	0.000405372	0.00265495	-0.391191	2
ABCF1	0.292235	7.80826	2.74313	0.00808265	0.0303609	-3.15873	2
ZNF138	0.292179	4.64778	4.71242	1.57473e-05	0.00018717	2.69534	2
MRPL44	0.292158	6.65382	3.44571	0.00106533	0.00590063	-1.29607	2
PNMA2	0.291909	6.36748	2.81412	0.00666804	0.0260094	-2.98463	2
RIMS3	0.291816	5.32971	3.2786	0.00176619	0.0089285	-1.76589	2
KDM6B	0.291481	5.26403	3.6697	0.000529811	0.00331465	-0.642714	2
RBM3	0.291464	6.3017	2.73325	0.0083002	0.0310239	-3.18271	2
NTHL1	0.291364	6.10972	2.60331	0.011704	0.040783	-3.49159	2
TP53BP1	0.291356	5.62798	3.74453	0.000417438	0.00272329	-0.418776	2
EEF1AKMT4	0.291339	3.64307	3.39436	0.00124619	0.0067281	-1.44209	2
EMSY	0.291069	5.08532	3.92488	0.000232695	0.00170392	0.132029	2
SQLE	0.29079	6.73002	3.75866	0.000398953	0.00262302	-0.376178	2
RBM7	0.290775	5.87713	4.15067	0.000109922	0.000924112	0.842157	2
CEP152	0.290645	3.59554	4.61773	2.20026e-05	0.000247399	2.3752	2
SEMA6B	0.290552	4.15222	3.93961	0.000221719	0.0016347	0.177675	2
RMND1	0.290494	6.80763	2.91154	0.00509637	0.0209606	-2.74025	2
MEX3D	0.290437	4.94459	3.18037	0.00236188	0.0113016	-2.03465	2
QSOX1	0.290435	5.67301	3.09492	0.00302873	0.0137896	-2.26375	2
GRIN2D	0.290138	3.30159	5.78522	3.07139e-07	7.86461e-06	6.48698	2
NLN	0.289976	4.96244	2.9321	0.00481208	0.0200173	-2.6879	2
CTDNEP1	0.289329	6.43578	3.81173	0.000336289	0.00228462	-0.215328	2
NIPBL	0.289214	7.60569	4.06794	0.000145013	0.00115153	0.579423	2
SEMA3F	0.289111	6.55664	3.52376	0.000837384	0.00483899	-1.07139	2
CLASRP	0.288338	6.43317	3.5386	0.000799659	0.00466004	-1.0283	2
DMRT2	0.288267	3.18048	2.82173	0.00653069	0.0255812	-2.96576	2
ARRB2	0.288129	6.18277	3.16746	0.00245291	0.0116444	-2.06954	2
SUPT5H	0.28808	7.44458	5.36376	1.48305e-06	2.80502e-05	4.96636	2
DLC1	0.288008	3.57343	3.42108	0.00114872	0.00629682	-1.36628	2
HMGB2	0.287996	11.9567	4.7935	1.18024e-05	0.000148772	2.97166	2
MELK	0.287959	8.86408	2.57952	0.0124503	0.0428258	-3.54687	2
UBXN1	0.287758	5.55392	5.90713	1.93785e-07	5.43237e-06	6.93252	2
AGRN	0.287728	5.01926	3.46636	0.000999858	0.00560888	-1.23693	2
FARSB	0.287558	7.72327	4.3208	6.16962e-05	0.000569726	1.39119	2
SLC1A5	0.287513	4.33945	3.07755	0.00318428	0.0143486	-2.30979	2
PLAA	0.2874	5.16557	4.44258	4.05592e-05	0.000405552	1.79095	2
RBM22	0.287354	7.8847	5.24137	2.32879e-06	4.02349e-05	4.53148	2
TRMT1	0.287305	5.37543	2.53094	0.01411	0.0471519	-3.65849	2
PUS1	0.287	4.56783	4.02959	0.000164741	0.00128273	0.458618	2
KRI1	0.286976	6.18812	3.38375	0.00128703	0.00690476	-1.47209	2
ASCC3	0.286971	6.12391	3.49116	0.000926291	0.0052642	-1.16562	2
ECPAS	0.286925	6.89554	4.58801	2.44245e-05	0.000269435	2.27534	2
TMEM97	0.286648	10.239	3.32784	0.00152394	0.00791764	-1.62908	2
PTBP2	0.286559	8.34084	2.76237	0.00767433	0.0291378	-3.11189	2
WDR36	0.286076	4.54458	4.61409	2.22855e-05	0.000250166	2.36298	2
GREB1	0.285907	3.0364	3.16244	0.00248921	0.0117701	-2.08309	2
MFSD10	0.28589	5.84572	3.07394	0.00321751	0.0144536	-2.31933	2
EXOC8	0.285027	7.07335	3.06805	0.00327251	0.0146556	-2.3349	2
HMGXB4	0.284999	8.02152	4.46362	3.77054e-05	0.000382641	1.86057	2
ZNF14	0.284951	6.26501	3.1474	0.00260093	0.0122107	-2.12357	2
WDR48	0.28464	6.96835	5.34661	1.58011e-06	2.95031e-05	4.90524	2
CLGN	0.284588	8.45896	3.20503	0.0021967	0.0106334	-1.9677	2
PKN1	0.284453	5.44135	3.52386	0.000837138	0.00483899	-1.07111	2
POLD1	0.284432	7.33493	4.19638	9.4216e-05	0.000815074	0.988556	2
ST3GAL1	0.283519	4.11766	3.4398	0.00108482	0.00600136	-1.31296	2
OSGIN1	0.283398	4.43099	3.6047	0.000650409	0.00392709	-0.834992	2
CRKL	0.283228	5.50498	6.11885	8.67087e-08	2.83582e-06	7.71119	2
EIF3H	0.283166	10.6035	4.6879	1.71762e-05	0.00020019	2.61217	2
SRSF8	0.283109	7.15715	4.06506	0.000146413	0.00115994	0.57032	2
FAM207A	0.28306	4.835	2.61847	0.0112499	0.0395978	-3.45616	2
ADNP	0.282825	8.66388	5.0676	4.39575e-06	6.70467e-05	3.92004	2
MRPS2	0.282815	6.8572	4.01688	0.000171833	0.00132331	0.418717	2
ILKAP	0.282752	7.03467	3.70128	0.000479249	0.0030526	-0.548548	2
LUC7L3	0.282741	8.24178	3.30799	0.00161757	0.0083278	-1.6844	2
SLC25A44	0.28206	6.27244	3.21191	0.00215264	0.0104647	-1.94898	2
TRMT10C	0.282033	7.67366	4.00893	0.000176416	0.00134893	0.39381	2
C4orf48	0.281978	7.00319	2.99788	0.00399811	0.0172465	-2.51853	2
SYNDIG1L	0.281955	4.27459	2.95464	0.0045173	0.0190198	-2.63018	2
UFC1	0.281822	9.31324	3.47564	0.000971718	0.00547813	-1.2103	2
MRPL37	0.281631	7.88748	3.55679	0.000755623	0.00445301	-0.97534	2
KHSRP	0.281504	6.93008	3.52147	0.000843358	0.00486743	-1.07803	2
PTBP1	0.281102	8.00665	3.81691	0.000330709	0.00225798	-0.199565	2
NHEJ1	0.280948	5.40111	3.49484	0.000915843	0.00521839	-1.15504	2
BRD4	0.280738	7.07497	3.96356	0.00020493	0.00152915	0.252095	2
MAST1	0.280735	5.50119	3.86122	0.000286451	0.00201236	-0.0641388	2
TOMM6	0.280665	9.78972	2.70844	0.00886991	0.0326157	-3.24258	2
OPA1	0.280636	7.3307	3.82828	0.000318761	0.0021918	-0.164894	2
GRIK2	0.280626	3.80125	2.92251	0.00494273	0.02044	-2.71234	2
ADCYAP1	0.2806	2.90577	2.75053	0.00792336	0.0299112	-3.14075	2
FAM89B	0.280395	6.68065	4.2902	6.85021e-05	0.000623269	1.29159	2
DAGLB	0.280344	4.9026	3.39209	0.00125482	0.00676219	-1.44851	2
POLD3	0.280274	6.80658	4.14402	0.000112408	0.000940941	0.820938	2
MRPL58	0.280259	6.96719	3.03617	0.00358548	0.0157937	-2.41872	2
SEC24C	0.280238	7.35717	5.31412	1.78153e-06	3.24042e-05	4.78959	2
ATAD3C	0.280119	4.57309	2.85391	0.00597872	0.0237427	-2.88558	2
LCORL	0.279954	6.81118	2.95801	0.0044747	0.0188716	-2.62153	2
ALG14	0.279952	6.16958	2.96065	0.00444156	0.0187706	-2.61474	2
FAM53C	0.279779	7.15166	5.10028	3.90278e-06	6.08464e-05	4.03444	2
CBLL1	0.279707	5.80402	3.05273	0.00341955	0.0152082	-2.37525	2
SPCS2	0.279468	4.20045	3.24288	0.00196421	0.00972241	-1.86427	2
SRRM1	0.279467	8.94125	3.90548	0.000247954	0.00179314	0.0720497	2
QPRT	0.279437	7.62047	2.59014	0.0121119	0.0418595	-3.52224	2
RPUSD4	0.278906	7.23417	3.11772	0.00283534	0.0130765	-2.20305	2
LINC02562	0.278835	2.61279	2.77425	0.00743163	0.0284283	-3.08283	2
PUM3	0.278549	6.60351	2.73703	0.0082164	0.0307783	-3.17355	2
SEC31A	0.278505	8.05785	4.80488	1.13325e-05	0.000144096	3.01061	2
AKT3	0.278495	6.01735	3.75713	0.000400918	0.00263085	-0.380799	2
SREK1IP1	0.278324	6.56336	2.98105	0.00419327	0.017918	-2.56214	2
STIP1	0.27812	7.55017	3.1105	0.00289529	0.0132929	-2.2223	2
GRAMD4	0.277996	4.97335	3.91348	0.000241546	0.00175489	0.0967718	2
CEP97	0.277988	6.03908	3.41074	0.00118556	0.00646231	-1.39567	2
UBA6	0.277892	6.10494	4.58311	2.48484e-05	0.000272347	2.25889	2
ESF1	0.277797	5.35588	2.79864	0.00695546	0.0269298	-3.02288	2
TRIM46	0.277673	4.04774	5.35987	1.50453e-06	2.82744e-05	4.9525	2
UTP14A	0.277562	5.73206	4.33234	5.93061e-05	0.000552657	1.42881	2
GAS5-AS1	0.277526	3.93801	3.0617	0.0033327	0.0148697	-2.35163	2
MORC2	0.277475	5.62765	4.02961	0.000164731	0.00128273	0.458674	2
SRSF3	0.277454	8.11438	4.3736	5.1469e-05	0.000490306	1.56382	2
ZBTB18	0.277323	7.31997	5.10493	3.83725e-06	6.00541e-05	4.05073	2
LDAH	0.277046	6.03107	3.13133	0.0027255	0.0126615	-2.16667	2
PDXP	0.277046	7.50032	3.1853	0.00232791	0.0111679	-2.02128	2
MMP24	0.277037	4.47521	4.86432	9.16062e-06	0.000121082	3.21469	2
DCP2	0.276962	6.17962	3.74591	0.000415594	0.0027132	-0.414613	2
CAMKK2	0.276846	4.50458	5.34764	1.57411e-06	2.94449e-05	4.90891	2
DKC1	0.276839	8.18079	4.27815	7.13765e-05	0.000643585	1.25248	2
IL17RE	0.276789	3.85227	4.38802	4.89737e-05	0.000471663	1.61118	2
CASTOR3	0.276746	5.7125	2.99014	0.00408675	0.0175436	-2.5386	2
LOC112268222	0.276741	7.01592	3.12601	0.00276795	0.0128208	-2.1809	2
SHISA3	0.276737	3.79848	2.80221	0.00688821	0.0267036	-3.01408	2
RPP30	0.276672	4.03649	5.30428	1.84741e-06	3.33941e-05	4.75459	2
GOLPH3	0.276582	8.95096	4.9842	5.94843e-06	8.49513e-05	3.62928	2
CWC27	0.276574	7.34356	4.0105	0.000175503	0.00134447	0.398717	2
UAP1L1	0.276398	3.90428	3.41798	0.00115965	0.0063465	-1.3751	2
SUPT6H	0.276359	5.51074	4.76048	1.32761e-05	0.000164007	2.85888	2
ZNF207	0.276306	7.00369	3.25142	0.00191506	0.00953235	-1.84083	2
LSM3	0.276305	9.22872	3.88509	0.000265024	0.00188848	0.00920612	2
PI4KB	0.276232	6.35524	4.22573	8.53038e-05	0.000747217	1.08298	2
DNMT1	0.276221	9.61812	4.51008	3.20777e-05	0.000336923	2.01488	2
ZNF282	0.276107	5.71325	4.28094	7.07003e-05	0.000639562	1.26153	2
CDK19	0.276052	6.46417	3.25175	0.00191319	0.00952765	-1.83992	2
WDR26	0.276029	7.1995	4.02005	0.000170035	0.00131243	0.428675	2
PDCD11	0.276027	6.42877	3.62155	0.00061685	0.00375781	-0.785358	2
BID	0.275586	6.30784	2.80352	0.00686365	0.0266147	-3.01084	2
SPINDOC	0.275526	5.86964	5.18015	2.91512e-06	4.78999e-05	4.31523	2
DPH7	0.275494	6.05485	3.98585	0.000190409	0.00144011	0.321591	2
NIFK	0.275321	7.49991	3.30465	0.00163383	0.00840091	-1.69368	2
ZFAS1	0.275275	10.4567	3.09527	0.00302567	0.013783	-2.26282	2
CRIPAK	0.275272	5.95046	3.12213	0.00279935	0.0129315	-2.19129	2
ATAD2B	0.27527	5.97268	3.04694	0.00347669	0.0153976	-2.39046	2
MAPK1IP1L	0.274916	8.17884	4.27849	7.1294e-05	0.000643507	1.25358	2
CTTN	0.274688	5.69605	3.81372	0.000334134	0.00227452	-0.209273	2
CCNT1	0.274627	7.03713	3.87928	0.000270094	0.00191259	-0.00867175	2
MCM4	0.274542	7.36226	3.8932	0.000258107	0.00185066	0.0341668	2
FAM155B	0.274511	5.45932	4.44934	3.96194e-05	0.000398498	1.81332	2
GEMIN5	0.274454	6.68995	2.57196	0.0126963	0.0434523	-3.56435	2
LOC729683	0.274207	4.44106	4.93585	7.08308e-06	9.84683e-05	3.46158	2
CNNM3	0.274126	6.11649	2.66694	0.00990376	0.0355963	-3.3418	2
CRLF3	0.274036	7.06959	2.59473	0.0119685	0.041462	-3.51159	2
N4BP2	0.273996	7.8485	2.76455	0.00762911	0.0289881	-3.10655	2
ENOX2	0.273908	4.15262	3.80253	0.000346431	0.00234027	-0.243312	2
PDE3B	0.273735	3.40279	5.33688	1.638e-06	3.03067e-05	4.87056	2
SLC2A8	0.273696	5.28108	3.85409	0.000293158	0.00204679	-0.0859648	2
TLK1	0.27314	5.50627	4.6358	2.06459e-05	0.000234209	2.43608	2
PODXL2	0.273043	6.38689	2.55578	0.013238	0.0448773	-3.60164	2
FBXO45	0.273005	7.44096	2.7873	0.00717325	0.0276315	-3.05081	2
DDX23	0.273003	7.31067	3.77736	0.000375684	0.00249494	-0.319631	2
GNPAT	0.27284	8.43052	4.40907	4.55427e-05	0.000445132	1.68043	2
MAPK7	0.27275	5.94641	3.46481	0.00100464	0.00562952	-1.24138	2
LZTS2	0.272692	4.55256	5.30875	1.81721e-06	3.29357e-05	4.77048	2
PKNOX1	0.272562	5.44883	4.65986	1.89664e-05	0.00021648	2.51727	2
LINC00664	0.272506	3.13682	2.65815	0.0101363	0.0363007	-3.36265	2
SCRIB	0.272424	7.55562	5.13898	3.38882e-06	5.44669e-05	4.1703	2
RRP1B	0.272392	6.54026	4.48594	3.48911e-05	0.00036017	1.93461	2
UBASH3B	0.272273	3.43034	2.88888	0.00542786	0.021996	-2.79766	2
ADAR	0.272068	9.39868	3.17539	0.00239658	0.0114194	-2.04811	2
BRD1	0.271872	6.85872	4.46697	3.72685e-05	0.000379908	1.87169	2
CHRM3	0.271807	3.32008	3.5019	0.000896069	0.00512384	-1.13466	2
ZNF628	0.271716	3.80454	3.15	0.00258126	0.0121415	-2.11657	2
C9orf24	0.271682	3.18836	4.89724	8.13936e-06	0.000110224	3.32813	2
RSL24D1	0.271629	9.83083	3.71465	0.000459253	0.00294823	-0.50851	2
CASC3	0.271466	7.91537	5.19759	2.73478e-06	4.55767e-05	4.37671	2
POLR3A	0.2714	7.07282	4.16266	0.000105573	0.000895485	0.880475	2
THEM4	0.271266	6.85687	2.88128	0.0055434	0.0223621	-2.81683	2
ZDHHC20	0.271214	5.24341	4.6757	1.7934e-05	0.000207481	2.57084	2
SEC16A	0.270907	7.40266	4.02699	0.000166167	0.00128891	0.45046	2
METAP2	0.270907	7.60287	4.48539	3.49575e-05	0.000360492	1.93279	2
HDAC9	0.270761	3.41704	3.80612	0.000342431	0.00231863	-0.232377	2
ADAM17	0.27073	6.81989	3.13559	0.00269192	0.0125455	-2.15525	2
EEF1D	0.270725	9.45815	4.08478	0.00013709	0.00110278	0.632669	2
KCMF1	0.270442	6.11905	5.82556	2.63786e-07	6.98229e-06	6.63415	2
NUP133	0.270383	7.28079	3.87421	0.00027459	0.0019377	-0.0242485	2
ZNF790-AS1	0.270214	5.5887	3.43743	0.00109271	0.00603684	-1.31972	2
CNOT2	0.27021	7.94177	5.58092	6.61307e-07	1.46619e-05	5.74578	2
NUP88	0.270149	6.37434	3.23186	0.00202938	0.00998205	-1.89447	2
C15orf61	0.270014	8.73406	3.00982	0.00386493	0.0168214	-2.48751	2
ANKHD1	0.269981	7.72623	5.51044	8.60295e-07	1.82125e-05	5.49178	2
POU3F2	0.269906	3.84692	3.10483	0.00294322	0.0134827	-2.23741	2
VEZF1	0.269709	9.66493	4.48497	3.50095e-05	0.000360845	1.93138	2
IRGQ	0.269669	5.47157	6.10935	8.99061e-08	2.90193e-06	7.67611	2
ING3	0.269599	6.86582	3.79619	0.000353586	0.00237602	-0.262563	2
AARS2	0.269544	6.47841	2.68445	0.0094549	0.0343398	-3.30009	2
ERGIC1	0.269487	5.0907	3.38773	0.00127158	0.00682923	-1.46086	2
DLST	0.269438	7.42666	3.02062	0.003748	0.0163999	-2.45936	2
SRSF12	0.269427	6.01472	2.67141	0.00978725	0.0352957	-3.33116	2
THOC1	0.269402	8.2449	3.96373	0.000204817	0.00152886	0.25262	2
ENHO	0.269162	4.34288	3.35885	0.0013879	0.00733706	-1.54224	2
CEP72	0.26895	5.20834	3.86134	0.000286334	0.00201236	-0.0637528	2
CXADR	0.268936	6.22619	3.062	0.00332981	0.01486	-2.35084	2
ZC3H15	0.268537	8.23423	3.52886	0.000824232	0.00477867	-1.05659	2
HNRNPR	0.268302	9.08839	4.59943	2.34641e-05	0.000261669	2.3137	2
LASP1	0.268141	7.51263	3.73212	0.000434337	0.00281843	-0.456087	2
DLK2	0.268021	5.45294	2.60953	0.0115157	0.0403246	-3.47707	2
CCNG2	0.267841	7.05373	2.58614	0.0122385	0.0422127	-3.53153	2
CBX2	0.267762	4.22187	5.39216	1.33503e-06	2.58752e-05	5.06777	2
TKT	0.267761	7.46831	3.07067	0.00324791	0.014571	-2.32797	2
MYT1	0.267739	6.32209	2.77155	0.00748609	0.0285946	-3.08944	2
TET3	0.267517	5.88991	3.37449	0.00132369	0.00707355	-1.49821	2
CCNI	0.267499	10.628	5.79405	2.97076e-07	7.63569e-06	6.51919	2
SWT1	0.267484	4.28558	3.69591	0.000487509	0.00309266	-0.564597	2
MACO1	0.267428	6.6027	3.82983	0.000317168	0.00218311	-0.160172	2
SUV39H1	0.267348	6.32164	4.0844	0.000137263	0.00110373	0.631474	2
TP53RK	0.266945	5.88743	3.14854	0.00259231	0.0121898	-2.12051	2
MIF-AS1	0.266887	4.7238	3.10493	0.00294237	0.0134827	-2.23715	2
GNAS	0.266873	11.4486	3.79176	0.000358673	0.00240229	-0.276014	2
NCAPD3	0.266767	7.43887	2.79392	0.00704539	0.0272315	-3.03452	2
MRPL12	0.26675	7.18667	2.74548	0.00803186	0.0302146	-3.15304	2
KNTC1	0.266597	8.26802	2.91438	0.0050562	0.0208416	-2.73303	2
ESS2	0.266567	5.09493	4.53714	2.91874e-05	0.000310561	2.10507	2
L3MBTL3	0.266339	4.42578	2.69985	0.00907543	0.033192	-3.26321	2
TGFBR1	0.26616	5.62218	3.12523	0.0027742	0.0128386	-2.18298	2
NRP2	0.266124	3.35349	4.99497	5.72098e-06	8.2395e-05	3.66674	2
STRN3	0.266085	6.17517	2.52772	0.0142269	0.0474804	-3.66584	2
PHLDB1	0.265915	4.95992	4.20202	9.24369e-05	0.000800701	1.00667	2
ADCY10P1	0.265868	3.49821	3.18799	0.00230964	0.011091	-2.014	2
AP1S1	0.265728	4.43011	3.25951	0.00186953	0.00934903	-1.81855	2
SRP19	0.265499	9.10842	3.91819	0.000237851	0.00173298	0.111328	2
EMD	0.265477	6.37919	3.72227	0.00044822	0.00289014	-0.48566	2
FNDC4	0.265435	6.08716	2.55298	0.0133337	0.0450994	-3.60806	2
PLCXD1	0.265404	6.40818	3.32526	0.00153583	0.00797334	-1.63629	2
PGBD2	0.265347	3.96772	2.63031	0.0109066	0.0385625	-3.42839	2
DDX41	0.265159	6.73907	4.19576	9.44163e-05	0.000816115	0.986538	2
DCAF7	0.265129	6.92204	3.67341	0.000523626	0.00328502	-0.631694	2
ZNF844	0.265107	5.98715	4.33312	5.91472e-05	0.000551932	1.43136	2
LOC102723692	0.264914	3.5978	3.37534	0.00132028	0.00706085	-1.4958	2
PTCD3	0.264909	6.58633	3.54188	0.000791551	0.00462599	-1.01878	2
EXOSC2	0.264643	6.66155	3.77853	0.000374281	0.00248725	-0.316112	2
CASTOR2	0.263749	7.23114	3.70976	0.000466471	0.00298799	-0.523162	2
FUBP1	0.263748	7.32694	4.07428	0.000141977	0.00113359	0.599477	2
PLXNA1	0.263685	5.14896	4.02028	0.00016991	0.00131196	0.429372	2
DVL3	0.263669	6.49373	4.38983	4.86691e-05	0.000469395	1.61713	2
CEBPZ	0.263666	9.47702	3.68677	0.000501877	0.00316805	-0.591871	2
ZBTB5	0.263525	7.67676	3.83144	0.000315517	0.00217463	-0.155254	2
GCGR	0.263516	4.35152	3.51573	0.000858505	0.00494786	-1.09466	2
RAP2C	0.263472	6.59941	4.02048	0.000169795	0.00131158	0.430011	2
DIPK1B	0.263441	5.5107	4.79118	1.19003e-05	0.000149822	2.96374	2
IGFBP4	0.263274	4.91585	2.67795	0.00961936	0.0348132	-3.3156	2
WNK4	0.263104	3.02687	4.49758	3.35054e-05	0.000348689	1.9733	2
MICAL1	0.263061	6.65336	3.00455	0.00392323	0.0170026	-2.50122	2
MAPK12	0.26296	5.226	2.65106	0.0103276	0.0368602	-3.37944	2
VPS26B	0.262742	6.50909	4.25171	7.81014e-05	0.0006936	1.16684	2
FAM204A	0.262574	5.18249	4.57192	2.58424e-05	0.000281126	2.22139	2
SLC25A38	0.262536	6.59256	2.50209	0.0151882	0.0499373	-3.72399	2
TMEM178B	0.262367	4.61625	2.80353	0.00686339	0.0266147	-3.01081	2
PRPF6	0.262151	7.00939	3.50862	0.000877626	0.00503531	-1.11524	2
DHX57	0.261977	5.95997	3.80188	0.000347152	0.0023438	-0.245272	2
TSPOAP1	0.261927	5.35658	2.70644	0.00891743	0.0327609	-3.24739	2
USP22	0.261905	9.39161	4.18278	9.86483e-05	0.000846305	0.944893	2
KLHL15	0.261872	7.81969	3.18979	0.00229744	0.0110476	-2.00911	2
POLR2H	0.261734	8.00312	3.98607	0.000190272	0.00144002	0.322277	2
C5orf22	0.261709	6.10618	2.50922	0.0149151	0.0492136	-3.70786	2
SMYD2	0.261553	8.58885	3.4773	0.000966746	0.00545613	-1.20552	2
EP400	0.261477	6.41884	4.2255	8.53719e-05	0.000747217	1.08222	2
DCAF15	0.261467	4.27602	4.10896	0.000126438	0.0010338	0.709354	2
HCFC1	0.261387	4.77169	5.92252	1.82819e-07	5.19635e-06	6.9889	2
SRP72	0.261358	7.82904	4.36083	5.37801e-05	0.000508358	1.52197	2
POLA1	0.261311	7.19745	2.82429	0.00648511	0.0254418	-2.9594	2
EPS15L1	0.261251	4.89892	4.83179	1.0293e-05	0.000133372	3.10287	2
FAM98B	0.261173	7.77886	5.66755	4.78095e-07	1.13059e-05	6.05919	2
AFDN	0.26117	5.2814	5.56311	7.06813e-07	1.54937e-05	5.68151	2
ARF4	0.260985	9.11404	3.55834	0.000751974	0.00443534	-0.970811	2
FOXN3	0.260963	5.81308	3.65453	0.000555878	0.00345128	-0.687776	2
G2E3	0.260953	7.08401	3.12121	0.00280677	0.0129594	-2.19373	2
EIF3M	0.260937	9.10095	2.73625	0.00823362	0.030822	-3.17544	2
REC8	0.260934	8.54443	2.85842	0.0059048	0.0234995	-2.87427	2
RNF8	0.260874	6.28569	2.93517	0.00477084	0.0198903	-2.68005	2
SUPT4H1	0.260794	7.56075	3.44919	0.00105403	0.00585483	-1.28613	2
ACTL6A	0.260526	8.37771	3.30374	0.0016383	0.00842175	-1.69621	2
DHRSX	0.260476	5.51224	3.81899	0.000328489	0.00224508	-0.193219	2
PALM3	0.260468	4.66537	3.22821	0.00205144	0.0100663	-1.90447	2
CHUK	0.26046	5.63205	2.75926	0.007739	0.0293346	-3.11948	2
ATAD3A	0.260363	6.80869	3.28475	0.00173409	0.00879457	-1.74889	2
VPS45	0.260155	8.36038	2.58735	0.0122	0.042114	-3.52872	2
EIF3LP3	0.259924	4.50561	4.08781	0.00013571	0.0010934	0.642259	2
TIMM9	0.259809	7.47578	3.69958	0.000481843	0.00306338	-0.553618	2
MAST3	0.259801	6.22866	3.00691	0.00389702	0.0169286	-2.49508	2
C16orf91	0.259643	6.61732	3.49877	0.000904775	0.00516638	-1.14368	2
TMEM39B	0.259593	5.80965	3.04652	0.00348086	0.0154094	-2.39156	2
LAMB2P1	0.259575	4.68232	3.12572	0.00277033	0.012826	-2.18169	2
RPAP3	0.259448	6.39309	3.42734	0.00112695	0.00620083	-1.34846	2
CPSF7	0.25943	7.44598	4.78383	1.22161e-05	0.000153137	2.93863	2
DPH3	0.259133	6.82191	2.76734	0.00757197	0.0288192	-3.09975	2
PRRC1	0.258972	7.04855	3.74028	0.000423158	0.00275308	-0.431572	2
SRSF6	0.258964	9.62024	3.56618	0.000733803	0.00434954	-0.947928	2
DOCK7	0.258775	5.98677	4.91411	7.66011e-06	0.000105059	3.38638	2
EIF2S3	0.258461	8.58633	2.6083	0.0115529	0.0404133	-3.47996	2
CHERP	0.258392	5.61703	5.41577	1.22316e-06	2.41414e-05	5.15218	2
MIA3	0.258346	5.77906	3.66498	0.000537806	0.00335234	-0.656769	2
GMEB2	0.258299	7.02876	4.15654	0.00010777	0.000909958	0.860926	2
RBM25	0.258013	7.75176	3.85529	0.000292018	0.00204022	-0.0822895	2
AKAP8	0.257952	6.59637	5.34063	1.61542e-06	2.99433e-05	4.88394	2
RFC5	0.257943	8.2781	3.04264	0.00351979	0.0155446	-2.40176	2
EZH2	0.257758	9.32011	2.98016	0.00420373	0.0179476	-2.56442	2
OSER1	0.257484	6.8797	3.19085	0.00229028	0.0110158	-2.00623	2
RAMP2	0.257337	3.92283	3.07879	0.00317296	0.0143071	-2.30652	2
FAAP24	0.257333	4.4526	3.61443	0.000630835	0.00383043	-0.806364	2
SP1	0.257324	4.74663	4.86778	9.0477e-06	0.0001199	3.22659	2
MED26	0.257141	4.397	3.17774	0.00238013	0.01137	-2.04175	2
LTV1	0.257015	6.40511	3.55095	0.000769505	0.00452175	-0.992365	2
RAB10	0.256927	7.6416	3.1278	0.00275357	0.0127687	-2.17611	2
PSMD14	0.25683	9.59482	4.84052	9.97647e-06	0.000130429	3.13284	2
YTHDF2	0.256292	10.0619	4.40206	4.66596e-05	0.000454307	1.65733	2
MAP4K4	0.256284	6.99577	3.68376	0.000506701	0.00319051	-0.600851	2
FAM110B	0.256192	3.91993	3.79049	0.000360143	0.00240883	-0.279864	2
SNORA68	0.256006	3.22752	3.1349	0.00269738	0.0125595	-2.15712	2
40057	0.255534	6.97121	4.61111	2.25208e-05	0.000252669	2.35293	2
FAM206A	0.255272	6.6809	3.13825	0.00267121	0.0124746	-2.14813	2
RFK	0.255186	7.45411	3.77118	0.000383228	0.00253432	-0.338342	2
SNRPD1	0.255179	8.82274	3.41903	0.00115593	0.00632957	-1.37211	2
PAK2	0.255176	7.6124	4.83409	1.02088e-05	0.000132617	3.11075	2
MAP4K2	0.254785	4.25126	3.88313	0.000266723	0.0018986	0.00317893	2
GRPEL2	0.25477	6.06912	4.29988	6.62744e-05	0.000606243	1.32305	2
OTULIN	0.254714	4.89504	3.94428	0.000218345	0.00161583	0.192165	2
INTS1	0.254592	4.60529	5.22226	2.49817e-06	4.23783e-05	4.46385	2
DDX51	0.254442	3.98738	4.16028	0.000106422	0.000901183	0.872877	2
TBC1D14	0.254376	6.91779	4.02117	0.000169406	0.00131005	0.432184	2
PCDH20	0.254357	2.67088	2.81021	0.0067396	0.0262184	-2.99431	2
THUMPD2	0.254335	6.83548	3.08474	0.00311907	0.0141108	-2.29077	2
KANSL1	0.254198	8.52864	4.15278	0.000109145	0.000919286	0.848892	2
CRIPT	0.254169	6.81497	3.04485	0.00349754	0.0154698	-2.39594	2
AGO1	0.25413	4.72599	4.73598	1.44843e-05	0.000175324	2.77542	2
CELSR3	0.254008	6.99125	2.56303	0.0129929	0.0442078	-3.58496	2
RAD54L2	0.253941	6.37666	4.60401	2.309e-05	0.000258204	2.32906	2
KLHL32	0.253835	2.46616	2.61041	0.0114894	0.0402532	-3.47502	2
LYPLA2	0.253775	6.00781	3.09001	0.00307202	0.0139568	-2.2768	2
HIST1H2BB	0.253511	3.29277	4.73189	1.46963e-05	0.000177469	2.7615	2
DLK1	0.253403	3.58152	3.89098	0.000259983	0.00185775	0.0273323	2
RPL35A	0.253382	12.3473	4.49371	3.396e-05	0.000352341	1.96043	2
SET	0.253316	11.1629	5.07481	4.28199e-06	6.57538e-05	3.94525	2
B4GALNT4	0.253302	3.2723	3.13192	0.00272079	0.0126483	-2.16508	2
PPP2R2D	0.253193	4.33177	4.79926	1.15621e-05	0.000146105	2.99138	2
PLEKHG2	0.253098	4.87752	3.85564	0.000291692	0.00203935	-0.0812378	2
ZMYM1	0.252975	4.704	2.51533	0.0146847	0.0486538	-3.69402	2
PKD1L1	0.252937	4.36827	5.18227	2.89265e-06	4.76459e-05	4.32268	2
B4GALT5	0.252717	7.56877	2.51802	0.014584	0.0484108	-3.6879	2
RBM27	0.252516	7.20642	3.97979	0.000194256	0.00146611	0.302677	2
PNN	0.252409	9.15436	3.89667	0.000255197	0.00183124	0.0448689	2
HAUS7	0.252285	5.45912	3.14099	0.00264992	0.0123922	-2.14076	2
TARDBP	0.251795	7.65192	2.88272	0.00552128	0.0223169	-2.81319	2
SYT16	0.25165	2.70048	4.43736	4.12985e-05	0.000411534	1.77372	2
DNAJC27	0.25144	4.9995	2.69098	0.00929229	0.033821	-3.28447	2
MORF4L2	0.251345	11.1541	6.81545	5.97877e-09	3.41778e-07	10.3052	2
WWC3	0.251295	5.32696	2.59449	0.0119758	0.0414803	-3.51213	2
NOA1	0.251237	7.47472	3.33333	0.001499	0.00781794	-1.61376	2
USPL1	0.251173	7.23424	3.84492	0.000302027	0.00210009	-0.114065	2
ESCO2	0.250916	4.5836	2.78069	0.00730302	0.0280203	-3.06704	2
PHF6	0.250871	6.27443	5.50383	8.81726e-07	1.85508e-05	5.46802	2
HDAC7	0.250654	4.93532	3.39543	0.00124214	0.00671512	-1.43906	2
DLEU2	0.250627	3.90594	2.51019	0.0148783	0.0491287	-3.70567	2
FAM45BP	0.250621	5.74954	2.89232	0.00537621	0.0218793	-2.78895	2
RPS28P6	0.250529	8.16794	3.0887	0.00308363	0.013993	-2.28027	2
PANK3	0.250483	5.5635	2.87709	0.00560802	0.0225648	-2.82738	2
BAHD1	0.249915	5.56312	4.44796	3.98094e-05	0.000399818	1.80875	2
POLA2	0.249876	5.64276	4.98684	5.89187e-06	8.43207e-05	3.63846	2
CCT7	0.249727	9.73943	3.59759	0.000665101	0.00400159	-0.855913	2
ZNF574	0.249718	6.08453	3.86406	0.000283814	0.00199865	-0.0554176	2
ZEB1	0.24962	6.77363	3.81572	0.000331981	0.00226462	-0.203182	2
CASK	0.249498	6.51919	3.83716	0.000309715	0.0021426	-0.13776	2
SLC38A2	0.24948	9.99555	3.53343	0.000812617	0.00472341	-1.04333	2
SLC52A2	0.249215	4.65099	3.891	0.000259967	0.00185775	0.0273887	2
MON1A	0.249177	5.34576	3.17756	0.0023814	0.01137	-2.04225	2
EDEM3	0.249096	6.01071	2.67054	0.00980987	0.0353522	-3.33323	2
SDK1	0.248868	3.79565	2.87278	0.00567538	0.0227864	-2.83824	2
REXO4	0.248738	5.86328	4.03868	0.000159845	0.00125081	0.487181	2
NCL	0.248704	11.499	4.02916	0.000164978	0.00128359	0.457259	2
TMEM201	0.24867	6.88621	3.39973	0.00122601	0.00663931	-1.4269	2
SLC4A3	0.248599	4.76138	2.65786	0.0101442	0.0363134	-3.36335	2
SMARCA5	0.248485	8.35155	4.90466	7.92491e-06	0.000107821	3.35376	2
NOP53	0.248431	9.52159	3.31451	0.00158624	0.00819336	-1.66626	2
PUM1	0.248309	9.30975	4.69962	1.64784e-05	0.000194387	2.65189	2
LINC02210	0.248304	4.88684	4.10745	0.000127083	0.00103782	0.704532	2
REM1	0.248198	4.25966	3.71367	0.000460695	0.00295656	-0.511456	2
SLC2A6	0.248168	4.40792	3.01196	0.00384152	0.0167517	-2.48194	2
ATF6B	0.248031	4.20915	2.74515	0.00803897	0.0302358	-3.15384	2
C1orf198	0.247783	7.58594	3.21083	0.00215948	0.010488	-1.95191	2
GTF3C5	0.247685	7.28885	4.15723	0.00010752	0.000908226	0.863127	2
APC2	0.247667	4.56133	3.49333	0.000920126	0.00523938	-1.15939	2
SH3BP5L	0.247634	5.4274	2.6978	0.00912521	0.0333382	-3.26814	2
HUWE1	0.247581	5.2629	5.98536	1.44059e-07	4.25465e-06	7.21954	2
HDHD5	0.247422	7.05611	3.17068	0.00242987	0.0115484	-2.06083	2
GOLGA3	0.247397	5.90939	4.51858	3.11411e-05	0.000328784	2.04318	2
BRD3	0.247378	9.11322	3.89741	0.000254581	0.00182849	0.04715	2
JMY	0.24737	6.37841	3.49641	0.000911402	0.00519695	-1.1505	2
GABRB3	0.247326	7.78494	3.83359	0.000313322	0.00216242	-0.148675	2
PYCARD-AS1	0.247218	4.01379	2.61489	0.0113558	0.0398947	-3.46455	2
KIAA0930	0.247119	5.13311	3.10175	0.00296953	0.0135758	-2.2456	2
SMARCB1	0.246905	7.93059	3.30282	0.00164284	0.00843875	-1.69878	2
SMAD4	0.246898	6.28788	4.59508	2.38255e-05	0.000264688	2.29908	2
C1orf52	0.246504	5.41721	4.11275	0.000124845	0.00102446	0.72138	2
USP19	0.24639	5.51597	5.66242	4.87379e-07	1.15121e-05	6.0406	2
CDH22	0.246139	5.55182	2.67333	0.00973769	0.0351542	-3.32659	2
KPNA5	0.245998	6.36055	4.48372	3.51619e-05	0.000362051	1.92723	2
TERT	0.245868	3.84728	3.71111	0.000464467	0.00297609	-0.519116	2
[truncated: 4,210 more rows]

## Sheet: GOBP gene cluster 1.1
Table S3. Related to Figure 3. Differential gene expression analyses between retinoblastoma subtypes
Gene ontology analysis of genes in gene cluster 1.1. ClusterProfiler Enrichr function (hypergeometric tests with BH correction) was used to test the enrichment.
megaCluster	megaClusterName	mclCluster	mclClusterName	GeneSetName	GeneRatio	BgRatio	pvalue	p.adjust	geneID	Count
1	Immune system	1	cell tolerance induction	GO_REGULATION_OF_CELL_ACTIVATION	89/1004	443/13192	7.7087e-18	2.52985e-15	HLA-DRA/HLA-DRB1/HLA-DPA1/VAMP8/APOE/LYN/CCL2/RASGRP1/HLA-DMB/LGALS3/IGKC/LGALS1/FCER1G/HLA-E/TNFSF13B/AIF1/MERTK/GPR183/CEBPB/HLA-DQA1/HES1/HLA-A/HMOX1/CD74/TNFAIP3/MNDA/ANXA1/CD59/ADORA2B/LST1/IL6ST/MEF2C/PYCARD/VCAM1/PLSCR1/HLA-DQB1/CD300A/CD86/CD3D/PLEK/LILRB1/PTPN6/HLA-DPB1/CCL5/RAC2/IL33/NCKAP1L/GSN/IGF1/TRBC1/STX4/HLA-G/CD2/SASH3/TIGIT/NDFIP1/PTPRC/IL7R/AXL/CD81/VAMP3/SNCA/CD38/CYLD/CD4/BC…	89
1	Immune system	1	cell tolerance induction	GO_POSITIVE_REGULATION_OF_CELL_ACTIVATION	64/1004	277/13192	3.66803e-16	8.27599e-14	HLA-DRA/HLA-DRB1/HLA-DPA1/VAMP8/LYN/CCL2/RASGRP1/HLA-DMB/IGKC/LGALS1/FCER1G/HLA-E/TNFSF13B/AIF1/GPR183/HLA-DQA1/HES1/HLA-A/CD74/ANXA1/CD59/ADORA2B/IL6ST/MEF2C/PYCARD/VCAM1/HLA-DQB1/CD86/CD3D/PLEK/LILRB1/PTPN6/HLA-DPB1/CCL5/IL33/NCKAP1L/IGF1/TRBC1/STX4/HLA-G/CD2/SASH3/PTPRC/IL7R/AXL/CD81/CD38/CD4/BCL6/CD27/TLR4/IL18/BTK/RIPK2/TGFBR2/PTAFR/IL4R/NOD2/HAVCR2/TRDC/LILRB2/STAT6/NFATC2/GATA3	64
1	Immune system	1	cell tolerance induction	GO_POSITIVE_REGULATION_OF_CELL_ADHESION	73/1004	349/13192	8.81859e-16	1.67553e-13	HLA-DRA/HLA-DRB1/HLA-DPA1/LYN/CCL2/RASGRP1/HLA-DMB/LGALS1/PTN/CITED2/VTN/HLA-E/AIF1/ITGAV/HLA-DQA1/ABI3BP/HES1/HLA-A/KDR/CD74/PODXL/ANXA1/CD59/S100A10/IL6ST/PYCARD/VCAM1/HLA-DQB1/SOX2/FN1/FBLN2/CD86/CD3D/LILRB1/PTPN6/CD44/HLA-DPB1/CCL5/NCKAP1L/CIB1/IGF1/TRBC1/STX4/HLA-G/TPM1/SASH3/CD63/APBB1IP/PTGER4/PTPRC/HSD17B12/IL7R/NID1/CX3CL1/SKAP1/CD4/PTPRJ/IL18/RIPK2/TGFBR2/PTAFR/LEF1/PLEKHA2/ETS1/IL4R/NO…	73
1	Immune system	1	cell tolerance induction	GO_REGULATION_OF_CELL_CELL_ADHESION	70/1004	353/13192	5.90033e-14	7.10007e-12	HLA-DRA/HLA-DRB1/HLA-DPA1/LYN/CCL2/RASGRP1/HLA-DMB/LGALS3/LGALS1/CITED2/HLA-E/AIF1/CEBPB/HLA-DQA1/HES1/HLA-A/CD74/PODXL/ANXA1/CD59/IL6ST/PYCARD/VCAM1/HLA-DQB1/SOX2/CD300A/CD86/CD3D/LILRB1/PTPN6/CD44/HLA-DPB1/CCL5/RAC2/NCKAP1L/GSN/IGF1/TRBC1/SPINT2/HLA-G/CD2/SASH3/TIGIT/NDFIP1/PTPRC/IL7R/FERMT3/CX3CL1/CYLD/CD4/PPARA/BCL6/IL18/RIPK2/TGFBR2/PTAFR/LEF1/TNFAIP8L2/CLPTM1/HLA-DOA/ETS1/IDO1/IL4R/NOD2/ADR…	70
1	Immune system	1	cell tolerance induction	GO_REGULATION_OF_HOMOTYPIC_CELL_CELL_ADHESION	59/1004	286/13192	1.04001e-12	1.10425e-10	HLA-DRA/HLA-DRB1/HLA-DPA1/LYN/CCL2/RASGRP1/HLA-DMB/LGALS3/LGALS1/HLA-E/AIF1/CEBPB/HLA-DQA1/HES1/HLA-A/CD74/ANXA1/CD59/IL6ST/PYCARD/VCAM1/HLA-DQB1/CD300A/CD86/CD3D/LILRB1/PTPN6/CD44/HLA-DPB1/CCL5/RAC2/NCKAP1L/GSN/IGF1/TRBC1/HLA-G/CD2/SASH3/TIGIT/NDFIP1/PTPRC/IL7R/CYLD/CD4/BCL6/IL18/RIPK2/TGFBR2/TNFAIP8L2/CLPTM1/HLA-DOA/IDO1/IL4R/NOD2/ADRB2/HAVCR2/LILRB2/PRKG1/GATA3	59
1	Immune system	1	cell tolerance induction	GO_REGULATION_OF_LEUKOCYTE_PROLIFERATION	46/1004	195/13192	2.61162e-12	2.61887e-10	HLA-DRB1/HLA-DPA1/LYN/HLA-DMB/LGALS3/HLA-E/TNFSF13B/AIF1/GPR183/CEBPB/HES1/HLA-A/CD74/TNFAIP3/MNDA/ANXA1/CD59/LST1/IL6ST/MEF2C/PYCARD/VCAM1/CD300A/CD86/LILRB1/PTPN6/HLA-DPB1/CCL5/RAC2/NCKAP1L/IGF1/HLA-G/SASH3/NDFIP1/PTPRC/CD81/CD38/CD4/BCL6/TLR4/IL18/RIPK2/IDO1/HAVCR2/LILRB2/NFATC2	46
1	Immune system	1	cell tolerance induction	GO_POSITIVE_REGULATION_OF_CELL_CELL_ADHESION	50/1004	224/13192	2.69946e-12	2.6338e-10	HLA-DRA/HLA-DRB1/HLA-DPA1/LYN/CCL2/RASGRP1/HLA-DMB/LGALS1/CITED2/HLA-E/AIF1/HLA-DQA1/HES1/HLA-A/CD74/PODXL/ANXA1/CD59/IL6ST/PYCARD/VCAM1/HLA-DQB1/SOX2/CD86/CD3D/LILRB1/PTPN6/CD44/HLA-DPB1/CCL5/NCKAP1L/IGF1/TRBC1/HLA-G/SASH3/PTPRC/IL7R/CX3CL1/CD4/IL18/RIPK2/TGFBR2/PTAFR/LEF1/ETS1/IL4R/NOD2/HAVCR2/LILRB2/GATA3	50
1	Immune system	1	cell tolerance induction	GO_POSITIVE_REGULATION_OF_LEUKOCYTE_PROLIFERATION	33/1004	130/13192	4.28935e-10	2.92162e-08	HLA-DPA1/LYN/HLA-DMB/HLA-E/TNFSF13B/AIF1/GPR183/HES1/HLA-A/CD74/ANXA1/CD59/IL6ST/MEF2C/PYCARD/VCAM1/CD86/HLA-DPB1/CCL5/NCKAP1L/IGF1/SASH3/PTPRC/CD81/CD38/CD4/BCL6/TLR4/IL18/RIPK2/HAVCR2/LILRB2/NFATC2	33
1	Immune system	1	cell tolerance induction	GO_REGULATION_OF_T_CELL_PROLIFERATION	32/1004	138/13192	8.83871e-09	4.37092e-07	HLA-DRB1/HLA-DPA1/HLA-DMB/LGALS3/HLA-E/AIF1/CEBPB/HES1/HLA-A/ANXA1/CD59/IL6ST/PYCARD/VCAM1/CD86/LILRB1/PTPN6/HLA-DPB1/CCL5/RAC2/NCKAP1L/IGF1/HLA-G/SASH3/NDFIP1/PTPRC/CD4/IL18/RIPK2/IDO1/HAVCR2/LILRB2	32
1	Immune system	1	cell tolerance induction	GO_REGULATION_OF_LEUKOCYTE_DIFFERENTIATION	42/1004	219/13192	1.92583e-08	8.69031e-07	C1QC/HLA-B/LYN/TYROBP/RASGRP1/LGALS3/LGALS1/HCLS1/CEBPB/CSF1R/CD74/ANXA1/MAFB/CCR1/CD86/LILRB1/PTPN6/CCL5/NCKAP1L/HLA-G/CD2/SASH3/NDFIP1/LILRB4/IL7R/AXL/CYLD/BCL6/CD27/TLR4/BTK/RIPK2/TGFBR2/LEF1/CLPTM1/ATP6AP1/HLA-DOA/TLR3/IL4R/TFE3/LILRB2/GATA3	42
1	Immune system	1	cell tolerance induction	GO_REGULATION_OF_HEMOPOIESIS	50/1004	293/13192	4.78025e-08	1.96099e-06	C1QC/HLA-B/LYN/TYROBP/RASGRP1/LGALS3/LGALS1/HCLS1/CEBPB/HES1/CSF1R/CD74/ANXA1/MAFB/CCR1/ISG15/MEF2C/CD86/LILRB1/PTPN6/CCL5/NCKAP1L/CIB1/HLA-G/CD2/SASH3/NDFIP1/LILRB4/IL7R/AXL/CYLD/BCL6/CD27/TLR4/BTK/RIPK2/SCIN/HES5/TGFBR2/LEF1/CLPTM1/ATP6AP1/HLA-DOA/TLR3/ETS1/IL4R/TFE3/CSF3R/LILRB2/GATA3	50
1	Immune system	1	cell tolerance induction	GO_REGULATION_OF_TYPE_2_IMMUNE_RESPONSE	12/1004	25/13192	7.26216e-08	2.88092e-06	CD74/ANXA1/CD86/IL33/RSAD2/NDFIP1/BCL6/IDO1/IL4R/NOD2/STAT6/GATA3	12
1	Immune system	1	cell tolerance induction	GO_POSITIVE_REGULATION_OF_T_CELL_PROLIFERATION	23/1004	91/13192	2.0592e-07	7.01295e-06	HLA-DPA1/HLA-DMB/HLA-E/AIF1/HES1/HLA-A/ANXA1/CD59/IL6ST/PYCARD/VCAM1/CD86/HLA-DPB1/CCL5/NCKAP1L/IGF1/SASH3/PTPRC/CD4/IL18/RIPK2/HAVCR2/LILRB2	23
1	Immune system	1	cell tolerance induction	GO_REGULATION_OF_B_CELL_ACTIVATION	24/1004	104/13192	6.92619e-07	2.17422e-05	LYN/IGKC/TNFSF13B/GPR183/CD74/TNFAIP3/MNDA/MEF2C/CD300A/PTPN6/NCKAP1L/SASH3/NDFIP1/PTPRC/CD81/CD38/BCL6/CD27/TLR4/BTK/NOD2/TRDC/STAT6/NFATC2	24
1	Immune system	1	cell tolerance induction	GO_POSITIVE_REGULATION_OF_TYPE_2_IMMUNE_RESPONSE	8/1004	14/13192	2.17261e-06	5.80972e-05	CD74/CD86/IL33/RSAD2/IDO1/IL4R/NOD2/GATA3	8
1	Immune system	1	cell tolerance induction	GO_NEGATIVE_REGULATION_OF_CELL_ACTIVATION	29/1004	150/13192	2.53227e-06	6.62426e-05	HLA-DRB1/APOE/LYN/LGALS3/MERTK/CEBPB/HMOX1/CD74/TNFAIP3/MNDA/ANXA1/LST1/CD300A/LILRB1/PTPN6/HLA-G/TIGIT/NDFIP1/AXL/CYLD/BCL6/CD84/TNFAIP8L2/IDO1/IL4R/ADRB2/HAVCR2/LILRB2/PRKG1	29
1	Immune system	1	cell tolerance induction	GO_POSITIVE_REGULATION_OF_B_CELL_ACTIVATION	18/1004	69/13192	2.62166e-06	6.80878e-05	IGKC/TNFSF13B/GPR183/CD74/MEF2C/NCKAP1L/SASH3/PTPRC/CD81/CD38/BCL6/CD27/TLR4/BTK/NOD2/TRDC/STAT6/NFATC2	18
1	Immune system	1	cell tolerance induction	GO_REGULATION_OF_B_CELL_PROLIFERATION	15/1004	54/13192	7.70731e-06	0.000177219	LYN/TNFSF13B/GPR183/CD74/MNDA/MEF2C/CD300A/NCKAP1L/SASH3/PTPRC/CD81/CD38/BCL6/TLR4/NFATC2	15
1	Immune system	1	cell tolerance induction	GO_POSITIVE_REGULATION_OF_B_CELL_PROLIFERATION	12/1004	36/13192	7.96508e-06	0.000180842	TNFSF13B/GPR183/CD74/MEF2C/NCKAP1L/SASH3/PTPRC/CD81/CD38/BCL6/TLR4/NFATC2	12
1	Immune system	1	cell tolerance induction	GO_NEGATIVE_REGULATION_OF_CELL_ADHESION	35/1004	210/13192	8.40398e-06	0.000189615	HLA-DRB1/GBP1/LGALS3/LGALS1/PTPRZ1/CEBPB/ARHGDIB/ADAMDEC1/CD74/PODXL/TGFBI/ANXA1/CD300A/LILRB1/PTPN6/TNC/LPXN/SPINT2/HLA-G/TIGIT/NDFIP1/PTPRC/CYLD/PPARA/BCL6/LEF1/TNFAIP8L2/IDO1/IL4R/ADRB2/HAVCR2/CXCL12/LILRB2/ANGPT1/PRKG1	35
1	Immune system	1	cell tolerance induction	GO_NEGATIVE_REGULATION_OF_CELL_CELL_ADHESION	25/1004	129/13192	1.1743e-05	0.000256923	HLA-DRB1/LGALS3/CEBPB/CD74/PODXL/ANXA1/CD300A/LILRB1/PTPN6/SPINT2/HLA-G/TIGIT/NDFIP1/CYLD/PPARA/BCL6/LEF1/TNFAIP8L2/IDO1/IL4R/ADRB2/HAVCR2/CXCL12/LILRB2/PRKG1	25
1	Immune system	1	cell tolerance induction	GO_REGULATION_OF_INTERLEUKIN_4_PRODUCTION	10/1004	27/13192	1.58692e-05	0.000340998	HLA-DRB1/HLA-E/CEBPB/CD86/IL33/SASH3/NDFIP1/LEF1/HAVCR2/GATA3	10
1	Immune system	1	cell tolerance induction	GO_POSITIVE_REGULATION_OF_LEUKOCYTE_DIFFERENTIATION	24/1004	125/13192	2.0541e-05	0.000426133	RASGRP1/LGALS3/LGALS1/HCLS1/CSF1R/CD74/ANXA1/CCR1/CD86/CCL5/NCKAP1L/HLA-G/SASH3/IL7R/AXL/CD27/BTK/RIPK2/TGFBR2/LEF1/ATP6AP1/IL4R/LILRB2/GATA3	24
1	Immune system	1	cell tolerance induction	GO_NEGATIVE_REGULATION_OF_HOMOTYPIC_CELL_CELL_ADHESION	20/1004	95/13192	2.47681e-05	0.000491466	HLA-DRB1/LGALS3/CEBPB/CD74/ANXA1/CD300A/LILRB1/PTPN6/HLA-G/TIGIT/NDFIP1/CYLD/BCL6/TNFAIP8L2/IDO1/IL4R/ADRB2/HAVCR2/LILRB2/PRKG1	20
1	Immune system	1	cell tolerance induction	GO_POSITIVE_REGULATION_OF_HEMOPOIESIS	27/1004	157/13192	5.02862e-05	0.00093094	RASGRP1/LGALS3/LGALS1/HCLS1/CSF1R/CD74/ANXA1/CCR1/ISG15/CD86/CCL5/NCKAP1L/HLA-G/SASH3/IL7R/AXL/CD27/BTK/RIPK2/SCIN/TGFBR2/LEF1/ATP6AP1/ETS1/IL4R/LILRB2/GATA3	27
1	Immune system	1	cell tolerance induction	GO_REGULATION_OF_LYMPHOCYTE_DIFFERENTIATION	23/1004	127/13192	7.87359e-05	0.00134074	RASGRP1/CD74/ANXA1/CD86/PTPN6/NCKAP1L/HLA-G/CD2/SASH3/NDFIP1/IL7R/AXL/CYLD/BCL6/CD27/BTK/RIPK2/TGFBR2/CLPTM1/HLA-DOA/IL4R/LILRB2/GATA3	23
1	Immune system	1	cell tolerance induction	GO_REGULATION_OF_T_CELL_TOLERANCE_INDUCTION	6/1004	12/13192	0.000118593	0.00183743	HLA-B/CD86/HLA-G/TGFBR2/IDO1/LILRB2	6
1	Immune system	1	cell tolerance induction	GO_REGULATION_OF_DENDRITIC_CELL_DIFFERENTIATION	6/1004	12/13192	0.000118593	0.00183743	HLA-B/LGALS3/LGALS1/LILRB1/HLA-G/LILRB2	6
1	Immune system	1	cell tolerance induction	GO_POSITIVE_REGULATION_OF_LYMPHOCYTE_DIFFERENTIATION	16/1004	77/13192	0.000184461	0.00270692	RASGRP1/CD74/ANXA1/CD86/NCKAP1L/HLA-G/SASH3/IL7R/AXL/CD27/BTK/RIPK2/TGFBR2/IL4R/LILRB2/GATA3	16
1	Immune system	1	cell tolerance induction	GO_REGULATION_OF_TOLERANCE_INDUCTION	7/1004	18/13192	0.000218344	0.00305118	HLA-B/CD86/HLA-G/TGFBR2/IDO1/HAVCR2/LILRB2	7
1	Immune system	1	cell tolerance induction	GO_NEGATIVE_REGULATION_OF_LEUKOCYTE_PROLIFERATION	14/1004	64/13192	0.000261521	0.0035761	HLA-DRB1/LYN/CEBPB/TNFAIP3/MNDA/LST1/CD300A/LILRB1/PTPN6/HLA-G/NDFIP1/IDO1/HAVCR2/LILRB2	14
1	Immune system	1	cell tolerance induction	GO_REGULATION_OF_ALPHA_BETA_T_CELL_ACTIVATION	14/1004	67/13192	0.000431758	0.00543082	HLA-E/HLA-A/ANXA1/CD300A/CD86/LILRB1/NCKAP1L/SASH3/BCL6/IL18/RIPK2/TGFBR2/IL4R/GATA3	14
1	Immune system	1	cell tolerance induction	GO_REGULATION_OF_T_CELL_DIFFERENTIATION	18/1004	102/13192	0.000630156	0.0075078	RASGRP1/CD74/ANXA1/CD86/NCKAP1L/HLA-G/CD2/SASH3/IL7R/CYLD/BCL6/RIPK2/TGFBR2/CLPTM1/HLA-DOA/IL4R/LILRB2/GATA3	18
1	Immune system	1	cell tolerance induction	GO_POSITIVE_REGULATION_OF_INTERLEUKIN_4_PRODUCTION	7/1004	21/13192	0.000651574	0.00773745	HLA-E/CEBPB/CD86/IL33/SASH3/HAVCR2/GATA3	7
1	Immune system	2	regulation immune immunity	GO_REGULATION_OF_IMMUNE_EFFECTOR_PROCESS	77/1004	394/13192	7.0034e-15	1.09923e-12	IFIT1/VAMP8/HLA-B/LYN/CCL2/RASGRP1/HLA-DMB/LGALS3/C3/CFI/FCER1G/B2M/VTN/HLA-E/A2M/C3AR1/TAP1/HLA-A/HMOX1/SERPING1/CD74/TNFAIP3/ANXA1/SLC1A3/CD59/ADORA2B/BST2/CD93/CD300A/CD86/LILRB1/HCK/PTPN6/PROS1/STOM/RAC2/IL33/C5AR1/DDX60/ICAM1/STX4/RSAD2/SERPINB9/SASH3/NDFIP1/PTPRC/TREM1/MICB/IL7R/PNPO/GPRC5B/CFB/VAMP3/CD4/BCL6/TLR4/BTK/RIPK2/DDX58/CD84/ITPKC/STAT2/PTAFR/REEP2/TLR3/DOCK2/IL4R/YIPF1/SCN1A/HAVC…	77
1	Immune system	2	regulation immune immunity	GO_NEGATIVE_REGULATION_OF_IMMUNE_SYSTEM_PROCESS	69/1004	340/13192	2.73413e-14	3.65563e-12	HLA-DRB1/IFIT1/C1QC/CD14/HLA-B/LYN/CCL2/GBP1/LGALS3/IFI16/FCER1G/HLA-E/A2M/MERTK/CEBPB/HES1/TAP1/HLA-A/HMOX1/SERPING1/CD74/TNFAIP3/MNDA/ANXA1/CD59/NMI/LST1/MAFB/BST2/CD300A/CD86/LILRB1/PTPN6/ELF1/PIK3AP1/IL33/CIB1/NLRC5/LPXN/HLA-G/SERPINB9/LGR4/TIGIT/NDFIP1/PTGER4/PTPRC/MICB/LILRB4/IL7R/AXL/LY96/CYLD/TAPBPL/BCL6/PTPRJ/TLR4/HES5/CD84/TNFAIP8L2/HLA-DOA/TLR3/IDO1/IL4R/HAVCR2/TRIM38/CXCL12/LILRB2/STA…	69
1	Immune system	2	regulation immune immunity	GO_NEGATIVE_REGULATION_OF_IMMUNE_RESPONSE	32/1004	113/13192	3.60312e-11	3.02495e-09	HLA-B/LYN/LGALS3/IFI16/HLA-E/A2M/TAP1/HLA-A/HMOX1/SERPING1/TNFAIP3/ANXA1/CD59/NMI/BST2/CD300A/LILRB1/PTPN6/IL33/NLRC5/HLA-G/SERPINB9/NDFIP1/PTPRC/IL7R/BCL6/CD84/IL4R/HAVCR2/LILRB2/STAT6/ANGPT1	32
1	Immune system	2	regulation immune immunity	GO_REGULATION_OF_LEUKOCYTE_MEDIATED_IMMUNITY	37/1004	147/13192	4.90435e-11	3.93438e-09	VAMP8/HLA-B/LYN/CCL2/RASGRP1/C3/FCER1G/B2M/HLA-E/TAP1/HLA-A/HMOX1/ADORA2B/BST2/CD300A/LILRB1/PTPN6/RAC2/ICAM1/STX4/RSAD2/SERPINB9/SASH3/NDFIP1/PTPRC/IL7R/VAMP3/BCL6/TLR4/BTK/CD84/PTAFR/TLR3/IL4R/HAVCR2/STAT6/GATA3	37
1	Immune system	2	regulation immune immunity	GO_NEGATIVE_REGULATION_OF_IMMUNE_EFFECTOR_PROCESS	27/1004	98/13192	2.38909e-09	1.39107e-07	IFIT1/HLA-B/LGALS3/HLA-E/A2M/TAP1/HLA-A/HMOX1/SERPING1/ANXA1/CD59/BST2/CD300A/LILRB1/PTPN6/IL33/SERPINB9/NDFIP1/PTPRC/MICB/IL7R/BCL6/CD84/IL4R/HAVCR2/TRIM38/ANGPT1	27
1	Immune system	2	regulation immune immunity	GO_POSITIVE_REGULATION_OF_IMMUNE_EFFECTOR_PROCESS	33/1004	144/13192	7.1069e-09	3.77293e-07	VAMP8/HLA-B/LYN/CCL2/RASGRP1/HLA-DMB/C3/FCER1G/B2M/HLA-E/HLA-A/HMOX1/CD74/ANXA1/ADORA2B/CD300A/CD86/LILRB1/RAC2/IL33/DDX60/STX4/RSAD2/SASH3/GPRC5B/VAMP3/TLR4/RIPK2/CD84/PTAFR/IL4R/STAT6/GATA3	33
1	Immune system	2	regulation immune immunity	GO_NEGATIVE_REGULATION_OF_LEUKOCYTE_MEDIATED_IMMUNITY	16/1004	45/13192	8.83627e-08	3.42999e-06	HLA-B/HLA-E/TAP1/HLA-A/HMOX1/BST2/CD300A/LILRB1/PTPN6/SERPINB9/NDFIP1/PTPRC/IL7R/BCL6/CD84/HAVCR2	16
1	Immune system	2	regulation immune immunity	GO_REGULATION_OF_ADAPTIVE_IMMUNE_RESPONSE	27/1004	117/13192	1.41338e-07	5.20643e-06	HLA-B/C3/FCER1G/B2M/HLA-E/HLA-A/TNFAIP3/ANXA1/IL6ST/MEF2C/PYCARD/LILRB1/PTPN6/IL33/RSAD2/SASH3/NDFIP1/PTPRC/IL7R/CD4/BCL6/BTK/RIPK2/IL4R/HAVCR2/STAT6/GATA3	27
1	Immune system	2	regulation immune immunity	GO_REGULATION_OF_PRODUCTION_OF_MOLECULAR_MEDIATOR_OF_IMMUNE_RESPONSE	23/1004	95/13192	4.74782e-07	1.53033e-05	FCER1G/B2M/HLA-E/HLA-A/HMOX1/CD74/BST2/LILRB1/IL33/STX4/RSAD2/SASH3/NDFIP1/GPRC5B/VAMP3/BCL6/TLR4/BTK/TLR3/IL4R/STAT6/ANGPT1/GATA3	23
1	Immune system	2	regulation immune immunity	GO_NEGATIVE_REGULATION_OF_INNATE_IMMUNE_RESPONSE	13/1004	35/13192	8.07895e-07	2.49274e-05	HLA-B/IFI16/HLA-E/A2M/TAP1/HLA-A/SERPING1/TNFAIP3/NMI/LILRB1/NLRC5/SERPINB9/HAVCR2	13
1	Immune system	2	regulation immune immunity	GO_NEGATIVE_REGULATION_OF_CELL_KILLING	9/1004	17/13192	1.14911e-06	3.42834e-05	HLA-B/HLA-E/TAP1/HLA-A/LILRB1/SERPINB9/PTPRC/IL7R/HAVCR2	9
1	Immune system	2	regulation immune immunity	GO_REGULATION_OF_CYTOKINE_PRODUCTION_INVOLVED_IN_IMMUNE_RESPONSE	16/1004	55/13192	1.9669e-06	5.37916e-05	FCER1G/B2M/HLA-A/HMOX1/CD74/BST2/LILRB1/RSAD2/SASH3/GPRC5B/BCL6/TLR4/BTK/TLR3/ANGPT1/GATA3	16
1	Immune system	2	regulation immune immunity	GO_NEGATIVE_REGULATION_OF_NATURAL_KILLER_CELL_MEDIATED_IMMUNITY	7/1004	11/13192	3.64202e-06	9.13034e-05	HLA-B/HLA-E/TAP1/HLA-A/LILRB1/SERPINB9/HAVCR2	7
1	Immune system	2	regulation immune immunity	GO_NEGATIVE_REGULATION_OF_LYMPHOCYTE_MEDIATED_IMMUNITY	12/1004	34/13192	4.02426e-06	9.8827e-05	HLA-B/HLA-E/TAP1/HLA-A/LILRB1/PTPN6/SERPINB9/NDFIP1/PTPRC/IL7R/BCL6/HAVCR2	12
1	Immune system	2	regulation immune immunity	GO_POSITIVE_REGULATION_OF_PRODUCTION_OF_MOLECULAR_MEDIATOR_OF_IMMUNE_RESPONSE	15/1004	59/13192	2.47775e-05	0.000491466	FCER1G/B2M/HLA-E/HLA-A/CD74/IL33/STX4/RSAD2/SASH3/GPRC5B/VAMP3/TLR4/IL4R/STAT6/GATA3	15
1	Immune system	2	regulation immune immunity	GO_REGULATION_OF_LYMPHOCYTE_MEDIATED_IMMUNITY	21/1004	105/13192	3.53499e-05	0.000675201	HLA-B/RASGRP1/C3/FCER1G/B2M/HLA-E/TAP1/HLA-A/LILRB1/PTPN6/RSAD2/SERPINB9/SASH3/NDFIP1/PTPRC/IL7R/BCL6/BTK/HAVCR2/STAT6/GATA3	21
1	Immune system	2	regulation immune immunity	GO_REGULATION_OF_LEUKOCYTE_DEGRANULATION	12/1004	41/13192	3.52136e-05	0.000675201	VAMP8/LYN/FCER1G/HMOX1/ADORA2B/CD300A/RAC2/STX4/VAMP3/CD84/PTAFR/IL4R	12
1	Immune system	2	regulation immune immunity	GO_REGULATION_OF_LEUKOCYTE_MEDIATED_CYTOTOXICITY	13/1004	49/13192	5.27425e-05	0.000961618	HLA-B/CCL2/RASGRP1/B2M/HLA-E/TAP1/HLA-A/LILRB1/ICAM1/SERPINB9/PTPRC/IL7R/HAVCR2	13
1	Immune system	2	regulation immune immunity	GO_POSITIVE_REGULATION_OF_LEUKOCYTE_MEDIATED_IMMUNITY	17/1004	78/13192	6.24225e-05	0.00111007	VAMP8/HLA-B/CCL2/RASGRP1/C3/FCER1G/B2M/HLA-E/HLA-A/ADORA2B/STX4/RSAD2/SASH3/PTAFR/IL4R/STAT6/GATA3	17
1	Immune system	2	regulation immune immunity	GO_REGULATION_OF_MAST_CELL_ACTIVATION_INVOLVED_IN_IMMUNE_RESPONSE	10/1004	31/13192	6.30063e-05	0.00111067	VAMP8/LYN/FCER1G/HMOX1/ADORA2B/CD300A/RAC2/VAMP3/CD84/IL4R	10
1	Immune system	2	regulation immune immunity	GO_REGULATION_OF_MAST_CELL_ACTIVATION	11/1004	38/13192	8.32697e-05	0.00139793	VAMP8/LYN/FCER1G/HMOX1/ADORA2B/PLSCR1/CD300A/RAC2/VAMP3/CD84/IL4R	11
1	Immune system	2	regulation immune immunity	GO_POSITIVE_REGULATION_OF_ADAPTIVE_IMMUNE_RESPONSE	15/1004	68/13192	0.000144261	0.00216993	HLA-B/C3/FCER1G/B2M/HLA-E/HLA-A/ANXA1/IL6ST/PYCARD/RSAD2/SASH3/CD4/RIPK2/STAT6/GATA3	15
1	Immune system	2	regulation immune immunity	GO_POSITIVE_REGULATION_OF_CYTOKINE_PRODUCTION_INVOLVED_IN_IMMUNE_RESPONSE	9/1004	29/13192	0.000205276	0.00291743	FCER1G/B2M/HLA-A/CD74/RSAD2/SASH3/GPRC5B/TLR4/GATA3	9
1	Immune system	2	regulation immune immunity	GO_POSITIVE_REGULATION_OF_MYELOID_LEUKOCYTE_MEDIATED_IMMUNITY	7/1004	18/13192	0.000218344	0.00305118	VAMP8/C3/FCER1G/ADORA2B/STX4/PTAFR/IL4R	7
1	Immune system	2	regulation immune immunity	GO_REGULATION_OF_CELL_KILLING	13/1004	59/13192	0.000398932	0.0051069	HLA-B/CCL2/RASGRP1/B2M/HLA-E/TAP1/HLA-A/LILRB1/ICAM1/SERPINB9/PTPRC/IL7R/HAVCR2	13
1	Immune system	2	regulation immune immunity	GO_REGULATION_OF_T_CELL_MEDIATED_CYTOTOXICITY	7/1004	22/13192	0.000893434	0.00986329	HLA-B/B2M/HLA-E/HLA-A/LILRB1/PTPRC/IL7R	7
1	Immune system	3	regulating surface receptor	GO_POSITIVE_REGULATION_OF_IMMUNE_RESPONSE	118/1004	495/13192	1.86146e-30	3.35993e-27	HLA-DRA/HLA-DRB1/HLA-DPA1/C1QB/C1QC/CD14/VAMP8/C1QA/HLA-B/LYN/RASGRP1/LGMN/HLA-DMB/C3/IGKC/CLU/VSIG4/IFI16/CFI/FCER1G/B2M/PSMB8/ITGB2/HLA-E/CTSS/PSMB9/RFTN1/C3AR1/HLA-DQA1/HLA-A/SERPING1/CD74/TNFAIP3/MNDA/ANXA1/PSMB10/ADORA2B/ARPC1B/COLEC12/ITGAM/CTSB/IL6ST/IFIH1/MEF2C/CYFIP1/PYCARD/PLSCR1/HLA-DQB1/CD86/CD3D/CFD/LILRB1/HCK/PTPN6/C1R/PDE4B/HLA-DPB1/CCL5/TLR2/PIK3AP1/IL33/C5AR1/NCKAP1L/C1S/MAP3K1/N…	118
1	Immune system	3	regulating surface receptor	GO_ACTIVATION_OF_IMMUNE_RESPONSE	93/1004	371/13192	8.27287e-26	7.46626e-23	HLA-DRA/HLA-DRB1/HLA-DPA1/C1QB/C1QC/CD14/C1QA/LYN/LGMN/C3/IGKC/CLU/VSIG4/IFI16/CFI/FCER1G/PSMB8/ITGB2/CTSS/PSMB9/RFTN1/C3AR1/HLA-DQA1/SERPING1/TNFAIP3/MNDA/PSMB10/ARPC1B/COLEC12/ITGAM/CTSB/IFIH1/MEF2C/CYFIP1/PYCARD/HLA-DQB1/CD86/CD3D/CFD/HCK/PTPN6/C1R/PDE4B/HLA-DPB1/TLR2/PIK3AP1/C5AR1/NCKAP1L/C1S/MAP3K1/TRBC1/LCP2/CLEC7A/CLEC4A/PTPRC/MICB/BTN3A1/SKAP2/CFB/NFKB1/TLR1/WIPF1/LY96/CD38/CYLD/SKAP1/CD4…	93
1	Immune system	3	regulating surface receptor	GO_POSITIVE_REGULATION_OF_DEFENSE_RESPONSE	72/1004	336/13192	3.64908e-16	8.27599e-14	CD14/VAMP8/S100A8/LYN/CCL2/RASGRP1/LGMN/C3/IFI16/FCER1G/CCL4/PSMB8/ITGB2/HLA-E/CTSS/S100A9/PSMB9/RFTN1/AGT/TNFAIP3/PSMB10/ADORA2B/PLA2G7/COLEC12/ITGAM/CTSB/IL6ST/IFIH1/TNFRSF1A/MEF2C/PYCARD/PLSCR1/CD86/HCK/CCL5/TLR2/PIK3AP1/IL33/MAP3K1/NLRC5/DDX60/CLEC7A/CLEC4A/PTGER4/GPRC5B/NFKB1/TLR1/LY96/CX3CL1/CYBA/CYLD/TNFRSF11A/TLR4/IL18/BTK/RIPK2/IRF3/DDX58/GBP5/IKBKB/TLR3/CD180/ETS1/IDO1/OSMR/NOD2/HAVCR2/…	72
1	Immune system	3	regulating surface receptor	GO_IMMUNE_RESPONSE_REGULATING_CELL_SURFACE_RECEPTOR_SIGNALING_PATHWAY	56/1004	276/13192	8.01014e-12	7.22915e-10	HLA-DRA/HLA-DRB1/HLA-DPA1/LYN/IGKC/FCER1G/PSMB8/PSMB9/RFTN1/C3AR1/HLA-DQA1/MNDA/PSMB10/ARPC1B/MEF2C/CYFIP1/HLA-DQB1/CD3D/LILRB1/HCK/PTPN6/PDE4B/FCGRT/HLA-DPB1/C5AR1/NCKAP1L/MAP3K1/TRBC1/HLA-G/LCP2/CLEC7A/CLEC4A/PTPRC/MICB/BTN3A1/NFKB1/WIPF1/CD38/SKAP1/CD4/ABI1/PTPRJ/PRKCB/BTK/LAT2/RIPK2/IKBKB/RFTN2/TRDC/LILRB2/RBCK1/NFATC2/TRAT1/FCN1/TXK/GATA3	56
1	Immune system	3	regulating surface receptor	GO_PATTERN_RECOGNITION_RECEPTOR_SIGNALING_PATHWAY	31/1004	102/13192	9.63625e-12	8.4846e-10	CD14/LGMN/ITGB2/CTSS/RFTN1/TNFAIP3/COLEC12/ITGAM/CTSB/IFIH1/CD86/TLR2/PIK3AP1/MAP3K1/CLEC7A/TLR1/LY96/CYLD/TLR4/BTK/RIPK2/IRF3/DDX58/IKBKB/TLR3/CD180/NOD2/HAVCR2/TLR7/TLR8/FCN1	31
1	Immune system	3	regulating surface receptor	GO_POSITIVE_REGULATION_OF_INNATE_IMMUNE_RESPONSE	48/1004	230/13192	9.19058e-11	6.91208e-09	CD14/LYN/RASGRP1/LGMN/IFI16/FCER1G/PSMB8/ITGB2/HLA-E/CTSS/PSMB9/RFTN1/TNFAIP3/PSMB10/COLEC12/ITGAM/CTSB/IFIH1/PYCARD/PLSCR1/CD86/HCK/CCL5/TLR2/PIK3AP1/MAP3K1/NLRC5/CLEC7A/CLEC4A/NFKB1/TLR1/LY96/CYLD/TLR4/BTK/RIPK2/IRF3/DDX58/GBP5/IKBKB/TLR3/CD180/NOD2/HAVCR2/TLR7/TLR8/FCN1/TXK	48
1	Immune system	3	regulating surface receptor	GO_ANTIGEN_RECEPTOR_MEDIATED_SIGNALING_PATHWAY	39/1004	166/13192	1.38988e-10	1.02398e-08	HLA-DRA/HLA-DRB1/HLA-DPA1/LYN/IGKC/PSMB8/PSMB9/RFTN1/HLA-DQA1/MNDA/PSMB10/MEF2C/HLA-DQB1/CD3D/PTPN6/PDE4B/HLA-DPB1/NCKAP1L/TRBC1/LCP2/PTPRC/BTN3A1/NFKB1/CD38/SKAP1/CD4/PTPRJ/PRKCB/BTK/LAT2/RIPK2/IKBKB/RFTN2/TRDC/RBCK1/NFATC2/TRAT1/TXK/GATA3	39
1	Immune system	3	regulating surface receptor	GO_ENDOCYTOSIS	73/1004	450/13192	3.9795e-10	2.76269e-08	CD14/DAB2/APOE/LYN/IGKC/RAB31/ENPP2/CD163/CFI/FCER1G/CD9/MRC1/DNER/VTN/ITGB2/AIF1/MERTK/ABCA1/ITGAV/CAV2/LGALS3BP/TREM2/ANXA1/IRF8/ABCA7/ARPC1B/RIN2/GRIA1/COLEC12/CXCL16/CYFIP1/SYT1/CD93/PYCARD/SNX10/MARCH3/FOLR2/GRN/LILRB1/HCK/RAB20/MLC1/NCKAP1L/GSN/RAB34/LY75/STON1/CLEC7A/OLR1/AXL/SCARB1/CD81/MSR1/WIPF1/BIN2/SNCA/NPC1/LRRK2/PECAM1/ABI1/STAB1/PPT1/TGFBR2/NECAP2/CLTC/DOCK2/RIN3/ADRB2/CAP1/TRDC/FK…	73
1	Immune system	3	regulating surface receptor	GO_ACTIVATION_OF_INNATE_IMMUNE_RESPONSE	41/1004	189/13192	6.4001e-10	4.20079e-08	CD14/LYN/LGMN/IFI16/FCER1G/PSMB8/ITGB2/CTSS/PSMB9/RFTN1/TNFAIP3/PSMB10/COLEC12/ITGAM/CTSB/IFIH1/PYCARD/CD86/HCK/TLR2/PIK3AP1/MAP3K1/CLEC7A/CLEC4A/NFKB1/TLR1/LY96/CYLD/TLR4/BTK/RIPK2/IRF3/DDX58/IKBKB/TLR3/CD180/NOD2/HAVCR2/TLR7/TLR8/FCN1	41
1	Immune system	3	regulating surface receptor	GO_TOLL_LIKE_RECEPTOR_SIGNALING_PATHWAY	24/1004	80/13192	2.8419e-09	1.60301e-07	CD14/LGMN/ITGB2/CTSS/RFTN1/COLEC12/ITGAM/CTSB/CD86/TLR2/PIK3AP1/MAP3K1/TLR1/LY96/TLR4/BTK/RIPK2/IRF3/IKBKB/TLR3/CD180/HAVCR2/TLR7/TLR8	24
1	Immune system	3	regulating surface receptor	GO_B_CELL_RECEPTOR_SIGNALING_PATHWAY	14/1004	40/13192	7.09946e-07	2.2094e-05	LYN/IGKC/RFTN1/MNDA/MEF2C/PTPN6/NCKAP1L/PTPRC/CD38/PRKCB/BTK/LAT2/TRDC/NFATC2	14
1	Immune system	3	regulating surface receptor	GO_PHAGOCYTOSIS	30/1004	154/13192	1.44729e-06	4.14661e-05	CD14/LYN/IGKC/FCER1G/AIF1/MERTK/ABCA1/ITGAV/TREM2/ANXA1/IRF8/ABCA7/ARPC1B/COLEC12/CYFIP1/CD93/HCK/RAB20/NCKAP1L/GSN/RAB34/CLEC7A/AXL/SCARB1/WIPF1/BIN2/PECAM1/ABI1/TRDC/FCN1	30
1	Immune system	3	regulating surface receptor	GO_T_CELL_RECEPTOR_SIGNALING_PATHWAY	26/1004	131/13192	5.01514e-06	0.00011911	HLA-DRA/HLA-DRB1/HLA-DPA1/PSMB8/PSMB9/RFTN1/HLA-DQA1/PSMB10/HLA-DQB1/CD3D/PDE4B/HLA-DPB1/TRBC1/LCP2/PTPRC/BTN3A1/NFKB1/SKAP1/CD4/PTPRJ/RIPK2/IKBKB/RBCK1/TRAT1/TXK/GATA3	26
1	Immune system	3	regulating surface receptor	GO_RECEPTOR_MEDIATED_ENDOCYTOSIS	34/1004	197/13192	5.16749e-06	0.000121926	CD14/DAB2/APOE/IGKC/RAB31/ENPP2/CD163/CFI/FCER1G/CD9/MRC1/VTN/ITGB2/CAV2/LGALS3BP/GRIA1/COLEC12/CXCL16/SYT1/FOLR2/GRN/LILRB1/MLC1/OLR1/SCARB1/CD81/MSR1/SNCA/STAB1/PPT1/TGFBR2/CLTC/ADRB2/CAP1	34
1	Immune system	3	regulating surface receptor	GO_PHAGOCYTOSIS_ENGULFMENT	8/1004	22/13192	0.000133304	0.00203911	IGKC/FCER1G/AIF1/ABCA1/TREM2/GSN/BIN2/TRDC	8
1	Immune system	3	regulating surface receptor	GO_TOLL_LIKE_RECEPTOR_4_SIGNALING_PATHWAY	7/1004	17/13192	0.000142773	0.00215653	CD14/ITGB2/ITGAM/PIK3AP1/LY96/TLR4/RIPK2	7
1	Immune system	3	regulating surface receptor	GO_MYD88_DEPENDENT_TOLL_LIKE_RECEPTOR_SIGNALING_PATHWAY	9/1004	30/13192	0.00027363	0.00371356	CD14/TLR2/MAP3K1/TLR1/LY96/TLR4/BTK/TLR7/TLR8	9
1	Immune system	4	activation myeloid degranulation	GO_LEUKOCYTE_ACTIVATION	79/1004	392/13192	5.05466e-16	1.07337e-13	VAMP8/CX3CR1/LYN/TYROBP/RASGRP1/CLU/LGALS1/FCER1G/B2M/ITGB2/HLA-E/AIF1/MERTK/GPR183/CEBPB/CD74/ANXA1/LCP1/PSMB10/MAFB/BST2/MEF2C/CD93/PYCARD/VCAM1/STXBP3/CD86/CD3D/LILRB1/MT1G/S100A13/CCL5/BLNK/ICAM1/RSAD2/CD2/LIG4/LCP2/CLEC7A/APBB1IP/PTGER4/PTPRC/CMTM7/MICB/BTN3A1/IL7R/SKAP2/IL2RB/AXL/UBD/TLR1/SNAP23/SNCA/ZFP36L1/CX3CL1/CD4/BCL6/TLR4/PRKCB/IL18/BTK/LAT2/RIPK2/TGFBR2/SLAMF7/LEF1/TLR3/RHOH/CD180/D…	79
1	Immune system	4	activation myeloid degranulation	GO_MYELOID_LEUKOCYTE_ACTIVATION	31/1004	94/13192	8.46653e-13	9.26187e-11	VAMP8/CX3CR1/LYN/TYROBP/RASGRP1/CLU/FCER1G/AIF1/CD93/PYCARD/STXBP3/CD86/MT1G/S100A13/CCL5/LCP2/UBD/TLR1/SNAP23/SNCA/CX3CL1/TLR4/LAT2/TGFBR2/TLR3/RHOH/DOCK2/HAVCR2/TLR7/TLR8/PIK3CG	31
1	Immune system	4	activation myeloid degranulation	GO_CELL_ACTIVATION_INVOLVED_IN_IMMUNE_RESPONSE	31/1004	130/13192	7.40026e-09	3.87173e-07	VAMP8/CX3CR1/LYN/TYROBP/RASGRP1/LGALS1/FCER1G/GPR183/LCP1/PYCARD/STXBP3/CD86/LILRB1/S100A13/ICAM1/LIG4/CLEC7A/APBB1IP/PTGER4/SNAP23/TLR4/LAT2/LEF1/TLR3/CD180/DOCK2/ITGAL/HAVCR2/PIK3CG/STAT6/GATA3	31
1	Immune system	4	activation myeloid degranulation	GO_LYMPHOCYTE_ACTIVATION	55/1004	324/13192	1.22658e-08	5.98371e-07	LGALS1/FCER1G/B2M/ITGB2/HLA-E/MERTK/GPR183/CEBPB/CD74/ANXA1/LCP1/PSMB10/MAFB/BST2/MEF2C/VCAM1/CD86/CD3D/LILRB1/BLNK/ICAM1/RSAD2/CD2/LIG4/CLEC7A/APBB1IP/PTGER4/PTPRC/CMTM7/MICB/BTN3A1/IL7R/SKAP2/IL2RB/AXL/ZFP36L1/CD4/BCL6/TLR4/PRKCB/IL18/BTK/LAT2/RIPK2/SLAMF7/LEF1/RHOH/CD180/DOCK2/ITGAL/EPHB1/PIK3CG/IKZF1/STAT6/GATA3	55
1	Immune system	4	activation myeloid degranulation	GO_SINGLE_ORGANISM_CELL_ADHESION	66/1004	434/13192	3.89196e-08	1.61494e-06	S100A8/FCER1G/B2M/ITGB2/HLA-E/S100A9/MERTK/CEBPB/ITGAV/ITGB5/CSTA/CD74/ANXA1/LCP1/PSMB10/MAFB/EFNA1/CD93/VCAM1/STXBP3/FN1/CD86/CD3D/PLEK/LILRB1/PTPN6/MSN/CD44/ACTN1/FAT1/CCL5/RAC2/MEGF11/NRXN3/NT5E/ICAM1/PDPN/RSAD2/CD2/LIG4/CLEC7A/VMP1/APBB1IP/PTGER4/PTPRC/MICB/BTN3A1/OLR1/IL7R/AXL/CD58/FERMT3/VAMP3/ZFP36L1/CD4/RIPK2/P2RY12/LEF1/MYL12A/RHOH/DOCK2/ITGAL/LILRB2/PIK3CG/STAT6/GATA3	66
1	Immune system	4	activation myeloid degranulation	GO_LEUKOCYTE_CELL_CELL_ADHESION	44/1004	244/13192	5.95774e-08	2.38972e-06	S100A8/FCER1G/B2M/ITGB2/HLA-E/S100A9/CEBPB/CD74/ANXA1/LCP1/PSMB10/MAFB/VCAM1/CD86/CD3D/LILRB1/MSN/CD44/CCL5/RAC2/NT5E/ICAM1/RSAD2/CD2/LIG4/CLEC7A/APBB1IP/PTGER4/PTPRC/MICB/BTN3A1/OLR1/IL7R/FERMT3/ZFP36L1/CD4/RIPK2/LEF1/RHOH/DOCK2/ITGAL/PIK3CG/STAT6/GATA3	44
1	Immune system	4	activation myeloid degranulation	GO_MYELOID_CELL_ACTIVATION_INVOLVED_IN_IMMUNE_RESPONSE	15/1004	40/13192	9.8607e-08	3.70803e-06	VAMP8/CX3CR1/LYN/TYROBP/RASGRP1/FCER1G/PYCARD/STXBP3/S100A13/SNAP23/LAT2/TLR3/DOCK2/HAVCR2/PIK3CG	15
1	Immune system	4	activation myeloid degranulation	GO_MACROPHAGE_ACTIVATION	13/1004	31/13192	1.50461e-07	5.45793e-06	CX3CR1/TYROBP/CLU/AIF1/CD93/TLR1/SNCA/CX3CL1/TLR4/TLR3/HAVCR2/TLR7/TLR8	13
1	Immune system	4	activation myeloid degranulation	GO_MICROGLIAL_CELL_ACTIVATION	8/1004	12/13192	4.11311e-07	1.33769e-05	CX3CR1/CLU/AIF1/SNCA/CX3CL1/TLR3/TLR7/TLR8	8
1	Immune system	4	activation myeloid degranulation	GO_MAST_CELL_ACTIVATION	9/1004	21/13192	1.05067e-05	0.000232694	LYN/RASGRP1/FCER1G/S100A13/LCP2/SNAP23/LAT2/RHOH/PIK3CG	9
1	Immune system	4	activation myeloid degranulation	GO_LEUKOCYTE_DIFFERENTIATION	41/1004	281/13192	4.01082e-05	0.000762055	LYN/IFI16/LGALS1/FCER1G/B2M/MERTK/GPR183/CSF1R/CD74/TREM2/ANXA1/MAFB/ANXA2/MEF2C/VCAM1/SNX10/CD86/CD3D/LILRB1/MT1G/BLNK/RRAS/RSAD2/LIG4/PTGER4/PTPRC/CMTM7/IL7R/AXL/UBD/ZFP36L1/CD4/BCL6/TNFRSF11A/TGFBR2/LEF1/RHOH/DOCK2/IKZF1/STAT6/GATA3	41
1	Immune system	4	activation myeloid degranulation	GO_MYELOID_CELL_DIFFERENTIATION	29/1004	181/13192	0.000101172	0.00163049	LYN/IFI16/HCLS1/CSF1R/EPAS1/IRF8/ANXA2/MEF2C/SNX10/CD86/PTPN6/MT1G/ACTN1/NCKAP1L/CIB1/ADD1/G6PD/UBD/CLEC5A/ABI1/BCL6/TNFRSF11A/TGFBR2/ZNF385A/LEF1/THRA/IKZF1/FLI1/GATA3	29
1	Immune system	4	activation myeloid degranulation	GO_LEUKOCYTE_DEGRANULATION	9/1004	28/13192	0.00015173	0.00227146	VAMP8/LYN/RASGRP1/STXBP3/HCK/S100A13/SNAP23/LAT2/PIK3CG	9
1	Immune system	4	activation myeloid degranulation	GO_MAST_CELL_MEDIATED_IMMUNITY	7/1004	18/13192	0.000218344	0.00305118	LYN/RASGRP1/S100A13/SERPINB9/SNAP23/LAT2/PIK3CG	7
1	Immune system	4	activation myeloid degranulation	GO_MYELOID_LEUKOCYTE_MEDIATED_IMMUNITY	10/1004	41/13192	0.000792241	0.00896549	VAMP8/LYN/RASGRP1/STXBP3/S100A13/SERPINB9/TREM1/SNAP23/LAT2/PIK3CG	10
1	Immune system	5	macrophage chemotaxis monocyte	GO_POSITIVE_REGULATION_OF_RESPONSE_TO_EXTERNAL_STIMULUS	59/1004	277/13192	2.45074e-13	2.76474e-11	VAMP8/S100A8/CCL2/C3/FCER1G/CCL4/F3/AIF1/S100A9/CXCL10/C3AR1/KDR/AGT/CD74/LY86/S1PR1/NRP1/ADORA2B/PLA2G7/SASH1/IL6ST/CCR1/TNFRSF1A/PINK1/FN1/CXCL9/CCL5/TLR2/RAC2/IL33/C5AR1/NCKAP1L/RALB/DDX60/STX4/PTGER4/GPRC5B/LY96/CX3CL1/CYBA/TNFRSF11A/TLR4/IL18/RIPK2/SPTLC2/GBP5/TLR3/CD180/ETS1/IDO1/FGF2/OSMR/NOD2/PARK7/ADRB2/HAVCR2/TLR7/CXCL12/PIK3CG	59
1	Immune system	5	macrophage chemotaxis monocyte	GO_POSITIVE_REGULATION_OF_LOCOMOTION	62/1004	389/13192	1.72857e-08	8.10409e-07	DAB2/LYN/CCL2/LGALS3/ENPP2/LGALS1/CCL4/F3/VTN/AIF1/PTPRZ1/ITGAV/CXCL10/C3AR1/KDR/CSF1R/AGT/CD74/PODXL/S1PR1/NRP1/PLA2G7/FLT1/CXCL16/SASH1/CCR1/SEMA6D/PYCARD/FN1/CXCL9/CTSH/CCL5/RAC2/C5AR1/NCKAP1L/CIB1/IGF1/ICAM1/STX4/PTGER4/PTPRC/PROX1/FGF1/SCARB1/GLIPR2/FERMT3/PLAU/CX3CL1/TRIM21/RAPGEF2/TGFBR2/PTAFR/LEF1/ETS1/FGF2/DRD1/TRIM38/P2RY6/CXCL12/DOCK5/ANGPT1/GATA3	62
1	Immune system	5	macrophage chemotaxis monocyte	GO_REGULATION_OF_LEUKOCYTE_MIGRATION	28/1004	137/13192	1.18932e-06	3.51922e-05	LYN/CCL2/LGALS3/CCL4/AIF1/CXCL10/C3AR1/HMOX1/CD74/ANXA1/PLA2G7/CCR1/PYCARD/CD300A/MSN/CXCL9/CCL5/RAC2/IL33/C5AR1/NCKAP1L/ICAM1/PTGER4/MPP1/CX3CL1/P2RY12/PTAFR/CXCL12	28
1	Immune system	5	macrophage chemotaxis monocyte	GO_REGULATION_OF_MONOCYTE_CHEMOTAXIS	8/1004	18/13192	2.40182e-05	0.000481699	LYN/CCL2/AIF1/CXCL10/PLA2G7/CCR1/CCL5/CXCL12	8
1	Immune system	5	macrophage chemotaxis monocyte	GO_POSITIVE_REGULATION_OF_MONOCYTE_CHEMOTAXIS	7/1004	14/13192	3.08808e-05	0.000599354	CCL2/AIF1/CXCL10/PLA2G7/CCR1/CCL5/CXCL12	7
1	Immune system	5	macrophage chemotaxis monocyte	GO_POSITIVE_REGULATION_OF_CHEMOTAXIS	22/1004	115/13192	4.75414e-05	0.000884662	CCL2/CCL4/F3/AIF1/CXCL10/C3AR1/KDR/CD74/S1PR1/NRP1/PLA2G7/CCR1/FN1/CXCL9/CCL5/RAC2/C5AR1/NCKAP1L/STX4/CX3CL1/FGF2/CXCL12	22
1	Immune system	5	macrophage chemotaxis monocyte	GO_POSITIVE_REGULATION_OF_LEUKOCYTE_MIGRATION	20/1004	104/13192	9.59674e-05	0.00157474	CCL2/LGALS3/CCL4/AIF1/CXCL10/C3AR1/CD74/PLA2G7/CCR1/PYCARD/CXCL9/CCL5/RAC2/C5AR1/NCKAP1L/ICAM1/PTGER4/CX3CL1/PTAFR/CXCL12	20
1	Immune system	5	macrophage chemotaxis monocyte	GO_REGULATION_OF_LEUKOCYTE_CHEMOTAXIS	17/1004	87/13192	0.000257024	0.00352797	LYN/CCL2/CCL4/AIF1/CXCL10/C3AR1/CD74/PLA2G7/CCR1/CXCL9/CCL5/RAC2/C5AR1/NCKAP1L/MPP1/CX3CL1/CXCL12	17
1	Immune system	5	macrophage chemotaxis monocyte	GO_REGULATION_OF_CHEMOTAXIS	26/1004	168/13192	0.000396391	0.0051069	LYN/CCL2/CCL4/F3/AIF1/CXCL10/C3AR1/KDR/CD74/S1PR1/NRP1/PLA2G7/CCR1/SEMA6D/FN1/CXCL9/CCL5/RAC2/C5AR1/NCKAP1L/STX4/FGF1/MPP1/CX3CL1/FGF2/CXCL12	26
1	Immune system	5	macrophage chemotaxis monocyte	GO_POSITIVE_REGULATION_OF_LEUKOCYTE_CHEMOTAXIS	15/1004	77/13192	0.000602096	0.00719723	CCL2/CCL4/AIF1/CXCL10/C3AR1/CD74/PLA2G7/CCR1/CXCL9/CCL5/RAC2/C5AR1/NCKAP1L/CX3CL1/CXCL12	15
1	Immune system	5	macrophage chemotaxis monocyte	GO_REGULATION_OF_MONONUCLEAR_CELL_MIGRATION	6/1004	16/13192	0.00078831	0.00896549	CCL2/LGALS3/C3AR1/CCL5/C5AR1/CX3CL1	6
1	Immune system	5	macrophage chemotaxis monocyte	GO_POSITIVE_REGULATION_OF_MACROPHAGE_CHEMOTAXIS	5/1004	11/13192	0.000791884	0.00896549	CCL2/C3AR1/CCL5/C5AR1/CX3CL1	5
1	Immune system	6	migration 1 chemotaxis	GO_LEUKOCYTE_MIGRATION	57/1004	245/13192	1.15068e-14	1.73081e-12	S100A8/CX3CR1/LYN/CCL2/LGALS3/EDNRB/FCER1G/CCL4/ITGB2/S100A9/MERTK/ITGAV/CXCL10/CD48/CD74/PODXL/ANXA1/S1PR1/FLT1/CXCL16/ITGAM/SLC7A7/CCR1/VCAM1/FOLR2/FN1/HCK/PTPN6/MSN/CD44/COL1A2/PDE4B/CCL5/PROS1/C5AR1/NCKAP1L/SIRPA/ICAM1/CD2/TREM1/OLR1/SELL/CCR5/DOK2/CD58/CX3CL1/GLG1/PECAM1/TNFRSF11A/CD84/SLC16A8/ITGAL/CSF3R/PIK3CG/B4GALT1/ANGPT1/GATA3	57
1	Immune system	6	migration 1 chemotaxis	GO_CELL_CHEMOTAXIS	33/1004	145/13192	8.54297e-09	4.28335e-07	S100A8/CX3CR1/CCL2/LGALS3/EDNRB/FCER1G/CCL4/ITGB2/S100A9/CXCL10/ANXA1/NRP1/FLT1/CXCL16/CCR1/VCAM1/FOLR2/CXCL9/PDE4B/CCL5/C5AR1/RHOG/NCKAP1L/TREM1/CCR5/BIN2/CX3CL1/TNFRSF11A/LEF1/EPHB1/CSF3R/CXCL12/PIK3CG	33
1	Immune system	6	migration 1 chemotaxis	GO_TAXIS	66/1004	424/13192	1.54221e-08	7.42315e-07	S100A8/CX3CR1/CCL2/LGALS3/EDNRB/ENPP2/FCER1G/CCL4/ITGB2/S100A9/ITGAV/CXCL10/C3AR1/CSF1R/ANXA1/S1PR1/NRP1/FLT1/CXCL16/FEZ1/EFNA1/CCR1/SEMA6D/VCAM1/FOLR2/CXCL9/PDE4B/CCL5/RAC2/C5AR1/RHOG/FPR1/NCKAP1L/NRXN3/PLP2/LAMB2/FPR3/PLAUR/TYMP/FEZ2/CMTM3/CMTM7/TREM1/CCR5/BIN2/PLAU/B3GNT2/CX3CL1/LSP1/RNASE2/TNFRSF11A/PTPRJ/PTAFR/CMTM6/LEF1/DOCK2/FGF2/LAMA2/ETV1/EPHB1/CSF3R/CXCL12/CYSLTR1/PIK3CG/ANGPT1/GATA3	66
1	Immune system	6	migration 1 chemotaxis	GO_LEUKOCYTE_CHEMOTAXIS	25/1004	104/13192	1.76354e-07	6.12152e-06	S100A8/CX3CR1/CCL2/LGALS3/EDNRB/FCER1G/CCL4/ITGB2/S100A9/CXCL10/ANXA1/FLT1/CXCL16/CCR1/FOLR2/PDE4B/CCL5/C5AR1/NCKAP1L/TREM1/CCR5/CX3CL1/TNFRSF11A/CSF3R/PIK3CG	25
1	Immune system	6	migration 1 chemotaxis	GO_MYELOID_LEUKOCYTE_MIGRATION	21/1004	87/13192	1.56497e-06	4.41372e-05	S100A8/CX3CR1/CCL2/LGALS3/EDNRB/FCER1G/CCL4/ITGB2/S100A9/ANXA1/FLT1/FOLR2/PDE4B/CCL5/C5AR1/NCKAP1L/TREM1/CX3CL1/TNFRSF11A/CSF3R/PIK3CG	21
1	Immune system	6	migration 1 chemotaxis	GO_GRANULOCYTE_MIGRATION	16/1004	63/13192	1.35733e-05	0.000295179	S100A8/CCL2/LGALS3/FCER1G/CCL4/ITGB2/S100A9/ANXA1/PDE4B/CCL5/C5AR1/NCKAP1L/TREM1/CX3CL1/CSF3R/PIK3CG	16
1	Immune system	6	migration 1 chemotaxis	GO_MACROPHAGE_CHEMOTAXIS	6/1004	11/13192	6.33791e-05	0.00111067	CX3CR1/CCL2/LGALS3/EDNRB/CCL5/CX3CL1	6
1	Immune system	6	migration 1 chemotaxis	GO_RESPONSE_TO_INTERLEUKIN_1	20/1004	103/13192	8.33625e-05	0.00139793	CCL2/CCL4/CEBPB/PSMB9/ANXA1/PYCARD/FN1/CCL5/ICAM1/PTGER4/NFKB1/SNCA/CX3CL1/HNMT/CYBA/CD38/TNFRSF11A/RIPK2/IKBKB/ETS1	20
1	Immune system	6	migration 1 chemotaxis	GO_MONOCYTE_CHEMOTAXIS	9/1004	34/13192	0.000760918	0.00886102	CCL2/LGALS3/CCL4/ANXA1/FLT1/FOLR2/CCL5/CX3CL1/TNFRSF11A	9
1	Immune system	6	migration 1 chemotaxis	GO_LEUKOCYTE_MIGRATION_INVOLVED_IN_INFLAMMATORY_RESPONSE	5/1004	11/13192	0.000791884	0.00896549	S100A8/CCL2/ITGB2/S100A9/CX3CL1	5
1	Immune system	6	migration 1 chemotaxis	GO_CELLULAR_EXTRAVASATION	7/1004	22/13192	0.000893434	0.00986329	CCL2/ITGB2/VCAM1/TREM1/CX3CL1/PECAM1/PIK3CG	7
1	Immune system	7	circulating immunoglobulin domains	GO_IMMUNE_EFFECTOR_PROCESS	113/1004	421/13192	3.16794e-34	1.14363e-30	HLA-DRB1/IFIT1/C1QB/C1QC/VAMP8/C1QA/IRF9/CX3CR1/LYN/TYROBP/RASGRP1/TRIM22/GBP1/IFITM2/C3/IGKC/CLU/VSIG4/IFI16/FAM111A/LGALS1/CFI/FCER1G/IFI44L/GPR183/CEBPB/CXCL10/RFTN1/IFIT3/C19orf66/IFITM1/SERPING1/CD74/MX1/CTSC/GBP3/LCP1/ARPC1B/TRIM56/BTN3A2/ISG15/BST2/IFIH1/CYFIP1/PYCARD/STAT1/STXBP3/PLSCR1/HLA-DQB1/CD86/CFD/LILRB1/HCK/PTPN6/C1R/CXCL9/S100A13/CTSH/IL33/NCKAP1L/C1S/NLRC5/DDX60/ICAM1/IFIT2/OAS1…	113
1	Immune system	7	circulating immunoglobulin domains	GO_ADAPTIVE_IMMUNE_RESPONSE	66/1004	241/13192	8.4109e-21	3.37371e-18	HLA-DRB1/C1QB/C1QC/C1QA/LYN/C3/IGKC/CLU/CFI/FCER1G/HLA-E/CTSS/GPR183/RFTN1/C3AR1/TAP1/SERPING1/CD74/CTSC/ANXA1/BTN3A2/MEF2C/HLA-DQB1/CD86/LILRB1/C1R/CTSH/C1S/ICAM1/LAIR1/LIG4/CLEC4A/MICB/LILRB4/BTN3A1/IL18BP/BTN3A3/SKAP1/CD4/BCL6/CD27/TNFRSF11A/TLR4/PRKCB/IL18/BTK/LAT2/RIPK2/ERAP1/CD84/SLAMF7/LEF1/C1RL/IL4R/TFE3/HAVCR2/TRDC/TLR8/LILRB2/PIK3CG/STAT6/TRAT1/C2/ERAP2/TXK/GATA3	66
1	Immune system	7	circulating immunoglobulin domains	GO_LEUKOCYTE_MEDIATED_IMMUNITY	43/1004	152/13192	1.57825e-14	2.27864e-12	HLA-DRB1/C1QB/C1QC/VAMP8/C1QA/LYN/RASGRP1/C3/IGKC/CLU/CFI/FCER1G/RFTN1/SERPING1/CD74/CTSC/BTN3A2/STXBP3/HLA-DQB1/PTPN6/C1R/S100A13/CTSH/C1S/ICAM1/SERPINB9/LIG4/TREM1/MICB/GZMB/SNAP23/BTN3A3/CD27/LAT2/SLAMF7/C1RL/IL4R/TRDC/TLR8/PIK3CG/KLRD1/C2/GATA3	43
1	Immune system	7	circulating immunoglobulin domains	GO_ADAPTIVE_IMMUNE_RESPONSE_BASED_ON_SOMATIC_RECOMBINATION_OF_IMMUNE_RECEPTORS_BUILT_FROM_IMMUNOGLOBULIN_SUPERFAMILY_DOMAINS	37/1004	124/13192	1.78067e-13	2.07362e-11	HLA-DRB1/C1QB/C1QC/C1QA/C3/IGKC/CLU/CFI/FCER1G/RFTN1/C3AR1/SERPING1/CD74/CTSC/BTN3A2/MEF2C/HLA-DQB1/C1R/CTSH/C1S/ICAM1/LIG4/MICB/IL18BP/BTN3A3/BCL6/CD27/TLR4/IL18/LEF1/C1RL/IL4R/TRDC/TLR8/STAT6/C2/GATA3	37
1	Immune system	7	circulating immunoglobulin domains	GO_LYMPHOCYTE_MEDIATED_IMMUNITY	33/1004	112/13192	5.35958e-12	4.96105e-10	HLA-DRB1/C1QB/C1QC/C1QA/C3/IGKC/CLU/CFI/FCER1G/RFTN1/SERPING1/CD74/CTSC/BTN3A2/HLA-DQB1/PTPN6/C1R/CTSH/C1S/ICAM1/LIG4/MICB/GZMB/BTN3A3/CD27/SLAMF7/C1RL/IL4R/TRDC/TLR8/KLRD1/C2/GATA3	33
1	Immune system	7	circulating immunoglobulin domains	GO_HUMORAL_IMMUNE_RESPONSE	34/1004	143/13192	1.51479e-09	9.26847e-08	HLA-DRB1/C1QB/C1QC/C1QA/CCL2/C3/IGKC/CLU/VSIG4/CFI/B2M/HLA-E/GPR183/HLA-A/SERPING1/TREM2/LY86/PSMB10/BST2/MEF2C/HLA-DQB1/CFD/C1R/BLNK/C1S/TREM1/CFB/C1RL/TFE3/TRDC/TRAF3IP2/C2/FCN1/GATA3	34
1	Immune system	7	circulating immunoglobulin domains	GO_B_CELL_MEDIATED_IMMUNITY	21/1004	69/13192	2.08753e-08	9.30367e-07	HLA-DRB1/C1QB/C1QC/C1QA/C3/IGKC/CLU/CFI/FCER1G/SERPING1/CD74/HLA-DQB1/C1R/C1S/LIG4/CD27/C1RL/IL4R/TRDC/TLR8/C2	21
1	Immune system	7	circulating immunoglobulin domains	GO_COMPLEMENT_ACTIVATION	17/1004	49/13192	5.31604e-08	2.15628e-06	C1QB/C1QC/C1QA/C3/IGKC/CLU/VSIG4/CFI/SERPING1/CFD/C1R/C1S/CFB/C1RL/TRDC/C2/FCN1	17
1	Immune system	7	circulating immunoglobulin domains	GO_HUMORAL_IMMUNE_RESPONSE_MEDIATED_BY_CIRCULATING_IMMUNOGLOBULIN	15/1004	40/13192	9.8607e-08	3.70803e-06	HLA-DRB1/C1QB/C1QC/C1QA/C3/IGKC/CLU/CFI/SERPING1/HLA-DQB1/C1R/C1S/C1RL/TRDC/C2	15
1	Immune system	7	circulating immunoglobulin domains	GO_PROTEIN_ACTIVATION_CASCADE	19/1004	71/13192	9.0883e-07	2.73406e-05	C1QB/C1QC/C1QA/C3/IGKC/CLU/VSIG4/CFI/F3/A2M/SERPING1/CFD/C1R/C1S/CFB/C1RL/TRDC/C2/FCN1	19
1	Immune system	7	circulating immunoglobulin domains	GO_T_CELL_MEDIATED_IMMUNITY	8/1004	28/13192	0.000859437	0.00960547	RFTN1/CTSC/BTN3A2/CTSH/ICAM1/MICB/BTN3A3/GATA3	8
1	Immune system	8	viral entry multi	GO_REGULATION_OF_MULTI_ORGANISM_PROCESS	75/1004	427/13192	4.54448e-12	4.31725e-10	IFIT1/APOE/IFITM2/EDNRB/IFI16/FAM111A/LGALS1/CCL4/B2M/ARHGDIB/ITGAV/TAP1/HLA-A/CAV2/C19orf66/IFITM1/MX1/TNFAIP3/LY86/SLC1A3/IRF8/TIMP1/SASH1/ISG15/BST2/CD93/STAT1/PLSCR1/LILRB1/HCK/CCL5/STOM/CIB1/GSN/IGF1/DDX60/HPGDS/OAS1/RSAD2/MDFIC/OAS3/PROX1/TREM1/MICB/PNPO/TRIM25/LY96/PLAU/TRIM21/CYBA/APOBEC3C/CD4/RIPK2/DDX58/CHMP4B/ITPKC/STAT2/PTAFR/REEP2/LEF1/CD180/DOCK2/YIPF1/ADARB1/SCN1A/DDB1/PARP10/HAVCR…	75
1	Immune system	8	viral entry multi	GO_NEGATIVE_REGULATION_OF_MULTI_ORGANISM_PROCESS	36/1004	136/13192	1.86885e-11	1.60632e-09	IFIT1/IFITM2/IFI16/FAM111A/CCL4/ARHGDIB/ITGAV/C19orf66/IFITM1/MX1/TNFAIP3/IRF8/TIMP1/ISG15/BST2/STAT1/PLSCR1/CCL5/GSN/IGF1/HPGDS/OAS1/RSAD2/OAS3/PROX1/MICB/TRIM25/TRIM21/APOBEC3C/PARP10/HAVCR2/SIRT2/TRIM38/APOBEC3G/SP100/FCN1	36
1	Immune system	8	viral entry multi	GO_NEGATIVE_REGULATION_OF_VIRAL_PROCESS	25/1004	82/13192	9.11827e-10	5.87803e-08	IFIT1/IFITM2/IFI16/FAM111A/CCL4/C19orf66/IFITM1/MX1/ISG15/BST2/STAT1/PLSCR1/CCL5/GSN/OAS1/RSAD2/OAS3/PROX1/TRIM25/TRIM21/APOBEC3C/PARP10/APOBEC3G/SP100/FCN1	25
1	Immune system	8	viral entry multi	GO_NEGATIVE_REGULATION_OF_VIRAL_GENOME_REPLICATION	18/1004	45/13192	1.50654e-09	9.26847e-08	IFIT1/IFITM2/IFI16/FAM111A/C19orf66/IFITM1/MX1/ISG15/BST2/PLSCR1/CCL5/OAS1/RSAD2/OAS3/PROX1/APOBEC3C/PARP10/APOBEC3G	18
1	Immune system	8	viral entry multi	GO_REGULATION_OF_VIRAL_GENOME_REPLICATION	22/1004	68/13192	2.66822e-09	1.52893e-07	IFIT1/IFITM2/IFI16/FAM111A/C19orf66/IFITM1/MX1/ISG15/BST2/PLSCR1/CCL5/STOM/OAS1/RSAD2/OAS3/PROX1/APOBEC3C/ADARB1/DDB1/PARP10/TRIM38/APOBEC3G	22
1	Immune system	8	viral entry multi	GO_REGULATION_OF_SYMBIOSIS_ENCOMPASSING_MUTUALISM_THROUGH_PARASITISM	38/1004	187/13192	1.81171e-08	8.27881e-07	IFIT1/APOE/IFITM2/IFI16/FAM111A/LGALS1/CCL4/ITGAV/TAP1/CAV2/C19orf66/IFITM1/MX1/IRF8/ISG15/BST2/STAT1/PLSCR1/CCL5/STOM/GSN/OAS1/RSAD2/MDFIC/OAS3/PROX1/TRIM25/TRIM21/APOBEC3C/CHMP4B/LEF1/ADARB1/DDB1/PARP10/TRIM38/APOBEC3G/SP100/FCN1	38
1	Immune system	8	viral entry multi	GO_POSITIVE_REGULATION_OF_MULTI_ORGANISM_PROCESS	26/1004	141/13192	1.99025e-05	0.000417722	IFIT1/APOE/EDNRB/LGALS1/CAV2/LY86/SASH1/CCL5/STOM/CIB1/DDX60/MDFIC/LY96/PLAU/TRIM21/CYBA/RIPK2/CHMP4B/PTAFR/LEF1/CD180/ADARB1/DDB1/HAVCR2/SIRT2/TRIM38	26
1	Immune system	8	viral entry multi	GO_REGULATION_OF_RESPONSE_TO_BIOTIC_STIMULUS	32/1004	215/13192	0.000188587	0.00275585	IFIT1/B2M/HLA-A/TNFAIP3/LY86/SLC1A3/SASH1/CD93/LILRB1/HCK/STOM/DDX60/TREM1/MICB/PNPO/LY96/CYBA/CD4/RIPK2/DDX58/ITPKC/STAT2/REEP2/CD180/DOCK2/YIPF1/SCN1A/HAVCR2/SIRT2/TRIM38/APOBEC3G/TRAF3IP2	32
1	Immune system	8	viral entry multi	GO_REGULATION_OF_VIRAL_ENTRY_INTO_HOST_CELL	8/1004	25/13192	0.000367093	0.00476693	IFITM2/LGALS1/IFITM1/GSN/TRIM25/TRIM21/TRIM38/FCN1	8
1	Immune system	9	response wounding inflammatory	GO_REGULATION_OF_INFLAMMATORY_RESPONSE	62/1004	269/13192	1.22e-15	2.20211e-13	VAMP8/S100A8/CX3CR1/APOE/LYN/CCL2/C3/EDNRB/CFI/FCER1G/CCL4/VTN/A2M/S100A9/C3AR1/SERPING1/AGT/TNFAIP3/ANXA1/CD59/ADORA2B/PLA2G7/METRNL/IL6ST/TNFRSF1A/C1QTNF3/HCK/CASP1/CCL5/PROS1/TLR2/PIK3AP1/IL33/TNFRSF1B/C5AR1/NT5E/NDFIP1/PTGER4/CASP4/GPRC5B/CFB/NFKB1/VAMP3/CX3CL1/PPARA/BCL6/TNFRSF11A/TLR4/IL18/TNFAIP8L2/GBP5/TLR3/ETS1/IDO1/OSMR/NOD2/PARK7/ADRB2/TLR7/PIK3CG/C2/GATA3	62
1	Immune system	9	response wounding inflammatory	GO_REGULATION_OF_RESPONSE_TO_WOUNDING	76/1004	383/13192	4.50288e-15	7.38882e-13	VAMP8/S100A8/HOPX/CX3CR1/APOE/LYN/CCL2/C3/EDNRB/CFI/FCER1G/CCL4/F3/VTN/A2M/S100A9/C3AR1/SPP1/SERPING1/AGT/TNFAIP3/ANXA1/CD59/ADORA2B/PLA2G7/ANXA2/METRNL/IL6ST/TNFRSF1A/C1QTNF3/PLEK/HCK/CASP1/PLAT/CCL5/PROS1/TLR2/PIK3AP1/IL33/TNFRSF1B/C5AR1/GSN/NT5E/PLAUR/NDFIP1/PTGER4/CASP4/GPRC5B/CFB/NFKB1/PLAU/VAMP3/CX3CL1/HPSE/PPARA/BCL6/TNFRSF11A/TLR4/IL18/TGFBR2/TNFAIP8L2/GBP5/TLR3/ETS1/IDO1/FGF2/OSMR/NOD2/P…	76
1	Immune system	9	response wounding inflammatory	GO_POSITIVE_REGULATION_OF_RESPONSE_TO_WOUNDING	36/1004	150/13192	3.78365e-10	2.67823e-08	VAMP8/S100A8/HOPX/CCL2/C3/FCER1G/CCL4/F3/VTN/S100A9/AGT/ANXA1/ADORA2B/PLA2G7/IL6ST/TNFRSF1A/PLEK/CCL5/TLR2/IL33/PTGER4/GPRC5B/CX3CL1/HPSE/TNFRSF11A/TLR4/IL18/TGFBR2/GBP5/TLR3/ETS1/IDO1/OSMR/NOD2/TLR7/PIK3CG	36
1	Immune system	9	response wounding inflammatory	GO_POSITIVE_REGULATION_OF_INFLAMMATORY_RESPONSE	29/1004	104/13192	4.48019e-10	2.99509e-08	VAMP8/S100A8/CCL2/C3/FCER1G/CCL4/S100A9/AGT/ADORA2B/PLA2G7/IL6ST/TNFRSF1A/CCL5/TLR2/IL33/PTGER4/GPRC5B/CX3CL1/TNFRSF11A/TLR4/IL18/GBP5/TLR3/ETS1/IDO1/OSMR/NOD2/TLR7/PIK3CG	29
1	Immune system	9	response wounding inflammatory	GO_NEGATIVE_REGULATION_OF_DEFENSE_RESPONSE	32/1004	130/13192	1.81866e-09	1.09423e-07	IFIT1/HLA-B/CX3CR1/APOE/IFI16/HLA-E/A2M/TAP1/HLA-A/SERPING1/TNFAIP3/NMI/METRNL/TNFRSF1A/C1QTNF3/LILRB1/TNFRSF1B/NLRC5/NT5E/SERPINB9/NDFIP1/PTGER4/MICB/NFKB1/PPARA/TNFAIP8L2/ETS1/ADRB2/HAVCR2/SIRT2/TRIM38/GATA3	32
1	Immune system	9	response wounding inflammatory	GO_REGULATION_OF_WOUND_HEALING	25/1004	122/13192	4.17623e-06	0.000101866	HOPX/APOE/LYN/FCER1G/F3/VTN/S100A9/SERPING1/TNFAIP3/ANXA1/ANXA2/PLEK/PLAT/PROS1/GSN/PLAUR/PTGER4/PLAU/HPSE/TLR4/TGFBR2/FGF2/ADRB2/PRKG1/TXK	25
1	Immune system	9	response wounding inflammatory	GO_NEGATIVE_REGULATION_OF_RESPONSE_TO_WOUNDING	26/1004	145/13192	3.29977e-05	0.000637014	CX3CR1/APOE/VTN/SPP1/SERPING1/TNFAIP3/ANXA2/METRNL/TNFRSF1A/C1QTNF3/PLAT/PROS1/TNFRSF1B/NT5E/PLAUR/NDFIP1/PTGER4/NFKB1/PLAU/PPARA/TNFAIP8L2/ETS1/FGF2/ADRB2/PRKG1/GATA3	26
1	Immune system	9	response wounding inflammatory	GO_REGULATION_OF_COAGULATION	18/1004	85/13192	5.73769e-05	0.00103565	APOE/LYN/FCER1G/F3/VTN/S100A9/SERPING1/ANXA2/PLEK/PLAT/PROS1/PLAUR/PLAU/HPSE/TLR4/ADRB2/PRKG1/TXK	18
1	Immune system	9	response wounding inflammatory	GO_REGULATION_OF_CHRONIC_INFLAMMATORY_RESPONSE	5/1004	11/13192	0.000791884	0.00896549	CX3CR1/TNFAIP3/ADORA2B/CCL5/IDO1	5
1	Immune system	10	tumor necrosis production	GO_POSITIVE_REGULATION_OF_CYTOKINE_PRODUCTION	74/1004	345/13192	1.31489e-16	3.39053e-14	HLA-DPA1/CD14/CCL2/RASGRP1/C3/SULF1/CLU/IFI16/ZBTB20/FCER1G/B2M/HLA-E/CEBPB/C3AR1/HLA-A/HMOX1/CSF1R/AGT/CD74/LUM/ANXA1/IRF8/ADORA2B/IL6ST/IFIH1/SULF2/PYCARD/C1QTNF3/CD86/CASP1/PDE4B/HLA-DPB1/TLR2/IL33/C5AR1/HLA-G/RSAD2/CD2/SASH3/TIGIT/PTGER4/RNF135/LTB/GPRC5B/NFKB1/TLR1/LY96/CD58/CLEC5A/CX3CL1/AFAP1L2/CYBA/CD4/HPSE/TLR4/IL18/RIPK2/IRF3/DDX58/PTAFR/GBP5/TLR3/IDO1/IL4R/NOD2/PARK7/HAVCR2/TLR7/TLR8/L…	74
1	Immune system	10	tumor necrosis production	GO_REGULATION_OF_TUMOR_NECROSIS_FACTOR_SUPERFAMILY_CYTOKINE_PRODUCTION	29/1004	95/13192	3.99118e-11	3.27458e-09	CD14/GPNMB/CCL2/RASGRP1/CLU/ZBTB20/FCER1G/HLA-E/TNFAIP3/ZFP36/TSPO/PYCARD/CD86/LILRB1/TLR2/CD2/SASH3/PTGER4/AXL/TLR1/LY96/CYBA/TLR4/RIPK2/PTAFR/TLR3/NOD2/HAVCR2/ANGPT1	29
1	Immune system	10	tumor necrosis production	GO_POSITIVE_REGULATION_OF_TUMOR_NECROSIS_FACTOR_SUPERFAMILY_CYTOKINE_PRODUCTION	21/1004	55/13192	1.82408e-10	1.31699e-08	CD14/CCL2/RASGRP1/CLU/ZBTB20/FCER1G/HLA-E/PYCARD/CD86/TLR2/CD2/SASH3/TLR1/LY96/CYBA/TLR4/RIPK2/PTAFR/TLR3/NOD2/HAVCR2	21
1	Immune system	10	tumor necrosis production	GO_REGULATION_OF_INTERFERON_GAMMA_PRODUCTION	24/1004	87/13192	1.79068e-08	8.27881e-07	HLA-DRB1/HLA-DPA1/CD14/RASGRP1/HLA-A/IRF8/ISG15/PYCARD/LILRB1/PDE4B/HLA-DPB1/IL33/CD2/SASH3/AXL/TLR4/IL18/RIPK2/TLR3/HAVCR2/TLR7/TLR8/TXK/GATA3	24
1	Immune system	10	tumor necrosis production	GO_POSITIVE_REGULATION_OF_INTERFERON_GAMMA_PRODUCTION	18/1004	58/13192	1.52701e-07	5.45793e-06	HLA-DPA1/CD14/RASGRP1/HLA-A/IRF8/PYCARD/PDE4B/HLA-DPB1/CD2/SASH3/TLR4/IL18/RIPK2/TLR3/HAVCR2/TLR7/TLR8/TXK	18
1	Immune system	10	tumor necrosis production	GO_REGULATION_OF_INTERLEUKIN_6_PRODUCTION	23/1004	98/13192	8.57738e-07	2.60204e-05	HLA-B/ZBTB20/FCER1G/CEBPB/TNFAIP3/ADORA2B/PYCARD/C1QTNF3/TLR2/IL33/NCKAP1L/TLR1/AFAP1L2/CYBA/TLR4/RIPK2/DDX58/PTAFR/TLR3/NOD2/HAVCR2/TLR7/LILRB2	23
1	Immune system	10	tumor necrosis production	GO_POSITIVE_REGULATION_OF_INTERLEUKIN_6_PRODUCTION	16/1004	65/13192	2.07754e-05	0.000426133	ZBTB20/FCER1G/ADORA2B/PYCARD/TLR2/IL33/TLR1/CYBA/TLR4/RIPK2/DDX58/PTAFR/TLR3/NOD2/TLR7/LILRB2	16
1	Immune system	10	tumor necrosis production	GO_REGULATION_OF_INTERLEUKIN_12_PRODUCTION	12/1004	50/13192	0.000285933	0.00385156	HLA-B/IRF8/LILRB1/TLR2/HLA-G/TIGIT/LTB/NFKB1/TLR4/RIPK2/TLR3/IDO1	12
1	Immune system	11	molecule bacterial origin	GO_CELLULAR_RESPONSE_TO_BIOTIC_STIMULUS	45/1004	153/13192	7.68511e-16	1.54129e-13	CD14/CX3CR1/LYN/CCL2/EDNRB/MRC1/B2M/LITAF/ABCA1/CEBPB/CXCL10/PLSCR4/TNFAIP3/TREM2/IRF8/CXCL16/TSPO/MEF2C/PYCARD/FN1/CD86/LILRB1/HCK/PDE4B/CCL5/TLR2/TNFRSF1B/ICAM1/CLEC7A/AXL/SCARB1/CCR5/NFKB1/TLR1/LY96/PLAU/TLR4/IL18/RIPK2/IRF3/PTAFR/CD180/HAVCR2/SIRT2/LILRB2	45
1	Immune system	11	molecule bacterial origin	GO_RESPONSE_TO_MOLECULE_OF_BACTERIAL_ORIGIN	65/1004	306/13192	1.64113e-14	2.27864e-12	CD14/S100A8/CX3CR1/LYN/CCL2/EDNRB/MRC1/F3/B2M/LITAF/ABCA1/CEBPB/CXCL10/PLSCR4/TNFAIP3/TREM2/IRF8/CXCL16/MAOB/TNFRSF1A/TSPO/MEF2C/PYCARD/VCAM1/FN1/CD86/LILRB1/HCK/CASP1/CXCL9/PDE4B/CCL5/PROS1/TLR2/TNFRSF1B/C5AR1/IL10RA/IGF1/ICAM1/PTGER4/AXL/SCARB1/CCR5/NFKB1/TLR1/LY96/IL18BP/MGST2/PLAU/SNCA/TFAP2A/CD27/TNFRSF11A/TLR4/IL18/RIPK2/IRF3/PTAFR/IKBKB/CD180/IDO1/NOD2/HAVCR2/SIRT2/LILRB2	65
1	Immune system	11	molecule bacterial origin	GO_RESPONSE_TO_BACTERIUM	83/1004	457/13192	4.54839e-14	5.86417e-12	HLA-DRB1/CD14/S100A8/LYZ/HLA-B/CX3CR1/LYN/CCL2/IGKC/EDNRB/FCER1G/MRC1/F3/B2M/HLA-E/LITAF/S100A9/ABCA1/CEBPB/CXCL10/HLA-A/PLSCR4/TNFAIP3/TREM2/IRF8/CXCL16/MAOB/ISG15/TNFRSF1A/TSPO/MEF2C/PYCARD/VCAM1/FN1/CD86/LILRB1/HCK/CASP1/CXCL9/PDE4B/CCL5/PROS1/TLR2/TNFRSF1B/C5AR1/IL10RA/IGF1/ICAM1/SERPINB9/GNLY/PTGER4/TREM1/AXL/SCARB1/CCR5/NFKB1/TLR1/LY96/IL18BP/MGST2/PLAU/SNCA/TFAP2A/CD4/CD27/TNFRSF11A/TLR4/I…	83
1	Immune system	11	molecule bacterial origin	GO_LIPOPOLYSACCHARIDE_MEDIATED_SIGNALING_PATHWAY	13/1004	30/13192	9.38811e-08	3.60543e-06	CD14/LYN/CCL2/HCK/CCL5/TLR2/SCARB1/LY96/TLR4/IL18/RIPK2/IRF3/PTAFR	13
1	Immune system	11	molecule bacterial origin	GO_DETECTION_OF_MOLECULE_OF_BACTERIAL_ORIGIN	7/1004	10/13192	1.41788e-06	4.09485e-05	TREM2/TLR2/SCARB1/TLR1/LY96/TLR4/NOD2	7
1	Immune system	11	molecule bacterial origin	GO_DETECTION_OF_BIOTIC_STIMULUS	10/1004	23/13192	2.85183e-06	7.30149e-05	HLA-DRB1/HLA-B/HLA-A/TREM2/TLR2/SCARB1/TLR1/LY96/TLR4/NOD2	10
1	Immune system	11	molecule bacterial origin	GO_DETECTION_OF_OTHER_ORGANISM	7/1004	16/13192	8.98707e-05	0.00148823	HLA-DRB1/HLA-B/HLA-A/TLR2/TLR1/TLR4/NOD2	7
1	Immune system	11	molecule bacterial origin	GO_DEFENSE_RESPONSE_TO_BACTERIUM	27/1004	183/13192	0.000667011	0.00786899	S100A8/LYZ/IGKC/FCER1G/B2M/HLA-E/S100A9/CEBPB/HLA-A/IRF8/ISG15/TNFRSF1A/PYCARD/TLR2/C5AR1/GNLY/TREM1/TLR1/CD4/TLR4/RIPK2/STAB1/TLR3/NOD2/HAVCR2/TRDC/MR1	27
1	Immune system	12	peptide antigen mhc	GO_ANTIGEN_PROCESSING_AND_PRESENTATION	46/1004	195/13192	2.61162e-12	2.61887e-10	HLA-DRA/HLA-DRB1/HLA-DPA1/HLA-DMA/HLA-B/HLA-C/IFI30/LGMN/HLA-DMB/FCER1G/B2M/PSMB8/HLA-E/CTSS/PSMB9/HLA-F/ITGAV/RFTN1/ITGB5/HLA-DQA1/TAP1/CYBB/HLA-A/CD74/PSMB10/OSBPL1A/NCF2/HLA-DQB1/CTSD/CTSH/FCGRT/HLA-DPB1/NCF4/ICAM1/RAB34/HLA-G/RAB32/MICB/CTSF/CYBA/TAPBP/ERAP1/CLTC/HLA-DOA/MR1/ERAP2	46
1	Immune system	12	peptide antigen mhc	GO_ANTIGEN_PROCESSING_AND_PRESENTATION_OF_PEPTIDE_ANTIGEN	39/1004	162/13192	6.33846e-11	4.86847e-09	HLA-DRA/HLA-DRB1/HLA-DPA1/HLA-DMA/HLA-B/HLA-C/IFI30/LGMN/HLA-DMB/FCER1G/B2M/PSMB8/HLA-E/CTSS/PSMB9/HLA-F/ITGAV/ITGB5/HLA-DQA1/TAP1/CYBB/HLA-A/CD74/PSMB10/OSBPL1A/NCF2/HLA-DQB1/CTSD/HLA-DPB1/NCF4/HLA-G/CTSF/CYBA/TAPBP/ERAP1/CLTC/HLA-DOA/MR1/ERAP2	39
1	Immune system	12	peptide antigen mhc	GO_ANTIGEN_PROCESSING_AND_PRESENTATION_OF_PEPTIDE_ANTIGEN_VIA_MHC_CLASS_I	23/1004	83/13192	3.22773e-08	1.37084e-06	HLA-B/HLA-C/IFI30/FCER1G/B2M/PSMB8/HLA-E/PSMB9/HLA-F/ITGAV/ITGB5/TAP1/CYBB/HLA-A/PSMB10/NCF2/NCF4/HLA-G/CYBA/TAPBP/ERAP1/MR1/ERAP2	23
1	Immune system	12	peptide antigen mhc	GO_ANTIGEN_PROCESSING_AND_PRESENTATION_OF_ENDOGENOUS_ANTIGEN	10/1004	17/13192	7.40538e-08	2.90581e-06	HLA-B/HLA-C/B2M/HLA-E/TAP1/HLA-A/CD74/TAPBP/ERAP1/ERAP2	10
1	Immune system	12	peptide antigen mhc	GO_ANTIGEN_PROCESSING_AND_PRESENTATION_OF_ENDOGENOUS_PEPTIDE_ANTIGEN	9/1004	14/13192	1.16762e-07	4.34547e-06	HLA-B/HLA-C/B2M/HLA-E/TAP1/HLA-A/TAPBP/ERAP1/ERAP2	9
1	Immune system	12	peptide antigen mhc	GO_ANTIGEN_PROCESSING_AND_PRESENTATION_OF_EXOGENOUS_PEPTIDE_ANTIGEN_VIA_MHC_CLASS_I	18/1004	58/13192	1.52701e-07	5.45793e-06	HLA-B/HLA-C/IFI30/FCER1G/B2M/PSMB8/HLA-E/PSMB9/HLA-F/ITGAV/ITGB5/CYBB/HLA-A/PSMB10/NCF2/NCF4/HLA-G/CYBA	18
1	Immune system	12	peptide antigen mhc	GO_ANTIGEN_PROCESSING_AND_PRESENTATION_OF_PEPTIDE_OR_POLYSACCHARIDE_ANTIGEN_VIA_MHC_CLASS_II	18/1004	87/13192	7.91457e-05	0.00134139	HLA-DRA/HLA-DRB1/HLA-DPA1/HLA-DMA/IFI30/LGMN/HLA-DMB/FCER1G/CTSS/HLA-DQA1/CD74/OSBPL1A/HLA-DQB1/CTSD/HLA-DPB1/CTSF/CLTC/HLA-DOA	18
1	Immune system	14	import nucleus intracellular	GO_REGULATION_OF_INTRACELLULAR_PROTEIN_TRANSPORT	45/1004	340/13192	0.000183567	0.0027048	DAB2/CCL2/IFI27/LITAF/HCLS1/HES1/LCP1/SULF2/PINK1/C1QTNF3/NOL3/TLR2/STOM/RAC2/CIB1/IGF1/ABLIM3/PKDCC/TCF7L2/MDFIC/LEPROT/KCNB1/ASPH/WWTR1/HNMT/RNASE2/CYLD/LRRK2/CD27/TLR4/IL18/TOMM7/DDX58/TLR3/FBXW7/OS9/THRA/PARK7/PARP10/OAZ2/TLR7/SP100/ATG13/RBCK1/ANGPT1	45
1	Immune system	14	import nucleus intracellular	GO_POSITIVE_REGULATION_OF_ESTABLISHMENT_OF_PROTEIN_LOCALIZATION	56/1004	460/13192	0.000298418	0.00398997	HLA-DRB1/CD14/DAB2/CCL2/RASGRP1/HLA-E/HCLS1/HES1/CSF1R/PPP3CC/TRH/SULF2/PYCARD/PINK1/C1QTNF3/CASP1/TLR2/STOM/RAC2/IL33/RHOG/CIB1/IGF1/ABLIM3/TCF7L2/STX4/CD2/PTGER4/GZMB/LEPROT/KCNB1/ASPH/GLUD1/CD58/VAMP3/CLEC5A/HNMT/RNASE2/CD38/CD27/TLR4/IL18/IRF3/TOMM7/DDX58/TLR3/FBXW7/IL4R/NOD2/OAZ2/HAVCR2/TLR7/ATG13/RBCK1/FCN1/GATA3	56
1	Immune system	14	import nucleus intracellular	GO_REGULATION_OF_NF_KAPPAB_IMPORT_INTO_NUCLEUS	11/1004	46/13192	0.000525864	0.00635547	LITAF/C1QTNF3/NOL3/TLR2/CYLD/CD27/TLR4/IL18/TLR3/TLR7/RBCK1	11
1	Immune system	14	import nucleus intracellular	GO_POSITIVE_REGULATION_OF_INTRACELLULAR_TRANSPORT	42/1004	328/13192	0.000596412	0.00715298	VAMP8/DAB2/CCL2/FCER1G/HCLS1/CXCL10/HES1/PPP3CC/ADORA2B/SULF2/PINK1/MSN/CXCL9/TLR2/STOM/RAC2/MLC1/CIB1/IGF1/ABLIM3/TCF7L2/GZMB/LEPROT/KCNB1/ASPH/SNCA/HNMT/RNASE2/CD4/CD27/TLR4/IL18/TOMM7/DDX58/TLR3/FBXW7/IL4R/OAZ2/DRD1/TLR7/ATG13/RBCK1	42
1	Immune system	14	import nucleus intracellular	GO_REGULATION_OF_CYTOPLASMIC_TRANSPORT	53/1004	445/13192	0.000722403	0.00843973	DAB2/LYN/IFI27/ATP1A2/LITAF/HCLS1/CXCL10/HES1/ANK2/SULF2/PINK1/C1QTNF3/PTPN6/MSN/CXCL9/NOL3/TLR2/RAC2/NUDT4/IGF1/ABLIM3/PKDCC/TCF7L2/MDFIC/LEPROT/ASPH/WWTR1/SNCA/HNMT/MX2/CYBA/RNASE2/CYLD/LRRK2/CD4/CD27/TLR4/IL18/TOMM7/DDX58/TLR3/FBXW7/OS9/THRA/PARK7/PARP10/DRD1/TLR7/CLIC2/SP100/ATG13/RBCK1/ANGPT1	53
1	Immune system	14	import nucleus intracellular	GO_REGULATION_OF_PROTEIN_TARGETING	36/1004	273/13192	0.000836464	0.00940696	DAB2/CCL2/LITAF/HCLS1/HES1/SULF2/PINK1/C1QTNF3/NOL3/TLR2/STOM/RAC2/CIB1/IGF1/ABLIM3/MDFIC/LEPROT/KCNB1/WWTR1/HNMT/RNASE2/CYLD/LRRK2/CD27/TLR4/IL18/TOMM7/DDX58/TLR3/FBXW7/THRA/PARP10/TLR7/ATG13/RBCK1/ANGPT1	36
1	Immune system	15	type interferon production	GO_REGULATION_OF_TYPE_I_INTERFERON_PRODUCTION	27/1004	103/13192	7.82013e-09	4.03295e-07	CD14/IFI16/ZBTB20/TNFAIP3/NMI/TRIM56/ISG15/IFIH1/PYCARD/LILRB1/TLR2/NLRC5/RNF135/TRIM25/NFKB1/TRIM21/CYLD/TLR4/RIPK2/IRF3/DDX58/TLR3/HAVCR2/TLR7/TRIM38/TLR8/STAT6	27
1	Immune system	15	type interferon production	GO_REGULATION_OF_INTERFERON_ALPHA_PRODUCTION	10/1004	18/13192	1.55244e-07	5.49442e-06	NMI/IFIH1/TLR4/RIPK2/IRF3/DDX58/TLR3/HAVCR2/TLR7/TLR8	10
1	Immune system	15	type interferon production	GO_REGULATION_OF_INTERFERON_BETA_PRODUCTION	15/1004	43/13192	2.98893e-07	9.99079e-06	ZBTB20/NMI/IFIH1/PYCARD/LILRB1/TLR2/RNF135/TLR4/RIPK2/IRF3/DDX58/TLR3/TLR7/TRIM38/TLR8	15
1	Immune system	15	type interferon production	GO_POSITIVE_REGULATION_OF_INTERFERON_ALPHA_PRODUCTION	8/1004	15/13192	4.34457e-06	0.000105261	IFIH1/TLR4/RIPK2/IRF3/DDX58/TLR3/TLR7/TLR8	8
1	Immune system	15	type interferon production	GO_POSITIVE_REGULATION_OF_INTERFERON_BETA_PRODUCTION	11/1004	30/13192	6.65542e-06	0.000154013	ZBTB20/IFIH1/TLR2/RNF135/TLR4/RIPK2/IRF3/DDX58/TLR3/TLR7/TLR8	11
1	Immune system	15	type interferon production	GO_POSITIVE_REGULATION_OF_TYPE_I_INTERFERON_PRODUCTION	15/1004	66/13192	0.000100741	0.00163049	CD14/IFI16/ZBTB20/IFIH1/TLR2/RNF135/NFKB1/TLR4/RIPK2/IRF3/DDX58/TLR3/TLR7/TLR8/STAT6	15
1	Immune system	16	toll signaling pathway	GO_REGULATION_OF_INNATE_IMMUNE_RESPONSE	69/1004	328/13192	4.14762e-15	7.12995e-13	CD14/HLA-B/LYN/RASGRP1/LGMN/IFI16/FCER1G/PSMB8/ITGB2/HLA-E/CTSS/A2M/PSMB9/RFTN1/TAP1/HLA-A/SERPING1/TNFAIP3/NMI/PSMB10/COLEC12/ITGAM/CTSB/IFIH1/PARP9/PYCARD/STAT1/PLSCR1/CD86/LILRB1/HCK/PTPN6/IFNGR1/CCL5/TLR2/PIK3AP1/MAP3K1/NLRC5/DDX60/RSAD2/SERPINB9/LGR4/CLEC7A/JAK1/CLEC4A/RNF135/NFKB1/TLR1/IFNGR2/LY96/CYBA/CYLD/TLR4/BTK/RIPK2/IRF3/ERAP1/DDX58/STAT2/GBP5/IKBKB/TLR3/CD180/NOD2/HAVCR2/TLR7/TLR8/FC…	69
1	Immune system	16	toll signaling pathway	GO_REGULATION_OF_RESPONSE_TO_CYTOKINE_STIMULUS	25/1004	127/13192	8.82475e-06	0.000197872	CD74/TNFAIP3/TREM2/IL6ST/TNFRSF1A/PARP9/PYCARD/STAT1/PTPN6/NOL3/IFNGR1/CCL5/NLRC5/JAK1/PTPRC/AXL/IFNGR2/CYLD/RIPK2/IRF3/STAT2/IKBKB/RBCK1/ANGPT1/TXK	25
1	Immune system	16	toll signaling pathway	GO_NEGATIVE_REGULATION_OF_TOLL_LIKE_RECEPTOR_SIGNALING_PATHWAY	8/1004	25/13192	0.000367093	0.00476693	CD14/LYN/TNFAIP3/PIK3AP1/LGR4/LY96/TLR4/TLR3	8
1	Immune system	16	toll signaling pathway	GO_REGULATION_OF_TOLL_LIKE_RECEPTOR_SIGNALING_PATHWAY	11/1004	45/13192	0.000429203	0.00541756	CD14/LYN/TNFAIP3/TLR2/PIK3AP1/RSAD2/LGR4/LY96/CYBA/TLR4/TLR3	11
1	Immune system	16	toll signaling pathway	GO_REGULATION_OF_RESPONSE_TO_INTERFERON_GAMMA	7/1004	22/13192	0.000893434	0.00986329	PARP9/STAT1/IFNGR1/NLRC5/JAK1/IFNGR2/TXK	7
1	Immune system	18	vesicle endocytosis phagocytosis	GO_REGULATION_OF_VESICLE_MEDIATED_TRANSPORT	57/1004	432/13192	2.90427e-05	0.000566725	CD14/VAMP8/DAB2/LYN/CCL2/LGALS3/C3/APOC1/FCER1G/B2M/VTN/MERTK/ITGAV/HMOX1/NDRG4/ANXA1/NRP1/ABCA7/ADORA2B/ANXA2/SYT1/PYCARD/PINK1/STXBP3/CD300A/LILRB1/HCK/MSN/PROS1/RAC2/NCKAP1L/PCLO/RALB/PKDCC/STX4/STON1/CD63/CADPS2/AXL/KCNB1/SCARB1/VAMP3/SNCA/CYBA/LRRK2/VPS41/TBC1D2/CD84/PPT1/PTAFR/ATP6AP1/EVI5/DOCK2/IL4R/B4GALT1/ANGPT1/C2	57
1	Immune system	18	vesicle endocytosis phagocytosis	GO_POSITIVE_REGULATION_OF_ENDOCYTOSIS	21/1004	110/13192	7.23723e-05	0.00125608	CD14/DAB2/CCL2/C3/FCER1G/B2M/VTN/MERTK/ITGAV/ABCA7/PYCARD/PROS1/NCKAP1L/CD63/AXL/SNCA/CYBA/PPT1/DOCK2/ANGPT1/C2	21
1	Immune system	18	vesicle endocytosis phagocytosis	GO_POSITIVE_REGULATION_OF_PHAGOCYTOSIS	12/1004	44/13192	7.59838e-05	0.0013062	CCL2/C3/FCER1G/MERTK/ITGAV/ABCA7/PYCARD/PROS1/NCKAP1L/CYBA/DOCK2/C2	12
1	Immune system	18	vesicle endocytosis phagocytosis	GO_REGULATION_OF_PHAGOCYTOSIS	15/1004	65/13192	8.36436e-05	0.00139793	CCL2/C3/FCER1G/MERTK/ITGAV/ABCA7/PYCARD/CD300A/HCK/PROS1/NCKAP1L/SCARB1/CYBA/DOCK2/C2	15
1	Immune system	18	vesicle endocytosis phagocytosis	GO_REGULATION_OF_ENDOCYTOSIS	29/1004	189/13192	0.000218907	0.00305118	CD14/DAB2/CCL2/LGALS3/C3/APOC1/FCER1G/B2M/VTN/MERTK/ITGAV/ABCA7/ANXA2/PYCARD/CD300A/LILRB1/HCK/PROS1/NCKAP1L/STON1/CD63/AXL/SCARB1/SNCA/CYBA/PPT1/DOCK2/ANGPT1/C2	29
1	Immune system	20	regulated exocytosis docking	GO_REGULATED_EXOCYTOSIS	41/1004	205/13192	8.08441e-09	4.11052e-07	VAMP8/SERPINA3/SRGN/LYN/RASGRP1/CLU/RAB31/FCER1G/CD9/A2M/SERPING1/LGALS3BP/F13A1/TIMP1/SNAP25/LEFTY2/SYT1/PSAP/STXBP3/FN1/PLEK/CFD/HCK/ACTN1/LAMP2/S100A13/PROS1/PCLO/IGF1/STX4/CD63/CADPS2/SNAP23/VAMP3/PECAM1/SERPINA1/VPS41/LAT2/SCIN/TMED10/PIK3CG	41
1	Immune system	20	regulated exocytosis docking	GO_SECRETION_BY_CELL	66/1004	453/13192	2.01914e-07	6.94201e-06	VAMP8/SERPINA3/SRGN/LYN/RASGRP1/CLU/RAB31/FCER1G/CD9/A2M/MERTK/ABCA1/SERPING1/AGT/LGALS3BP/ANXA1/SLC1A3/F13A1/TIMP1/SNAP25/BTN3A2/CCR1/LEFTY2/SYT1/PSAP/STXBP3/FN1/PLEK/CFD/LILRB1/HCK/ACTN1/LAMP2/S100A13/CCL5/PROS1/TLR2/PCLO/NRXN3/IGF1/STX4/LCP2/VMP1/CD63/CADPS2/TREM1/BTN3A1/AXL/KCNB1/SNAP23/NTRK2/VAMP3/PECAM1/SERPINA1/TLR4/VPS41/LAT2/SCIN/TMED10/PPT1/GBP5/GLS/NOD2/TRAF3IP2/PIK3CG/GATA3	66
1	Immune system	20	regulated exocytosis docking	GO_PLATELET_DEGRANULATION	23/1004	100/13192	1.2527e-06	3.65304e-05	SERPINA3/SRGN/LYN/CLU/FCER1G/CD9/A2M/SERPING1/LGALS3BP/F13A1/TIMP1/LEFTY2/PSAP/FN1/PLEK/CFD/ACTN1/LAMP2/PROS1/IGF1/CD63/PECAM1/SERPINA1	23
1	Immune system	20	regulated exocytosis docking	GO_EXOCYTOSIS	45/1004	285/13192	2.08134e-06	5.64935e-05	VAMP8/SERPINA3/SRGN/LYN/RASGRP1/CLU/RAB31/FCER1G/CD9/A2M/SERPING1/LGALS3BP/F13A1/TIMP1/SNAP25/CCR1/LEFTY2/SYT1/PSAP/STXBP3/FN1/PLEK/CFD/HCK/ACTN1/LAMP2/S100A13/CCL5/PROS1/PCLO/IGF1/STX4/VMP1/CD63/CADPS2/KCNB1/SNAP23/VAMP3/PECAM1/SERPINA1/VPS41/LAT2/SCIN/TMED10/PIK3CG	45
1	Immune system	20	regulated exocytosis docking	GO_MEMBRANE_DOCKING	13/1004	64/13192	0.00090837	0.00999761	CAV2/NDRG4/SNAP25/SYT1/VCAM1/STXBP3/PLEK/MSN/ICAM1/STX4/KCNB1/VAMP3/STX17	13
1	Immune system	21	1 secretion cytokine	GO_CYTOKINE_PRODUCTION	32/1004	115/13192	5.98288e-11	4.69526e-09	S100A8/LYN/RASGRP1/LIPA/S100A9/ABCA1/RFTN1/AGT/TRIM56/BTN3A2/LILRB1/CASP1/S100A13/TLR2/LCP2/TREM1/BTN3A1/NFAT5/CD4/TLR4/IL18/IRF3/MAF/PTAFR/GBP5/IDO1/NOD2/MR1/PIK3CG/NFATC2/TXK/GATA3	32
1	Immune system	21	1 secretion cytokine	GO_CYTOKINE_SECRETION	14/1004	37/13192	2.31977e-07	7.82651e-06	LYN/ABCA1/AGT/BTN3A2/LILRB1/S100A13/TLR2/LCP2/TREM1/BTN3A1/TLR4/GBP5/NOD2/GATA3	14
1	Immune system	21	1 secretion cytokine	GO_PROTEIN_SECRETION	19/1004	107/13192	0.000415548	0.00528214	LYN/ABCA1/AGT/ANXA1/BTN3A2/STXBP3/PLEK/LILRB1/S100A13/TLR2/PCLO/LCP2/TREM1/BTN3A1/TLR4/GBP5/NOD2/TRAF3IP2/GATA3	19
1	Immune system	21	1 secretion cytokine	GO_INTERFERON_GAMMA_PRODUCTION	6/1004	15/13192	0.000526395	0.00635547	BTN3A2/LILRB1/BTN3A1/TLR4/IL18/GATA3	6
1	Immune system	21	1 secretion cytokine	GO_INTERLEUKIN_1_PRODUCTION	6/1004	15/13192	0.000526395	0.00635547	ABCA1/CASP1/S100A13/TLR4/GBP5/MR1	6
1	Immune system	23	receptor signaling pathway	GO_REGULATION_OF_ANTIGEN_RECEPTOR_MEDIATED_SIGNALING_PATHWAY	13/1004	38/13192	2.38924e-06	6.29572e-05	LYN/GBP1/LGALS3/CD300A/CACNA1F/PTPN6/ELF1/LPXN/PTPRC/CMTM3/PTPRJ/PRKCB/TRAT1	13
1	Immune system	23	receptor signaling pathway	GO_REGULATION_OF_B_CELL_RECEPTOR_SIGNALING_PATHWAY	6/1004	13/13192	0.000206079	0.00291743	LYN/CD300A/PTPN6/LPXN/CMTM3/PRKCB	6
1	Immune system	23	receptor signaling pathway	GO_NEGATIVE_REGULATION_OF_ANTIGEN_RECEPTOR_MEDIATED_SIGNALING_PATHWAY	7/1004	20/13192	0.00046467	0.00576446	GBP1/LGALS3/CD300A/PTPN6/ELF1/LPXN/PTPRJ	7
1	Immune system	23	receptor signaling pathway	GO_REGULATION_OF_T_CELL_RECEPTOR_SIGNALING_PATHWAY	8/1004	27/13192	0.000657235	0.00777907	GBP1/LGALS3/CD300A/CACNA1F/PTPN6/ELF1/PTPRJ/TRAT1	8
1	Immune system	24	establishment localization secretion	GO_NEGATIVE_REGULATION_OF_TRANSPORT	59/1004	425/13192	4.38855e-06	0.000105618	VAMP8/APOE/SRGN/GBP1/LGALS3/ANXA4/ATP1A2/APOC1/LITAF/ITGAV/HMOX1/AGT/CD74/ANXA1/TRH/ANXA2/MAOB/BST2/C1QTNF3/STXBP3/CD300A/FN1/GNB5/LILRB1/GPM6B/IL33/PKDCC/PEA15/ICAM1/RSAD2/LGR4/MDFIC/NDFIP1/PTGER4/PTGS1/PDE8B/KCNB1/NFKB1/VAMP3/WWTR1/SNCA/CX3CL1/CYLD/LRRK2/PRKCB/RHBDF2/CD84/P2RY12/OS9/THRA/PARK7/PARP10/OAZ2/CLIC2/SP100/KCNE3/LILRB2/ANGPT1/TRAT1	59
1	Immune system	24	establishment localization secretion	GO_NEGATIVE_REGULATION_OF_CYTOKINE_SECRETION	11/1004	41/13192	0.000176975	0.00261835	SRGN/GBP1/ANXA4/ANXA1/C1QTNF3/FN1/LILRB1/LGR4/PTGER4/CX3CL1/ANGPT1	11
1	Immune system	24	establishment localization secretion	GO_NEGATIVE_REGULATION_OF_SECRETION	28/1004	187/13192	0.00042003	0.00532038	VAMP8/SRGN/GBP1/ANXA4/HMOX1/CD74/ANXA1/TRH/MAOB/C1QTNF3/STXBP3/CD300A/FN1/LILRB1/IL33/RSAD2/LGR4/PTGER4/PTGS1/PDE8B/KCNB1/VAMP3/SNCA/CX3CL1/RHBDF2/CD84/P2RY12/ANGPT1	28
1	Immune system	24	establishment localization secretion	GO_NEGATIVE_REGULATION_OF_ESTABLISHMENT_OF_PROTEIN_LOCALIZATION	29/1004	198/13192	0.000485434	0.00600143	SRGN/GBP1/ANXA4/LITAF/ANXA1/TMBIM1/C1QTNF3/FN1/LILRB1/IL33/PKDCC/RSAD2/LGR4/MDFIC/NDFIP1/PTGER4/PDE8B/KCNB1/WWTR1/CX3CL1/CYLD/LRRK2/RHBDF2/OS9/THRA/PARK7/PARP10/SP100/ANGPT1	29
1	Immune system	26	mediator inflammatory response	GO_INFLAMMATORY_RESPONSE	91/1004	416/13192	8.09132e-21	3.37371e-18	HLA-DRB1/CD14/S100A8/LYZ/SERPINA3/LYN/CCL2/RASGRP1/C3/PLP1/LIPA/IFI16/CD163/FCER1G/CCL4/F3/ITGB2/AIF1/S100A9/CEBPB/CXCL10/C3AR1/CYBB/SPP1/HMOX1/CSF1R/TNFAIP3/LY86/ANXA1/NMI/NFKBIZ/CCR1/TNFRSF1A/PYCARD/VCAM1/STAT3/FOLR2/PLSCR1/FN1/HCK/CXCL9/CCL5/TLR2/BLNK/TNFRSF1B/C5AR1/NUPR1/ICAM1/AOAH/LY75/IL10RB/CLEC7A/OLR1/CASP4/PTGS1/AXL/CCR5/NFKB1/TLR1/LY96/SNAP23/NTRK2/CX3CL1/AFAP1L2/CYBA/BCL6/CD27/TNFRSF11…	91
1	Immune system	26	mediator inflammatory response	GO_PRODUCTION_OF_MOLECULAR_MEDIATOR_INVOLVED_IN_INFLAMMATORY_RESPONSE	6/1004	12/13192	0.000118593	0.00183743	LYN/FCER1G/SNAP23/TLR4/IDO1/IL4R	6
1	Immune system	26	mediator inflammatory response	GO_ACUTE_INFLAMMATORY_RESPONSE	14/1004	69/13192	0.000591496	0.00711767	S100A8/SERPINA3/CD163/F3/CEBPB/VCAM1/STAT3/PLSCR1/FN1/NUPR1/ICAM1/SERPINA1/B4GALT1/GATA3	14
1	Immune system	26	mediator inflammatory response	GO_TOLERANCE_INDUCTION	5/1004	11/13192	0.000791884	0.00896549	LYN/C3/C3AR1/TNFAIP3/HAVCR2	5
1	Immune system	27	protein maturation acute	GO_REGULATION_OF_ACUTE_INFLAMMATORY_RESPONSE	18/1004	67/13192	1.6483e-06	4.61269e-05	C3/EDNRB/CFI/FCER1G/VTN/A2M/C3AR1/SERPING1/CD59/IL6ST/CCL5/PROS1/C5AR1/CFB/TNFRSF11A/OSMR/PIK3CG/C2	18
1	Immune system	27	protein maturation acute	GO_REGULATION_OF_PROTEIN_ACTIVATION_CASCADE	11/1004	31/13192	9.61026e-06	0.000214155	C3/CFI/VTN/A2M/C3AR1/SERPING1/CD59/PROS1/C5AR1/CFB/C2	11
1	Immune system	27	protein maturation acute	GO_REGULATION_OF_HUMORAL_IMMUNE_RESPONSE	12/1004	44/13192	7.59838e-05	0.0013062	C3/CFI/VTN/A2M/C3AR1/SERPING1/CD59/PTPN6/PROS1/C5AR1/CFB/C2	12
1	Immune system	27	protein maturation acute	GO_REGULATION_OF_PROTEIN_MATURATION	15/1004	71/13192	0.000239865	0.003305	C3/CFI/VTN/A2M/C3AR1/SERPING1/CD59/NOL3/PROS1/C5AR1/GSN/CFB/GLG1/LRRK2/C2	15
1	Immune system	28	negative macroautophagy autophagy	GO_NEGATIVE_REGULATION_OF_RESPONSE_TO_EXTERNAL_STIMULUS	46/1004	250/13192	1.568e-08	7.44798e-07	IFIT1/CX3CR1/APOE/CCL2/FABP7/VTN/AIF1/SPP1/SERPING1/TNFAIP3/NRP1/ANXA2/METRNL/FEZ1/SEMA6D/TNFRSF1A/TSPO/PINK1/C1QTNF3/PLAT/PROS1/TNFRSF1B/VPS13C/NT5E/PLAUR/NDFIP1/PTGER4/FEZ2/MICB/NFKB1/PLAU/NPC1/LRRK2/PPARA/CHMP4B/TNFAIP8L2/ETS1/FGF2/ADRB2/MTM1/HAVCR2/DRD1/SIRT2/TRIM38/PRKG1/GATA3	46
1	Immune system	28	negative macroautophagy autophagy	GO_NEGATIVE_REGULATION_OF_MACROAUTOPHAGY	9/1004	19/13192	3.79682e-06	9.38804e-05	FEZ1/TSPO/PINK1/VPS13C/FEZ2/NPC1/LRRK2/CHMP4B/MTM1	9
1	Immune system	28	negative macroautophagy autophagy	GO_NEGATIVE_REGULATION_OF_RESPONSE_TO_EXTRACELLULAR_STIMULUS	10/1004	32/13192	8.54442e-05	0.00142144	FEZ1/TSPO/PINK1/VPS13C/FEZ2/NPC1/LRRK2/PPARA/CHMP4B/MTM1	10
1	Immune system	28	negative macroautophagy autophagy	GO_NEGATIVE_REGULATION_OF_AUTOPHAGY	12/1004	49/13192	0.000233237	0.00322599	DAPL1/FEZ1/TSPO/PINK1/VPS13C/FEZ2/SNCA/NPC1/LRRK2/CHMP4B/MTM1/SIRT2	12
1	Immune system	29	regulation body fluid	GO_WOUND_HEALING	62/1004	427/13192	5.36789e-07	1.71487e-05	S100A8/LYN/C3/FCER1G/CD9/F3/A2M/MERTK/FZD6/SERPINA5/HMOX1/SERPING1/ANXA1/CD59/F13A1/LCP1/TIMP1/SH2B3/RHOC/STXBP3/PLSCR1/SOX2/FN1/PLEK/PTPN6/COL1A2/ACTN1/PLAT/PROS1/RAC2/RHOG/GSN/IGF1/TNC/MYOF/PDPN/TPM1/PLAUR/LCP2/AXL/SCARB1/FERMT3/PLAU/CX3CL1/HPSE/PPARA/SERPINA1/PRKCB/ENTPD1/GNA15/TGFBR2/P2RY12/CFLAR/MYL12A/ETS1/FGF2/ADRB2/PIK3CG/B4GALT1/F2RL2/TXK/GATA3	62
1	Immune system	29	regulation body fluid	GO_HEMOSTASIS	41/1004	283/13192	4.73194e-05	0.000884662	LYN/C3/FCER1G/CD9/F3/A2M/MERTK/FZD6/SERPINA5/SERPING1/CD59/F13A1/SH2B3/STXBP3/PLSCR1/PLEK/PTPN6/COL1A2/ACTN1/PLAT/PROS1/RAC2/RHOG/PDPN/PLAUR/LCP2/AXL/FERMT3/PLAU/CX3CL1/SERPINA1/PRKCB/ENTPD1/GNA15/P2RY12/ZNF385A/MYL12A/PIK3CG/F2RL2/FLI1/GATA3	41
1	Immune system	29	regulation body fluid	GO_PLATELET_ACTIVATION	24/1004	134/13192	6.67103e-05	0.0011634	LYN/FCER1G/CD9/MERTK/FZD6/STXBP3/PLSCR1/PLEK/PTPN6/COL1A2/ACTN1/RAC2/RHOG/PDPN/LCP2/AXL/FERMT3/CX3CL1/PRKCB/GNA15/P2RY12/MYL12A/PIK3CG/F2RL2	24
1	Immune system	29	regulation body fluid	GO_REGULATION_OF_BODY_FLUID_LEVELS	57/1004	469/13192	0.000276002	0.00373171	VAMP8/APOE/LYN/C3/EDNRB/FCER1G/CD9/F3/VTN/A2M/S100A9/MERTK/FZD6/SERPINA5/SERPING1/CD59/F13A1/ANXA2/SH2B3/STXBP3/PLSCR1/PLEK/PTPN6/COL1A2/ACTN1/PLAT/PROS1/RAC2/RHOG/AQP4/PDPN/PLAUR/LCP2/CCND1/PTGER4/AXL/FERMT3/PLAU/VAMP3/CX3CL1/CYBA/HPSE/SERPINA1/TLR4/PRKCB/ENTPD1/GNA15/P2RY12/ZNF385A/MYL12A/ADRB2/PIK3CG/F2RL2/PRKG1/TXK/FLI1/GATA3	57
1	Immune system	30	cellular interferon gamma	GO_RESPONSE_TO_INTERFERON_GAMMA	54/1004	126/13192	8.54717e-28	1.02851e-24	HLA-DRA/HLA-DRB1/HLA-DPA1/HLA-B/IRF9/HLA-C/CCL2/TRIM22/IFI30/GBP1/IFITM2/CCL4/MRC1/B2M/HLA-E/AIF1/HLA-F/HLA-DQA1/HLA-A/C19orf66/IFITM1/MT2A/IRF8/CXCL16/BST2/GBP2/VCAM1/STAT1/HLA-DQB1/CD86/HCK/CD44/HLA-DPB1/IFNGR1/CCL5/AQP4/ICAM1/HLA-G/OAS1/OAS3/JAK1/TRIM25/UBD/IFNGR2/CD58/SNCA/CX3CL1/TRIM21/IRF3/PTAFR/GBP5/TLR3/TRIM38/SP100	54
1	Immune system	30	cellular interferon gamma	GO_INTERFERON_GAMMA_MEDIATED_SIGNALING_PATHWAY	36/1004	62/13192	9.09938e-25	6.56975e-22	HLA-DRA/HLA-DRB1/HLA-DPA1/HLA-B/IRF9/HLA-C/TRIM22/IFI30/GBP1/B2M/HLA-E/HLA-F/HLA-DQA1/HLA-A/MT2A/IRF8/GBP2/VCAM1/STAT1/HLA-DQB1/HCK/CD44/HLA-DPB1/IFNGR1/ICAM1/HLA-G/OAS1/OAS3/JAK1/TRIM25/IFNGR2/TRIM21/IRF3/PTAFR/TRIM38/SP100	36
1	Immune system	30	cellular interferon gamma	GO_CELLULAR_RESPONSE_TO_INTERFERON_GAMMA	46/1004	105/13192	2.38901e-24	1.43739e-21	HLA-DRA/HLA-DRB1/HLA-DPA1/HLA-B/IRF9/HLA-C/CCL2/TRIM22/IFI30/GBP1/CCL4/MRC1/B2M/HLA-E/AIF1/HLA-F/HLA-DQA1/HLA-A/MT2A/IRF8/GBP2/VCAM1/STAT1/HLA-DQB1/HCK/CD44/HLA-DPB1/IFNGR1/CCL5/AQP4/ICAM1/HLA-G/OAS1/OAS3/JAK1/TRIM25/IFNGR2/CD58/CX3CL1/TRIM21/IRF3/PTAFR/GBP5/TLR3/TRIM38/SP100	46
1	Immune system	30	cellular interferon gamma	GO_CYTOKINE_MEDIATED_SIGNALING_PATHWAY	91/1004	410/13192	2.82134e-21	1.45501e-18	HLA-DRA/HLA-DRB1/IFIT1/HLA-DPA1/IFI6/HLA-B/IRF9/HLA-C/CX3CR1/CCL2/TRIM22/IFI30/GBP1/IFITM2/IFI27/CCL4/F3/B2M/PSMB8/HLA-E/TNFSF13B/PSMB9/HLA-F/CXCL10/HLA-DQA1/IFIT3/HLA-A/IFITM1/MT2A/CSF1R/CD74/MX1/IRF8/PSMB10/IL6ST/CCR1/ISG15/BST2/TNFRSF1A/GBP2/PYCARD/VCAM1/STAT3/STAT1/HLA-DQB1/IL13RA1/HCK/CD44/CXCL9/HLA-DPB1/IFNGR1/CCL5/TNFRSF1B/CSF2RB/CIB1/IL10RA/PLP2/ICAM1/HLA-G/IL2RG/IFIT2/OAS1/RSAD2/IL10RB/O…	91
1	Immune system	31	virus defense type	GO_RESPONSE_TO_TYPE_I_INTERFERON	32/1004	61/13192	2.55781e-20	9.23369e-18	IFIT1/IFI6/HLA-B/IRF9/HLA-C/IFITM2/IFI27/PSMB8/HLA-E/HLA-F/IFIT3/HLA-A/C19orf66/IFITM1/MX1/IRF8/TRIM56/ISG15/BST2/GBP2/STAT1/HLA-G/IFIT2/OAS1/RSAD2/OAS3/JAK1/MX2/IRF3/STAT2/XAF1/SP100	32
1	Immune system	31	virus defense type	GO_DEFENSE_RESPONSE_TO_VIRUS	45/1004	145/13192	7.92657e-17	2.38458e-14	IFIT1/IRF9/TRIM22/GBP1/IFITM2/IFI16/FAM111A/IFI44L/CXCL10/IFIT3/C19orf66/IFITM1/MX1/GBP3/TRIM56/ISG15/BST2/IFIH1/PYCARD/STAT1/PLSCR1/CD86/LILRB1/CXCL9/IL33/NLRC5/DDX60/IFIT2/OAS1/RSAD2/IL10RB/OAS3/PTPRC/TRIM25/MX2/APOBEC3C/IRF3/DDX58/STAT2/TLR3/ADARB1/SERINC3/TLR7/TLR8/APOBEC3G	45
1	Immune system	31	virus defense type	GO_RESPONSE_TO_VIRUS	57/1004	222/13192	1.02221e-16	2.83861e-14	IFIT1/IRF9/TRIM22/GBP1/IFITM2/CLU/IFI16/FAM111A/CCL4/IFI44L/PSMB9/CXCL10/IFIT3/C19orf66/IFITM1/MX1/NPC2/GBP3/IFI44/TRIM56/ISG15/BST2/IFIH1/MEF2C/PYCARD/STAT1/PLSCR1/CD86/LILRB1/CXCL9/IFNGR1/CCL5/IL33/NLRC5/DDX60/IFIT2/OAS1/RSAD2/IL10RB/OAS3/PTPRC/TRIM25/IFNGR2/MX2/APOBEC3C/IRF3/DDX58/STAT2/IKBKB/TLR3/ADARB1/SERINC3/TLR7/TLR8/APOBEC3G/CXCL12/GATA3	57
1	Immune system	31	virus defense type	GO_DEFENSE_RESPONSE_TO_OTHER_ORGANISM	79/1004	425/13192	5.32105e-14	6.62379e-12	IFIT1/S100A8/LYZ/IRF9/TRIM22/GBP1/IFITM2/IGKC/IFI16/FAM111A/FCER1G/B2M/HLA-E/S100A9/IFI44L/CEBPB/CXCL10/IFIT3/HLA-A/C19orf66/IFITM1/MX1/GBP3/SLC1A3/IRF8/TRIM56/ISG15/BST2/IFIH1/TNFRSF1A/CD93/PYCARD/STAT1/PLSCR1/CD86/LILRB1/CXCL9/TLR2/STOM/IL33/C5AR1/NLRC5/DDX60/IFIT2/OAS1/RSAD2/IL10RB/CLEC7A/OAS3/GNLY/PTPRC/TREM1/PNPO/TRIM25/TLR1/MX2/APOBEC3C/CD4/TLR4/RIPK2/STAB1/IRF3/DDX58/ITPKC/STAT2/REEP2/TLR3…	79
1	Immune system	32	regulation secretion cytokine	GO_REGULATION_OF_CYTOKINE_SECRETION	32/1004	134/13192	4.0844e-09	2.26841e-07	HLA-DRB1/CD14/SRGN/LYN/RASGRP1/GBP1/ANXA4/CSF1R/ANXA1/PYCARD/C1QTNF3/FN1/LILRB1/CASP1/TLR2/IL33/CD2/LGR4/PTGER4/TLR1/CD58/CLEC5A/CX3CL1/TLR4/IRF3/IL4R/NOD2/HAVCR2/TLR8/ANGPT1/FCN1/GATA3	32
1	Immune system	32	regulation secretion cytokine	GO_REGULATION_OF_PROTEIN_SECRETION	48/1004	363/13192	0.000115855	0.00183436	HLA-DRB1/CD14/SRGN/LYN/RASGRP1/GBP1/ANXA4/SYBU/HLA-E/CSF1R/ANXA1/TRH/SNAP25/PYCARD/C1QTNF3/FN1/LILRB1/CASP1/CCL5/TLR2/IL33/IGF1/TCF7L2/STX4/RSAD2/CD2/LGR4/PTGER4/PDE8B/KCNB1/HMGN3/TLR1/GLUD1/CD58/VAMP3/CLEC5A/CX3CL1/CD38/TLR4/RHBDF2/IRF3/IL4R/NOD2/HAVCR2/TLR8/ANGPT1/FCN1/GATA3	48
1	Immune system	32	regulation secretion cytokine	GO_POSITIVE_REGULATION_OF_SECRETION	46/1004	348/13192	0.000161044	0.00239246	HLA-DRB1/CD14/VAMP8/S100A8/PCP4/RASGRP1/EDNRB/FCER1G/HLA-E/S100A9/SLC6A1/CSF1R/AGT/TRH/ADORA2B/SYT1/PYCARD/PINK1/C1QTNF3/CASP1/IL33/IGF1/TCF7L2/STX4/CD2/CADPS2/PTGER4/KCNB1/GLUD1/CD58/VAMP3/SNCA/CLEC5A/CYBA/CD38/TNFRSF11A/IRF3/SCIN/PTAFR/ATP6AP1/IL4R/NOD2/HAVCR2/CXCL12/FCN1/GATA3	46
1	Immune system	32	regulation secretion cytokine	GO_POSITIVE_REGULATION_OF_CYTOKINE_SECRETION	17/1004	88/13192	0.000296406	0.00397779	CD14/RASGRP1/CSF1R/PYCARD/C1QTNF3/CASP1/IL33/CD2/PTGER4/CD58/CLEC5A/IRF3/IL4R/NOD2/HAVCR2/FCN1/GATA3	17
1	Immune system	33	kappab kinase nf	GO_REGULATION_OF_I_KAPPAB_KINASE_NF_KAPPAB_SIGNALING	43/1004	218/13192	5.42115e-09	2.96521e-07	TRIM22/LGALS1/LITAF/S100A4/HMOX1/TNFAIP3/BST2/TNFRSF1A/PYCARD/PINK1/STAT1/RHOC/C1QTNF3/CASP1/S100B/S100A13/NOL3/TLR2/NEK6/NDFIP1/GPRC5B/TRIM25/UBD/TNFSF10/SECTM1/CYLD/CD27/TLR4/PRKCB/IL18/RIPK2/IRF3/CFLAR/IKBKB/APOL3/TLR3/RHOH/NOD2/TLR7/TRIM38/TRAF3IP2/RBCK1/ANGPT1	43
1	Immune system	33	kappab kinase nf	GO_POSITIVE_REGULATION_OF_I_KAPPAB_KINASE_NF_KAPPAB_SIGNALING	35/1004	168/13192	3.41384e-08	1.43302e-06	TRIM22/LGALS1/LITAF/S100A4/HMOX1/BST2/TNFRSF1A/PINK1/RHOC/CASP1/S100B/S100A13/TLR2/NEK6/NDFIP1/GPRC5B/TRIM25/UBD/TNFSF10/SECTM1/CD27/TLR4/PRKCB/IL18/RIPK2/IRF3/CFLAR/IKBKB/APOL3/TLR3/NOD2/TLR7/TRIM38/TRAF3IP2/RBCK1	35
1	Immune system	33	kappab kinase nf	GO_I_KAPPAB_KINASE_NF_KAPPAB_SIGNALING	14/1004	65/13192	0.00031035	0.00411898	CD14/TNFRSF1A/TLR2/NFKB1/LY96/CD27/TLR4/BTK/RIPK2/IKBKB/TLR3/TLR7/TLR8/RBCK1	14
1	Immune system	36	erk1 erk2 cascade	GO_POSITIVE_REGULATION_OF_ERK1_AND_ERK2_CASCADE	33/1004	152/13192	2.93342e-08	1.26067e-06	CCL2/RASGRP1/C3/CCL4/GPR183/KDR/CSF1R/CD74/TREM2/NDRG4/NRP1/ABCA7/CCR1/PYCARD/CD44/NPTN/CCL5/C5AR1/CIB1/ICAM1/FGF1/GLIPR2/CX3CL1/TNFRSF11A/TLR4/RAPGEF2/RIPK2/ATP6AP1/FBXW7/FGF2/NOD2/HAVCR2/ANGPT1	33
1	Immune system	36	erk1 erk2 cascade	GO_REGULATION_OF_ERK1_AND_ERK2_CASCADE	39/1004	216/13192	3.24046e-07	1.07322e-05	LYN/CCL2/RASGRP1/GBP1/C3/CCL4/GPR183/KDR/CSF1R/CD74/TREM2/NDRG4/NRP1/ABCA7/CCR1/PYCARD/FN1/PTPN6/CD44/NPTN/CCL5/C5AR1/CIB1/RRAS/ICAM1/FGF1/GLIPR2/CX3CL1/TNFRSF11A/TLR4/RAPGEF2/RIPK2/ATP6AP1/FBXW7/FGF2/NOD2/EPHB1/HAVCR2/ANGPT1	39
1	Immune system	36	erk1 erk2 cascade	GO_POSITIVE_REGULATION_OF_MAPK_CASCADE	57/1004	429/13192	2.37201e-05	0.000481064	CCL2/RASGRP1/C3/CCL4/PDE6G/GPR37/GPR183/CAV2/MAP3K5/KDR/CSF1R/CD74/TREM2/NDRG4/NRP1/ABCA7/ADORA2B/FLT1/SASH1/EFNA1/CCR1/PYCARD/PSAP/SOX2/CD44/NPTN/CCL5/TNFRSF1B/C5AR1/FPR1/CIB1/IGF1/MAP3K1/PEA15/ICAM1/MDFIC/FGF1/CD81/GLIPR2/AVPI1/NTRK2/CX3CL1/LRRK2/CD27/TNFRSF11A/TLR4/RAPGEF2/RIPK2/ATP6AP1/TLR3/FBXW7/FGF2/NOD2/ADRB2/HAVCR2/PIK3CG/ANGPT1	57
1	Immune system	42	smooth muscle migration	GO_POSITIVE_REGULATION_OF_SMOOTH_MUSCLE_CELL_MIGRATION	11/1004	30/13192	6.65542e-06	0.000154013	F3/VTN/AIF1/NRP1/SEMA6D/CCL5/IGF1/PTGER4/PLAU/P2RY6/DOCK5	11
1	Immune system	42	smooth muscle migration	GO_REGULATION_OF_SMOOTH_MUSCLE_CELL_MIGRATION	13/1004	49/13192	5.27425e-05	0.000961618	F3/VTN/AIF1/NDRG4/NRP1/SEMA6D/CCL5/IGF1/TPM1/PTGER4/PLAU/P2RY6/DOCK5	13
1	Immune system	43	positive chemokine production	GO_POSITIVE_REGULATION_OF_CHEMOKINE_PRODUCTION	13/1004	46/13192	2.53233e-05	0.000499546	HMOX1/CSF1R/CD74/ADORA2B/PYCARD/TLR2/IL33/TLR4/RIPK2/TLR3/IL4R/HAVCR2/TLR7	13
1	Immune system	43	positive chemokine production	GO_REGULATION_OF_CHEMOKINE_PRODUCTION	14/1004	60/13192	0.000126156	0.00194625	HMOX1/CSF1R/CD74/ADORA2B/PYCARD/C1QTNF3/TLR2/IL33/TLR4/RIPK2/TLR3/IL4R/HAVCR2/TLR7	14
1	Immune system	46	type interferon production	GO_NEGATIVE_REGULATION_OF_CYTOKINE_PRODUCTION	41/1004	193/13192	1.24624e-09	7.89284e-08	HLA-DRB1/GPNMB/SRGN/GBP1/ANXA4/HMOX1/TNFAIP3/ANXA1/NMI/ISG15/BST2/IFIH1/TSPO/PYCARD/C1QTNF3/FN1/LILRB1/IL33/NCKAP1L/NLRC5/LGR4/TIGIT/NDFIP1/PTGER4/RNF135/AXL/TRIM25/NFKB1/CX3CL1/CYLD/BCL6/TLR4/BTK/IRF3/DDX58/CD84/LEF1/IDO1/HAVCR2/ANGPT1/GATA3	41
1	Immune system	46	type interferon production	GO_NEGATIVE_REGULATION_OF_TYPE_I_INTERFERON_PRODUCTION	13/1004	37/13192	1.68877e-06	4.68958e-05	TNFAIP3/NMI/ISG15/IFIH1/PYCARD/LILRB1/NLRC5/RNF135/TRIM25/CYLD/IRF3/DDX58/HAVCR2	13
1	Immune system	47	cellular response cyclic	GO_CELLULAR_RESPONSE_TO_LIPID	67/1004	424/13192	6.44946e-09	3.47501e-07	AKR1C3/CD14/CX3CR1/LYN/CCL2/EDNRB/ATP1A2/PTN/MRC1/B2M/LITAF/ABCA1/CEBPB/CXCL10/PLSCR4/NR2E1/TNFAIP3/ANXA1/IRF8/AKR1C2/ATP1A1/CXCL16/TSPO/MEF2C/PYCARD/TGFB1I1/FN1/CD86/LILRB1/HCK/MSN/PDE4B/CCL5/TLR2/YAP1/TNFRSF1B/MLC1/IGF1/TNC/ICAM1/ABCG2/SERPINB9/NR2E3/PTGER4/AXL/SCARB1/CCR5/NFKB1/LY96/PLAU/PAQR6/NPC1/PPARA/TLR4/IL18/RIPK2/IRF3/PTAFR/LEF1/NCOA3/CD180/PAX2/THRA/ESRRB/HAVCR2/P2RY6/LILRB2	67
1	Immune system	47	cellular response cyclic	GO_CELLULAR_RESPONSE_TO_ORGANIC_CYCLIC_COMPOUND	55/1004	431/13192	9.95968e-05	0.0016269	IFIT1/AKR1C3/CCL2/ATP1A2/LGALS1/PTN/AIF1/ABCA1/CEBPB/NR2E1/ANXA1/ATP1A1/COLEC12/MEF2C/STAT3/FOLR2/STAT1/TGFB1I1/MSN/AKAP9/PDE4B/CCL5/MLC1/IGF1/RALB/TNC/ATP2B4/ABCG2/SERPINB9/AQP9/NR2E3/MSR1/NFKB1/PLAU/PAQR6/SNCA/NPC1/CYBA/LRRK2/PPARA/IL18/RAPGEF2/IRF3/P2RY12/PTAFR/LEF1/NCOA3/TLR3/THRA/SLC8A3/ESRRB/DRD1/SIRT2/P2RY6/PIK3CG	55
1	Immune system	48	regulation interleukin 8	GO_POSITIVE_REGULATION_OF_INTERLEUKIN_8_PRODUCTION	14/1004	45/13192	3.56079e-06	9.05244e-05	PYCARD/TLR2/CD2/PTGER4/CD58/AFAP1L2/TLR4/DDX58/TLR3/NOD2/PARK7/TLR7/TLR8/FCN1	14
1	Immune system	48	regulation interleukin 8	GO_REGULATION_OF_INTERLEUKIN_8_PRODUCTION	16/1004	59/13192	5.42874e-06	0.000127258	ANXA4/ANXA1/PYCARD/TLR2/CD2/PTGER4/CD58/AFAP1L2/TLR4/DDX58/TLR3/NOD2/PARK7/TLR7/TLR8/FCN1	16
1	Immune system	49	vascular endothelial growth	GO_REGULATION_OF_VASCULAR_ENDOTHELIAL_GROWTH_FACTOR_PRODUCTION	9/1004	29/13192	0.000205276	0.00291743	CCL2/C3/SULF1/C3AR1/ADORA2B/IL6ST/SULF2/C5AR1/HPSE	9
1	Immune system	49	vascular endothelial growth	GO_POSITIVE_REGULATION_OF_VASCULAR_ENDOTHELIAL_GROWTH_FACTOR_PRODUCTION	8/1004	24/13192	0.000267311	0.00364148	C3/SULF1/C3AR1/ADORA2B/IL6ST/SULF2/C5AR1/HPSE	8
2	Glial cell	19	astrocyte glial gliogenesis	GO_GLIOGENESIS	37/1004	166/13192	1.98927e-09	1.17725e-07	S100A8/LYN/CCL2/PLP1/CLU/VIM/CD9/DNER/VTN/S100A9/PTPRZ1/HES1/SOX8/NR2E1/GFAP/ANXA1/TSPO/STAT3/SOX2/FN1/S100B/GSN/LAMB2/METRN/NTRK2/TFAP2A/KCNJ10/TLR4/HES5/HEXB/P2RY12/LEF1/PAX2/LAMA2/SLC8A3/DRD1/SIRT2	37
2	Glial cell	19	astrocyte glial gliogenesis	GO_GLIAL_CELL_DIFFERENTIATION	30/1004	130/13192	2.88762e-08	1.26067e-06	S100A8/LYN/PLP1/CLU/VIM/CD9/DNER/VTN/S100A9/PTPRZ1/HES1/SOX8/GFAP/STAT3/SOX2/S100B/GSN/LAMB2/METRN/NTRK2/TFAP2A/KCNJ10/TLR4/HES5/LEF1/PAX2/LAMA2/SLC8A3/DRD1/SIRT2	30
2	Glial cell	19	astrocyte glial gliogenesis	GO_ASTROCYTE_DIFFERENTIATION	12/1004	37/13192	1.09777e-05	0.000241643	S100A8/PLP1/VIM/S100A9/SOX8/GFAP/STAT3/S100B/LAMB2/TLR4/HES5/DRD1	12
2	Glial cell	19	astrocyte glial gliogenesis	GO_GLIAL_CELL_DEVELOPMENT	17/1004	71/13192	1.71122e-05	0.000363382	S100A8/LYN/PLP1/CLU/VIM/CD9/S100A9/GFAP/GSN/LAMB2/TFAP2A/KCNJ10/TLR4/HES5/LAMA2/DRD1/SIRT2	17
2	Glial cell	19	astrocyte glial gliogenesis	GO_ASTROCYTE_DEVELOPMENT	8/1004	18/13192	2.40182e-05	0.000481699	S100A8/PLP1/VIM/S100A9/GFAP/LAMB2/TLR4/DRD1	8
3	Photoreceptor rod	13	sensory perception light	GO_SENSORY_PERCEPTION_OF_LIGHT_STIMULUS	39/1004	198/13192	2.90022e-08	1.26067e-06	IMPG1/SAG/RP1/USH2A/RDH12/RHO/RRH/ROM1/GNAT1/RDH10/PDE6G/NDP/PPEF2/NR2E1/LUM/TGFBI/RGR/COL2A1/RDH8/CACNA2D4/EPAS1/CNGB1/NRL/PDE6B/CYP4V2/CACNA1F/PRCD/DHRS3/LAMB2/RCVRN/MYO3A/SLC24A1/NR2E3/BBS9/KCNJ10/GUCY2D/PPT1/CLRN1/PAX2	39
3	Photoreceptor rod	13	sensory perception light	GO_DETECTION_OF_LIGHT_STIMULUS	16/1004	54/13192	1.49959e-06	4.26262e-05	SAG/RP1/RHO/RRH/GNAT1/PDE6G/PLEKHB1/RGR/CACNA2D4/ELOVL4/CNGB1/PDE6B/CACNA1F/CDS1/RCVRN/NR2E3	16
3	Photoreceptor rod	13	sensory perception light	GO_PHOTOTRANSDUCTION	13/1004	38/13192	2.38924e-06	6.29572e-05	SAG/RP1/RHO/RRH/GNAT1/PDE6G/PLEKHB1/RGR/CNGB1/PDE6B/CDS1/RCVRN/NR2E3	13
3	Photoreceptor rod	13	sensory perception light	GO_DETECTION_OF_VISIBLE_LIGHT	11/1004	40/13192	0.000138941	0.00211636	SAG/RP1/RHO/RRH/GNAT1/PDE6G/CACNA2D4/ELOVL4/CNGB1/PDE6B/CACNA1F	11
3	Photoreceptor rod	13	sensory perception light	GO_RHODOPSIN_MEDIATED_SIGNALING_PATHWAY	6/1004	13/13192	0.000206079	0.00291743	SAG/RHO/GNAT1/PDE6G/CNGB1/PDE6B	6
3	Photoreceptor rod	13	sensory perception light	GO_PHOTOTRANSDUCTION_VISIBLE_LIGHT	7/1004	19/13192	0.000323123	0.00426908	SAG/RP1/RHO/GNAT1/PDE6G/CNGB1/PDE6B	7
3	Photoreceptor rod	13	sensory perception light	GO_DETECTION_OF_ABIOTIC_STIMULUS	19/1004	107/13192	0.000415548	0.00528214	SAG/RP1/RHO/RRH/GNAT1/PDE6G/PLEKHB1/RGR/CACNA2D4/ELOVL4/CNGB1/PDE6B/CACNA1F/IGF1/CDS1/RCVRN/NR2E3/TRPM3/EPHB1	19
/		17	metal nanoparticle ion	GO_RESPONSE_TO_INORGANIC_SUBSTANCE	59/1004	446/13192	1.95107e-05	0.000411893	AKR1C3/CD14/S100A8/C1QA/C3/CLU/ALOX5AP/CD9/F3/B2M/SLC6A1/MAP3K5/HMOX1/MT2A/TNFAIP3/ANXA1/MT1X/MAOB/FBP1/QDPR/TSPO/MEF2C/SYT1/CCS/VCAM1/FN1/CD86/MT1G/S100A13/S100A16/GSN/NQO1/ATP2B4/NT5E/ICAM1/ABCG2/MT1F/KCNMA1/AQP9/LIG4/CYBRD1/CCND1/MT1M/OLR1/ASPH/NFKB1/IL18BP/SOD2/SNCA/TFAP2A/NPC1/LRRK2/LEF1/ETS1/PAX2/PEF1/PARK7/KCNIP2/STAT6	59
/		17	metal nanoparticle ion	GO_RESPONSE_TO_METAL_ION	45/1004	311/13192	2.11884e-05	0.000432147	AKR1C3/CD14/S100A8/C1QA/C3/CLU/ALOX5AP/B2M/SLC6A1/HMOX1/MT2A/MT1X/MAOB/FBP1/QDPR/TSPO/MEF2C/SYT1/VCAM1/FN1/CD86/MT1G/S100A13/S100A16/GSN/NT5E/ICAM1/ABCG2/MT1F/KCNMA1/AQP9/LIG4/CYBRD1/CCND1/MT1M/ASPH/NFKB1/SNCA/TFAP2A/NPC1/LRRK2/LEF1/PEF1/PARK7/KCNIP2	45
/		17	metal nanoparticle ion	GO_RESPONSE_TO_TRANSITION_METAL_NANOPARTICLE	25/1004	135/13192	2.65031e-05	0.00051998	S100A8/C1QA/B2M/HMOX1/MT2A/MT1X/ANK2/TSPO/VCAM1/FN1/S100B/MT1G/S100A13/ICAM1/ABCG2/MT1F/AQP9/CYBRD1/CCND1/MT1M/NFKB1/SNCA/TFAP2A/LRRK2/PARK7	25
/		17	metal nanoparticle ion	GO_CELLULAR_RESPONSE_TO_ZINC_ION	6/1004	11/13192	6.33791e-05	0.00111067	MT2A/MT1X/TSPO/MT1G/MT1F/MT1M	6
/		17	metal nanoparticle ion	GO_CELLULAR_RESPONSE_TO_CADMIUM_ION	6/1004	12/13192	0.000118593	0.00183743	AKR1C3/HMOX1/MT1X/MT1G/GSN/MT1F	6
/		22	ion transport calcium	GO_REGULATION_OF_CALCIUM_ION_TRANSPORT	36/1004	192/13192	3.54024e-07	1.16184e-05	LYN/CCL2/LGALS3/ATP1A2/CCL4/CXCL10/AGT/CACNA2D4/ANK2/CCR1/TSPO/GNB5/LILRB1/RGN/PTPN6/CXCL9/PDE4B/CCL5/IGF1/ICAM1/RCVRN/S100A1/ASPH/SNCA/CYBA/CD4/CD84/P2RY12/ADRB2/AHNAK/DRD1/CLIC2/CXCL12/KCNE3/LILRB2/PIK3CG	36
/		22	ion transport calcium	GO_REGULATION_OF_METAL_ION_TRANSPORT	48/1004	300/13192	6.44326e-07	2.04036e-05	LYN/CCL2/LGALS3/ATP1A2/CCL4/B2M/CXCL10/AGT/CACNA2D4/ATP1A1/ANK2/CCR1/TSPO/KCNIP4/FXYD1/GNB5/LILRB1/RGN/PTPN6/CXCL9/AKAP9/PDE4B/CCL5/STOM/SLC31A2/IGF1/ATP2B4/ICAM1/RCVRN/CD63/S100A1/ASPH/HBP1/SNCA/CYBA/CD4/NKAIN2/CD84/P2RY12/ADRB2/AHNAK/DRD1/CLIC2/CXCL12/KCNE3/KCNIP2/LILRB2/PIK3CG	48
/		22	ion transport calcium	GO_POSITIVE_REGULATION_OF_ION_TRANSPORT	34/1004	217/13192	4.23165e-05	0.000799804	VAMP8/APOE/CCL2/PCP4/LGALS3/CCL4/B2M/CTSS/SLC6A1/CXCL10/TRH/ABCA7/ANK2/CCR1/TSPO/PINK1/FXYD1/RGN/CXCL9/AKAP9/CCL5/S100A1/ASPH/HBP1/SNCA/CD4/TNFRSF11A/P2RY12/PTAFR/PARK7/ADRB2/DRD1/CXCL12/KCNE3	34
/		22	ion transport calcium	GO_POSITIVE_REGULATION_OF_CALCIUM_ION_TRANSPORT	17/1004	96/13192	0.00084707	0.00949665	CCL2/LGALS3/CCL4/CXCL10/ANK2/CCR1/TSPO/RGN/CXCL9/CCL5/S100A1/ASPH/SNCA/CD4/DRD1/CXCL12/KCNE3	17
/		25	extrinsic apoptotic signaling	GO_NEGATIVE_REGULATION_OF_EXTRINSIC_APOPTOTIC_SIGNALING_PATHWAY	19/1004	92/13192	5.19069e-05	0.00095604	IFI6/CX3CR1/LGALS3/ITGAV/HMOX1/TNFAIP3/COL2A1/NRP1/TMBIM1/NOL3/YAP1/IGF1/TCF7L2/PEA15/ICAM1/TNFSF10/CX3CL1/CFLAR/PARK7	19
/		25	extrinsic apoptotic signaling	GO_REGULATION_OF_EXTRINSIC_APOPTOTIC_SIGNALING_PATHWAY	25/1004	145/13192	9.037e-05	0.00148966	IFI6/CX3CR1/LGALS3/ITGAV/HMOX1/AGT/TNFAIP3/COL2A1/NRP1/PYCARD/TMBIM1/NOL3/YAP1/IGF1/TCF7L2/PEA15/ICAM1/STX4/TNFSF10/CX3CL1/CYLD/CFLAR/PARK7/SP100/RBCK1	25
/		25	extrinsic apoptotic signaling	GO_NEGATIVE_REGULATION_OF_APOPTOTIC_SIGNALING_PATHWAY	29/1004	182/13192	0.00011181	0.00177812	IFI6/CX3CR1/LGALS3/CLU/ITGAV/HMOX1/CD74/TNFAIP3/COL2A1/NRP1/PINK1/TMBIM1/CD44/NOL3/YAP1/IGF1/TCF7L2/PEA15/ICAM1/PLAUR/TNFSF10/SOD2/CX3CL1/LRRK2/FAIM2/ZNF385A/CFLAR/PARK7/CXCL12	29
/		25	extrinsic apoptotic signaling	GO_REGULATION_OF_APOPTOTIC_SIGNALING_PATHWAY	45/1004	336/13192	0.000139578	0.00211713	S100A8/IFI6/CX3CR1/LGALS3/CLU/S100A9/ITGAV/HMOX1/AGT/CD74/PPP3CC/TNFAIP3/COL2A1/CTSC/NRP1/PYCARD/PINK1/TMBIM1/CD44/CTSH/NOL3/YAP1/GSN/IGF1/TCF7L2/PEA15/ICAM1/STX4/PLAUR/GZMB/NACC2/TNFSF10/SOD2/CX3CL1/CYLD/LRRK2/FAIM2/ZNF385A/CFLAR/FBXW7/PARK7/SERINC3/CXCL12/SP100/RBCK1	45
/		34	neuron process death	GO_REGULATION_OF_NEURON_DEATH	38/1004	231/13192	4.80364e-06	0.000114842	APOE/CCL2/PCP4/LGMN/CLU/PTPRZ1/CEBPB/MAP3K5/HMOX1/NRP1/MEF2C/PINK1/STAT3/CCL5/C5AR1/IGF1/NQO1/SNCB/LIG4/G6PD/AXL/KCNB1/NTRK2/SOD2/SNCA/TFAP2A/LRRK2/PPARA/FAIM2/TRIM2/CHMP4B/PPT1/IKBKB/FBXW7/PARK7/EPHB1/ANGPT1/GATA3	38
/		34	neuron process death	GO_NEGATIVE_REGULATION_OF_NEURON_DEATH	26/1004	156/13192	0.000117737	0.00183743	APOE/CCL2/PCP4/LGMN/CEBPB/HMOX1/NRP1/MEF2C/PINK1/STAT3/CCL5/C5AR1/IGF1/SNCB/LIG4/AXL/NTRK2/SOD2/SNCA/LRRK2/PPARA/FAIM2/CHMP4B/PPT1/PARK7/ANGPT1	26
/		34	neuron process death	GO_REGULATION_OF_NEURON_APOPTOTIC_PROCESS	27/1004	177/13192	0.000391512	0.0050658	APOE/CCL2/PCP4/LGMN/CEBPB/HMOX1/NRP1/MEF2C/PINK1/C5AR1/NQO1/SNCB/LIG4/G6PD/AXL/KCNB1/NTRK2/SOD2/SNCA/TFAP2A/FAIM2/TRIM2/PPT1/FBXW7/PARK7/ANGPT1/GATA3	27
/		35	regulation apoptotic process	GO_REGULATION_OF_LEUKOCYTE_APOPTOTIC_PROCESS	19/1004	76/13192	2.7835e-06	7.17745e-05	LYN/LGALS3/FCER1G/HCLS1/MERTK/CD74/ANXA1/MEF2C/LILRB1/CCL5/AXL/BCL6/CD27/RAPGEF2/BTK/IDO1/GIMAP8/NOD2/CXCL12	19
/		35	regulation apoptotic process	GO_NEGATIVE_REGULATION_OF_LEUKOCYTE_APOPTOTIC_PROCESS	12/1004	42/13192	4.59176e-05	0.000863347	FCER1G/HCLS1/MERTK/CD74/LILRB1/CCL5/AXL/BCL6/CD27/IDO1/NOD2/CXCL12	12
/		35	regulation apoptotic process	GO_REGULATION_OF_MYELOID_CELL_APOPTOTIC_PROCESS	7/1004	22/13192	0.000893434	0.00986329	FCER1G/ANXA1/MEF2C/CCL5/CLEC5A/THRA/NOD2	7
/		37	cholesterol efflux hydroxy	GO_CHOLESTEROL_EFFLUX	9/1004	25/13192	5.52731e-05	0.00100269	APOE/APOC1/ABCA1/NPC2/ABCA7/ABCA5/SCARB1/ABCG4/NPC1	9
/		37	cholesterol efflux hydroxy	GO_ORGANIC_HYDROXY_COMPOUND_TRANSPORT	24/1004	141/13192	0.000152269	0.00227146	APOE/CLU/APOC1/FCER1G/ABCA1/NPC2/ABCA7/ABCA5/AQP4/AQP11/AQP9/CPT2/SCARB1/MSR1/SLC22A5/SLCO1C1/SNCA/ABCG4/NPC1/SLCO2B1/SLC16A8/PARK7/SLC2A13/DRD1	24
/		37	cholesterol efflux hydroxy	GO_STEROL_TRANSPORT	11/1004	48/13192	0.000774129	0.00896549	APOE/CLU/APOC1/ABCA1/NPC2/ABCA7/ABCA5/SCARB1/MSR1/ABCG4/NPC1	11
/		38	density lipoprotein particle	GO_RESPONSE_TO_LIPOPROTEIN_PARTICLE	9/1004	18/13192	2.14298e-06	5.77325e-05	CCL2/FCER1G/CD9/F3/ITGB2/ABCA1/CCL5/CD81/NPC1	9
/		38	density lipoprotein particle	GO_CELLULAR_RESPONSE_TO_LIPOPROTEIN_PARTICLE_STIMULUS	7/1004	11/13192	3.64202e-06	9.13034e-05	CCL2/FCER1G/CD9/ITGB2/CCL5/CD81/NPC1	7
/		38	density lipoprotein particle	GO_RESPONSE_TO_LOW_DENSITY_LIPOPROTEIN_PARTICLE	7/1004	13/13192	1.65267e-05	0.000353026	FCER1G/CD9/F3/ITGB2/ABCA1/CD81/NPC1	7
/		39	symbiotic interaction host	GO_MOVEMENT_IN_ENVIRONMENT_OF_OTHER_ORGANISM_INVOLVED_IN_SYMBIOTIC_INTERACTION	17/1004	78/13192	6.24225e-05	0.00111007	HLA-DRB1/VAMP8/MRC1/ITGAV/ITGB5/CAV2/CTSB/CD86/WWP1/ICAM1/AXL/SCARB1/CD81/CCR5/CLEC5A/NPC1/CD4	17
/		39	symbiotic interaction host	GO_INTERACTION_WITH_HOST	21/1004	122/13192	0.000328913	0.00431773	HLA-DRB1/IFIT1/VAMP8/MRC1/ITGAV/ITGB5/TAP1/CAV2/CTSB/CD86/WWP1/ICAM1/SERPINB9/AXL/SCARB1/CD81/CCR5/SLC22A5/CLEC5A/NPC1/CD4	21
/		40	positive vasculature development	GO_REGULATION_OF_VASCULATURE_DEVELOPMENT	40/1004	219/13192	1.66646e-07	5.84069e-06	CX3CR1/CCL2/C3/SULF1/ENPP2/PTN/F3/ITGB2/CXCL10/C3AR1/HMOX1/NR2E1/KDR/AGT/TNFAIP3/FLT1/SASH1/EFNA1/STAT1/CTSH/CCL5/C5AR1/RNH1/CIB1/RRAS/JAK1/PTGER4/FGF1/CX3CL1/WARS/PRKCB/RAPGEF2/STAB1/ERAP1/TGFBR2/ETS1/FGF2/HTATIP2/ADRB2/SP100	40
/		40	positive vasculature development	GO_POSITIVE_REGULATION_OF_VASCULATURE_DEVELOPMENT	24/1004	125/13192	2.0541e-05	0.000426133	CX3CR1/C3/F3/ITGB2/C3AR1/HMOX1/NR2E1/KDR/FLT1/SASH1/CTSH/CCL5/C5AR1/CIB1/RRAS/JAK1/FGF1/CX3CL1/PRKCB/RAPGEF2/ERAP1/TGFBR2/ETS1/FGF2	24
/		41	reactive oxygen species	GO_REGULATION_OF_REACTIVE_OXYGEN_SPECIES_METABOLIC_PROCESS	24/1004	143/13192	0.00019023	0.00275585	AKR1C3/CLU/ITGB2/AIF1/AGT/FBLN5/TSPO/PINK1/STAT3/RGN/BCO2/RAC2/ATP2B4/ICAM1/PTGER4/PLAU/SNCA/TFAP2A/CYBA/TLR4/TGFBR2/PAX2/PARK7/SIRT2	24
/		41	reactive oxygen species	GO_REGULATION_OF_REACTIVE_OXYGEN_SPECIES_BIOSYNTHETIC_PROCESS	13/1004	63/13192	0.000776979	0.00896549	CLU/ITGB2/AIF1/AGT/TSPO/STAT3/RGN/ATP2B4/ICAM1/SNCA/CYBA/TLR4/PARK7	13
/		44	necrotic cell death	GO_NECROTIC_CELL_DEATH	11/1004	27/13192	1.96515e-06	5.37916e-05	CD14/MAP3K5/PYGL/CASP1/LY96/CYLD/TLR4/IRF3/TLR3/MLKL/SIRT2	11
/		44	necrotic cell death	GO_NECROPTOTIC_PROCESS	8/1004	20/13192	6.02494e-05	0.00108209	CD14/PYGL/LY96/CYLD/TLR4/TLR3/MLKL/SIRT2	8
/		45	peptidyl tyrosine phosphorylation	GO_POSITIVE_REGULATION_OF_PEPTIDYL_TYROSINE_PHOSPHORYLATION	30/1004	153/13192	1.25478e-06	3.65304e-05	LYN/ENPP2/VTN/HCLS1/PTPRZ1/HES1/CSF1R/AGT/CD74/TREM2/NRP1/IL6ST/EFNA1/TNFRSF1A/STAT3/CD44/CCL5/IGF1/ICAM1/PTGER4/GPRC5B/CD81/AFAP1L2/CD4/ABI1/IL18/RIPK2/HES5/FBXW7/ANGPT1	30
/		45	peptidyl tyrosine phosphorylation	GO_REGULATION_OF_PEPTIDYL_TYROSINE_PHOSPHORYLATION	33/1004	201/13192	2.07739e-05	0.000426133	LYN/ENPP2/VTN/ITGB2/HCLS1/PTPRZ1/HES1/CSF1R/AGT/CD74/TREM2/NRP1/IL6ST/EFNA1/TNFRSF1A/STAT3/CD300A/PTPN6/CD44/CCL5/IGF1/ICAM1/PTGER4/GPRC5B/CD81/AFAP1L2/CD4/ABI1/IL18/RIPK2/HES5/FBXW7/ANGPT1	33
				GO_CELLULAR_DEFENSE_RESPONSE	16/1004	52/13192	8.5172e-07	2.60204e-05	CX3CR1/TYROBP/LGALS3BP/MNDA/ADORA2B/NCF2/CXCL9/C5AR1/HLA-G/GNLY/CCR5/LY96/CLEC5A/LSP1/LILRB2/TRAT1	16
				GO_RESPONSE_TO_INTERFERON_ALPHA	9/1004	19/13192	3.79682e-06	9.38804e-05	IFITM2/IFIT3/IFITM1/BST2/IFIT2/OAS1/AXL/MX2/GATA3	9
				GO_EXTRACELLULAR_STRUCTURE_ORGANIZATION	44/1004	290/13192	7.78835e-06	0.000177949	SULF1/VTN/ITGB2/CTSS/A2M/ITGAV/ITGB5/ABI3BP/SPP1/NR2E1/CAPG/KDR/LUM/GFAP/TGFBI/COL2A1/LCP1/TIMP1/ANXA2/ITGAM/FBLN5/SULF2/VCAM1/FN1/CD44/COL1A2/GPM6B/GSN/LAMB2/TNC/ICAM1/MFAP2/HSD17B12/CRISPLD2/SNCA/NID1/PECAM1/FGF2/CSGALNACT1/ITGAL/LAMA2/EGFL6/MMP19/B4GALT1	44
				GO_MEMBRANE_RAFT_ORGANIZATION	8/1004	17/13192	1.42959e-05	0.000309031	RFTN1/CAV2/ANXA2/S100A10/CD2/NPC1/PPT1/DOCK2	8
				GO_POSITIVE_REGULATION_OF_NF_KAPPAB_TRANSCRIPTION_FACTOR_ACTIVITY	23/1004	127/13192	7.87359e-05	0.00134074	S100A8/TRIM22/CLU/ITGB2/S100A9/AGT/PYCARD/TLR2/CIB1/ICAM1/TRIM25/NFKB1/TNFRSF11A/TLR4/PRKCB/BTK/RIPK2/CFLAR/IKBKB/TLR3/NOD2/TRIM38/RBCK1	23
				GO_NEGATIVE_REGULATION_OF_LOCOMOTION	36/1004	245/13192	0.000100496	0.00163049	CX3CR1/APOE/CCL2/IFITM2/SULF1/PTN/CITED2/AIF1/ARHGDIB/ITGAV/IFITM1/HMOX1/NDRG4/NRP1/TIMP1/BST2/SEMA6D/STAT3/CD300A/RGN/IL33/GSN/RRAS/SPINT2/TPM1/CD63/PTGER4/TRIM25/PTPRJ/FGF2/ADARB1/DRD1/CXCL12/SP100/FCN1/GATA3	36
				GO_LONG_TERM_SYNAPTIC_POTENTIATION	11/1004	39/13192	0.000108086	0.00172651	PTN/NR2E1/GFAP/SNAP25/S100B/NPTN/STX4/NTRK2/SNCA/SLC8A3/DRD1	11
				GO_REGULATION_OF_CELL_ADHESION_MEDIATED_BY_INTEGRIN	11/1004	39/13192	0.000108086	0.00172651	LYN/PODXL/EFNA1/PTPN6/CCL5/NCKAP1L/CIB1/LPXN/FERMT3/PLAU/PIK3CG	11
				GO_REGULATION_OF_PEPTIDASE_ACTIVITY	47/1004	355/13192	0.000132062	0.0020287	S100A8/IFI6/SERPINA3/C3/IFI27/IFI16/SERPINI1/F3/PSMB8/VTN/A2M/S100A9/PSMB9/SERPINA5/MAP3K5/SERPING1/CSTA/AGT/TIMP1/BST2/PYCARD/PINK1/STAT3/CARD16/SOX2/FN1/CASP1/CD44/CTSH/NOL3/PROS1/GSN/SPINT2/PLAUR/SERPINB9/CAST/ITIH5/ASPH/TNFSF10/SNCA/CD27/SERPINA1/CST7/LEF1/PAX2/PARK7/BCL2L13	47
				GO_REGULATION_OF_ANTIGEN_PROCESSING_AND_PRESENTATION	8/1004	23/13192	0.000190848	0.00275585	TAP1/CD74/TREM2/PYCARD/TAPBPL/HLA-DOA/NOD2/LILRB2	8
				GO_VASODILATION	8/1004	23/13192	0.000190848	0.00275585	APOE/EDNRB/AGT/ADORA2B/SOD2/ADRB2/DRD1/PRKG1	8
				GO_RESPIRATORY_BURST	6/1004	13/13192	0.000206079	0.00291743	CYBB/CD52/NCF2/HCK/CYBA/PIK3CG	6
				GO_GLOMERULUS_DEVELOPMENT	12/1004	49/13192	0.000233237	0.00322599	SULF1/PROM1/HES1/PODXL/MEF2C/SULF2/LAMB2/LGR4/WWTR1/NID1/PECAM1/ANGPT1	12
				GO_REGULATION_OF_CELL_SHAPE	22/1004	130/13192	0.000307209	0.00409234	CCL2/PTN/ITGB2/KDR/CSF1R/ANXA1/LST1/CYFIP1/FN1/FGD4/HCK/MSN/S100B/S100A13/ARHGAP18/ICAM1/PDPN/TPM1/WIPF1/HEXB/RHOJ/CDC42EP5	22
				GO_REGENERATION	24/1004	148/13192	0.000324025	0.00426908	APOE/CCL2/CEBPB/GFAP/ANXA1/LCP1/TSPO/SULF2/SOX2/RGN/C5AR1/GSN/IGF1/LAMB2/TNC/CCND1/CAST/PLAU/TGFBR2/LEF1/CFLAR/ADRB2/CXCL12/TXK	24
				GO_NEUROTRANSMITTER_UPTAKE	6/1004	14/13192	0.000337477	0.0044141	ATP1A2/SLC1A3/SNAP25/SNCA/KCNJ10/PARK7	6
				GO_POSITIVE_REGULATION_OF_SMOOTH_MUSCLE_CELL_PROLIFERATION	13/1004	59/13192	0.000398932	0.0051069	AIF1/C3AR1/HMOX1/S1PR1/FLT1/STAT1/CCL5/IGF1/CX3CL1/CYBA/HES5/TGFBR2/PTAFR	13
				GO_CELLULAR_RESPONSE_TO_EXTERNAL_STIMULUS	34/1004	245/13192	0.000460479	0.00576446	AKR1C3/DAPL1/LYN/IFI16/ATP1A2/PTN/AIF1/HMOX1/AGT/ATP1A1/ADORA2B/CTSB/TNFRSF1A/FOLR2/CASP1/CCL5/GABARAPL1/MAP3K1/RALB/TNC/ICAM1/CADPS2/PTGER4/AXL/KCNB1/NFKB1/CYBA/LRRK2/TLR4/TLR3/WDR59/SIRT2/TLR7/TLR8	34
				GO_RESPONSE_TO_INTERFERON_BETA	7/1004	20/13192	0.00046467	0.00576446	IFITM2/IFITM1/BST2/STAT1/PLSCR1/TLR3/XAF1	7
				GO_NEGATIVE_REGULATION_OF_MUSCLE_CONTRACTION	7/1004	20/13192	0.00046467	0.00576446	ATP1A2/ADORA2B/PTGER4/ADRB2/PIK3CG/DOCK5/PRKG1	7
				GO_PROSTANOID_METABOLIC_PROCESS	8/1004	26/13192	0.000495197	0.00610123	AKR1C3/CD74/AKR1C2/TNFRSF1A/HPGDS/PDPN/PTGS1/TBXAS1	8
				GO_REGULATION_OF_LIPID_METABOLIC_PROCESS	35/1004	256/13192	0.000506636	0.00622093	AKR1C3/DKK3/SERPINA3/APOE/LYN/C3/APOC1/AGT/NPC2/ANXA1/ATP1A1/FLT1/TNFRSF1A/TSPO/PSAP/RGN/NT5E/PROX1/FGF1/SCARB1/CD81/NFKB1/PIK3IP1/SNCA/ERLIN2/PPARA/SPTLC2/FBXW7/SEC14L2/STUB1/FGF2/THRA/NOD2/ADRB2/PIK3CG	35
				GO_RETINA_DEVELOPMENT_IN_CAMERA_TYPE_EYE	21/1004	126/13192	0.000514985	0.00630202	RP1/RHO/ROM1/GNAT1/PTN/NDP/MERTK/PROM1/SOX8/NR2E1/NRP1/PDE6B/MEGF11/LAMB2/ATP2B4/NR2E3/PROX1/NTRK2/TFAP2A/RHOJ/PAX2	21
				GO_REGULATION_OF_EPITHELIAL_CELL_DIFFERENTIATION_INVOLVED_IN_KIDNEY_DEVELOPMENT	6/1004	15/13192	0.000526395	0.00635547	PROM1/STAT1/YAP1/WWTR1/PAX2/GATA3	6
				GO_REGULATION_OF_EPITHELIAL_CELL_PROLIFERATION	36/1004	270/13192	0.000681621	0.00801516	APOE/CCL2/SULF1/EDNRB/PTN/F3/HES1/CAV2/KDR/TNFAIP3/NRP1/MEF2C/SULF2/STAT1/INTU/SOX2/RGN/EAF2/CCL5/YAP1/C5AR1/IGF1/CCND1/PROX1/FGF1/PLAU/CYBA/HES5/FBXW7/FGF2/PAX2/NOD2/CXCL12/B4GALT1/ANGPT1/GATA3	36
				GO_VASCULAR_ENDOTHELIAL_GROWTH_FACTOR_RECEPTOR_SIGNALING_PATHWAY	14/1004	70/13192	0.000688558	0.00807043	CCL2/SULF1/ITGAV/CYBB/KDR/NRP1/FLT1/NCF2/CYFIP1/NCKAP1L/NCF4/AXL/CYBA/ABI1	14
				GO_EYE_PHOTORECEPTOR_CELL_DIFFERENTIATION	10/1004	41/13192	0.000792241	0.00896549	RP1/ROM1/GNAT1/PTN/PROM1/SOX8/NRL/STAT3/NR2E3/NTRK2	10
				GO_CALCIUM_MEDIATED_SIGNALING	15/1004	79/13192	0.000797633	0.0089983	ATP1A2/NCALD/KDR/ANK2/VCAM1/NUDT4/ASPH/CCR5/NTRK2/LRRK2/BTK/LAT2/DRD1/CLIC2/NFATC2	15

## Sheet: GOBP gene cluster 1.2
Table S3. Related to Figure 3. Differential gene expression analyses between retinoblastoma subtypes
Gene ontology analysis of genes in gene cluster 1.2. ClusterProfiler Enricher function (hypergeometric tests with BH correction) was used to test the enrichment.
megaCluster	megaClusterName	mclCluster	mclClusterName	GeneSetName	GeneRatio	BgRatio	pvalue	p.adjust	geneID	Count
1	Fatty acid metabolism	1	Fatty acid metabolism	GO_MONOCARBOXYLIC_ACID_METABOLIC_PROCESS	77/1237	435/13192	2.77192e-08	4.80097e-05	PLA2G5/GLDC/ECHDC2/PGAM2/MGLL/LPL/PTGS2/OLAH/ALOX5/ACSL6/ABAT/HPGD/AMT/CYP46A1/SRR/MLYCD/MTHFD1L/SCPEP1/ETFB/ALDH3A2/ENO3/CYP2U1/CPT1C/ACSL1/PTGR1/PEX2/OXSM/MYO5A/GOT2/HSD17B4/BDH2/OGDHL/SCP2/ECH1/SLC22A4/PHGDH/CSPG5/ECI1/GCK/EHHADH/PLA2G4A/MECR/CBR1/ALDH1A2/HSD17B8/PDZD11/ECI2/SHMT1/PFKM/GLO1/PEX7/CHST12/CROT/MCEE/ELOVL6/GBA2/PECR/ECHS1/EPHX2/ACOT8/LYPLA1/PFKL/HAGH/ABCD3/PDHA1/SLC27A1/ACACB/BTD/…	77
1	Fatty acid metabolism	1	Fatty acid metabolism	GO_FATTY_ACID_METABOLIC_PROCESS	48/1237	259/13192	3.16775e-06	0.00274327	PLA2G5/ECHDC2/MGLL/LPL/PTGS2/OLAH/ALOX5/ACSL6/HPGD/MLYCD/ETFB/ALDH3A2/CYP2U1/CPT1C/ACSL1/PTGR1/PEX2/OXSM/MYO5A/HSD17B4/BDH2/SCP2/ECH1/ECI1/EHHADH/PLA2G4A/MECR/CBR1/HSD17B8/ECI2/PEX7/CROT/MCEE/ELOVL6/PECR/ECHS1/EPHX2/ACOT8/LYPLA1/ABCD3/SLC27A1/ACACB/ADIPOR2/SCD5/LPIN2/ACSS2/PNPLA8/CREM	48
1	Fatty acid metabolism	1	Fatty acid metabolism	GO_SMALL_MOLECULE_CATABOLIC_PROCESS	53/1237	304/13192	6.49751e-06	0.00450147	GLDC/PGAM2/ABAT/MT3/AMT/CYP46A1/MTMR7/BAD/ETFB/HMGCL/ALDH3A2/INPP1/ENO3/CPT1C/GALT/DDAH1/PEX2/GOT2/AUH/HSD17B4/BDH2/SCP2/ECH1/SYNJ1/ECI1/GCK/EHHADH/BCAT2/IMPA1/ECI2/SHMT1/FUT8/PFKM/GLB1/PEX7/CROT/MCEE/ECHS1/ACOT8/FAH/OAT/ACAT1/DHDH/PFKL/HAGH/ABCD3/BCKDK/LPIN2/GALE/PNPLA8/MCCC2/SLC25A21/BCKDHB	53
1	Fatty acid metabolism	1	Fatty acid metabolism	GO_CELLULAR_LIPID_CATABOLIC_PROCESS	30/1237	137/13192	8.02861e-06	0.00463518	MGLL/LPL/MT3/LIPG/NEU1/ETFB/ALDH3A2/CPT1C/PEX2/HSD17B4/BDH2/SCP2/GALC/ECH1/ECI1/EHHADH/PLA2G4A/ECI2/PEX7/NAPEPLD/CROT/MCEE/GBA2/ECHS1/ACOT8/ABHD6/ABCD3/LPIN2/PNPLA8/ABHD2	30
1	Fatty acid metabolism	1	Fatty acid metabolism	GO_LIPID_CATABOLIC_PROCESS	41/1237	222/13192	1.7716e-05	0.00614119	PLA2G5/MGLL/LPL/PLCD4/HRASLS/MT3/CYP46A1/LIPG/PNPLA4/NEU1/ETFB/ALDH3A2/PLCE1/PLCB4/CPT1C/PEX2/HSD17B4/PLA2G12A/DDHD2/BDH2/SCP2/GALC/ECH1/ECI1/EHHADH/PLA2G4A/PLCD3/PAFAH2/ECI2/PEX7/NAPEPLD/CROT/MCEE/GBA2/ECHS1/ACOT8/ABHD6/ABCD3/LPIN2/PNPLA8/ABHD2	41
1	Fatty acid metabolism	1	Fatty acid metabolism	GO_FATTY_ACID_BETA_OXIDATION	15/1237	48/13192	1.95015e-05	0.00614119	ETFB/CPT1C/PEX2/HSD17B4/BDH2/SCP2/ECH1/ECI1/EHHADH/ECI2/PEX7/CROT/ECHS1/ACOT8/ABCD3	15
2	Cellular respiration	2	Cellular respiration	GO_CELLULAR_RESPIRATION	28/1237	128/13192	1.6259e-05	0.00614119	MDH1B/ETFB/COQ9/SLC25A12/CAT/SDHD/IDH3A/COX4I1/MTFR1/OGDHL/NDUFAF1/NDUFA9/NDUFA1/NDUFB5/NDUFA8/MDH1/SDHB/ACO2/NDUFB1/UQCRC2/UQCRB/PDHA1/NDUFA6/COX6C/NDUFA13/UQCR10/NDUFA12/NDUFC2	28
2	Cellular respiration	2	Cellular respiration	GO_GLYCOSYL_COMPOUND_METABOLIC_PROCESS	53/1237	315/13192	1.8386e-05	0.00614119	PDC/IMPDH1/SULT1C4/PGAM2/NME5/SULT1A1/MLYCD/BAD/GUK1/ENO3/COQ9/ATP6V1B2/ENPP4/AKR7A2/COX4I1/OGDHL/NDUFAF1/ATP6V1A/AKR1B1/GCK/PRTFDC1/NDUFA9/HPRT1/APRT/GMPR2/NDUFA1/SULT1A2/PFKM/NDUFB5/MOCS2/TK2/NDUFA8/CROT/MCEE/GBA2/NDUFB1/UPRT/ADAL/UQCRC2/PFKL/MAT2B/UQCRB/ACACB/NDUFA6/COX6C/NDUFA13/MRI1/UQCR10/TYW5/MCCC2/NDUFA12/ICMT/NDUFC2	53
3	Photoreceptor cone	3	Photoreceptor cone	GO_SENSORY_PERCEPTION_OF_LIGHT_STIMULUS	45/1237	198/13192	1.44889e-08	4.80097e-05	GUCA1C/PDC/ARR3/GUCA1B/GNAT2/GUCA1A/PRPH2/RS1/OPN1SW/ABCA4/MYO3B/RP1L1/PDE6H/SLC24A2/PDE6C/UNC119/SLITRK6/BBS2/BBS4/RBP3/CNNM4/CNGB3/RAX2/GLRB/MYO7A/BBS1/CACNB2/RPGRIP1/RAX/AIPL1/CRYZ/KIFC3/IMPG2/CRX/RGS9BP/MYO5A/BBS7/CNGA3/GPR143/MYO9A/CLN8/OAT/RD3/NXNL2/OPA3	45
3	Photoreceptor cone	3	Photoreceptor cone	GO_PHOTORECEPTOR_CELL_MAINTENANCE	12/1237	34/13192	3.39396e-05	0.00783778	ABCA4/RP1L1/MAK/BBS2/BBS4/BBS12/CDHR1/BBS1/NXNL1/TUB/CLN8/NXNL2	12
				GO_PEROXISOME_ORGANIZATION	14/1237	31/13192	2.17017e-07	0.000250582	LONP2/PEX5L/PEX2/PEX12/ACBD5/SCP2/PIK3R4/TRAPPC8/PEX3/PEX7/PEX11A/ACOT8/ABCD3/DNM1L	14
				GO_INTRA_GOLGI_VESICLE_MEDIATED_TRANSPORT	13/1237	36/13192	1.20076e-05	0.00594206	GABARAPL2/COG4/GCC2/OPTN/VTI1B/COG3/NSF/NAPA/GOLGA4/COPZ1/TRIP11/NAPG/COG6	13
				GO_SULFUR_COMPOUND_METABOLIC_PROCESS	53/1237	319/13192	2.63222e-05	0.00753338	SULT1C4/MGST1/ACSL6/SULT1A1/HYAL1/MLYCD/HMGCL/ACOT9/CACNA1A/ACSL1/OXSM/XYLT1/EGFLAM/HSD17B4/EXTL2/ARSG/PHGDH/CSPG5/GNS/PDZD11/GSS/GAL3ST3/SULT1A2/HS3ST3B1/GALNS/GLO1/SUOX/GLB1/GAL3ST4/CHST12/MCEE/ELOVL6/CLIC4/ACOT8/CHSY1/EXTL1/B3GAT3/MAT2B/ISCA2/HAGH/PDHA1/ACACB/BTD/ENOPH1/SCD5/HLCS/ACSS2/MSRA/MRI1/HNF4A/MCCC2/ICMT/SOD1	53
				GO_COFACTOR_METABOLIC_PROCESS	50/1237	296/13192	2.82719e-05	0.00753338	PGAM2/ACSL6/HMOX2/BLVRA/MLYCD/MTHFD1L/HMGCL/ENO3/ACOT9/COQ9/ACSL1/OXSM/AKR7A2/UROD/HSD17B4/BDH2/OGDHL/AKR1B1/GCK/NDUFA9/CBR1/PDZD11/SHMT1/PFKM/MOCS2/CROT/MCEE/ELOVL6/MDH1/COQ6/NMNAT3/NFU1/ACOT8/HMBS/COQ4/PFKL/MAT2B/ISCA2/PDHA1/ACACB/PDXK/BTD/SCD5/HLCS/ACSS2/MRI1/HNF4A/MCCC2/SLC46A1/NMNAT1	50
				GO_CILIUM_MORPHOGENESIS	34/1237	175/13192	3.09366e-05	0.00765461	RP1L1/NME5/BBS2/BBS4/CC2D2A/ATP6V0D1/TTLL1/BBS1/RSPH1/TMEM107/TMEM231/LRRC6/TMEM17/TCTN1/IFT88/IFT46/CCDC28B/B9D1/ARL13B/BBS7/ATMIN/TTC8/SPAG17/TTLL5/IFT43/IFT57/TTC30B/CLUAP1/BBIP1/HSPB11/IFT20/SPAG16/ATP6V1D/TCTN3	34

## Sheet: GOBP gene cluster 2
Table S3. Related to Figure 3. Differential gene expression analyses between retinoblastoma subtypes
Gene ontology analysis of genes in gene cluster 2. ClusterProfiler Enricher function (hypergeometric tests with BH correction) was used to test the enrichment.
metaCluster	metaClusterName	mclCluster	mclClusterName	GeneSetName	GeneRatio	BgRatio	pvalue	p.adjust	geneID	Count
1	rna processing	1	mrna splicing metaboic	GO_MRNA_METABOLIC_PROCESS	192/2339	499/13192	4.1399e-29	1.18171e-25	SNRPE/NBAS/ELAVL2/UHMK1/DDX1/PRPF3/ZC3H11A/LSM5/SF3B4/RBFOX3/HNRNPC/SF3A2/SYNCRIP/DDX39A/RBM8A/RBM4/SMG7/HNRNPU/RBMX/SNRPA/SRRT/DIS3/CHTOP/CELF3/CPSF3/SF1/RBM15B/SFPQ/SNRPB2/MTPAP/RBM15/PABPC3/SNRPF/ACIN1/RPL31/DHX9/RPL27A/TTF2/HNRNPA0/PCBP2/PNRC2/AKAP17A/PNPT1/RBM38/CCAR1/RBM39/CEBPG/MRTO4/PPP2R2A/RPS27A/LSM2/SRSF7/ELAVL4/PRPF19/SART1/ELAVL1/SF3A1/HNRNPL/RC3H1/LSM7/SRSF1/PRPF40A/SRSF9/CPSF4/CLAS…	192
1	rna processing	1	mrna splicing metaboic	GO_RIBONUCLEOPROTEIN_COMPLEX_BIOGENESIS	149/2339	346/13192	8.95917e-29	1.18171e-25	SNRPE/DDX1/FBL/PRPF3/SF3A2/GNL2/BYSL/BOP1/NPM3/DDX52/WDR12/DIS3/TFB2M/NOP14/WDR43/SDAD1/SF1/ISG20L2/EIF3A/AATF/TEX10/MPHOSPH10/WDR3/DDX21/SNRPF/PA2G4/RPL31/RPP40/RPL27A/UTP18/RPS10P5/PELP1/NOP58/GTPBP4/NOP2/NOP16/BICD1/RIOK1/DENR/MRTO4/EIF3B/RPS27A/BRIX1/RRS1/NPM1/HEATR1/RAN/NOLC1/PRPF19/SART1/SF3A1/NOC4L/RC3H1/SRSF1/SRSF9/DHX37/NOL9/ABCF1/RBM22/PTBP2/WDR36/EIF3H/LUC7L3/UTP14A/DKC1/RPP30/LSM3/PDC…	149
1	rna processing	1	mrna splicing metaboic	GO_RIBOSOME_BIOGENESIS	106/2339	235/13192	1.13505e-22	5.61423e-20	FBL/GNL2/BYSL/BOP1/NPM3/DDX52/WDR12/DIS3/TFB2M/NOP14/WDR43/SDAD1/ISG20L2/AATF/TEX10/MPHOSPH10/WDR3/DDX21/PA2G4/RPL31/RPP40/RPL27A/UTP18/RPS10P5/PELP1/NOP58/GTPBP4/NOP2/NOP16/RIOK1/MRTO4/RPS27A/BRIX1/RRS1/NPM1/HEATR1/RAN/NOLC1/SART1/NOC4L/DHX37/NOL9/ABCF1/WDR36/UTP14A/DKC1/RPP30/PDCD11/RRP1B/RSL24D1/NUP88/SUV39H1/EXOSC2/LTV1/DDX51/RPL35A/NOA1/XPO1/PPAN/NOM1/FCF1/NOC2L/GEMIN4/RRP9/PES1/MDN1/FTSJ3/R…	106
1	rna processing	1	mrna splicing metaboic	GO_MRNA_PROCESSING	146/2339	379/13192	2.27988e-22	1.00239e-19	SNRPE/ELAVL2/DDX1/PRPF3/ZC3H11A/LSM5/SF3B4/RBFOX3/HNRNPC/SF3A2/SYNCRIP/DDX39A/RBM8A/RBM4/HNRNPU/RBMX/SNRPA/SRRT/CHTOP/CELF3/CPSF3/SF1/RBM15B/SFPQ/SNRPB2/MTPAP/RBM15/SNRPF/ACIN1/DHX9/TTF2/HNRNPA0/PCBP2/AKAP17A/PNPT1/RBM38/CCAR1/RBM39/LSM2/SRSF7/ELAVL4/PRPF19/SART1/ELAVL1/SF3A1/HNRNPL/LSM7/SRSF1/PRPF40A/SRSF9/CPSF4/CLASRP/SUPT5H/RBM22/PTBP2/SRSF8/LUC7L3/KHSRP/PTBP1/SRRM1/SREK1IP1/SRSF3/CWC27/SUPT6H…	146
1	rna processing	1	mrna splicing metaboic	GO_RNA_SPLICING	130/2339	324/13192	7.41669e-22	2.93479e-19	SNRPE/ELAVL2/IVNS1ABP/DDX1/PRPF3/LSM5/SF3B4/RBFOX3/HNRNPC/SF3A2/SYNCRIP/DDX39A/RBM8A/RBM4/HNRNPU/RBMX/SNRPA/SRRT/CELF3/CPSF3/SF1/RBM15B/SFPQ/SNRPB2/MPHOSPH10/RBM15/SNRPF/ACIN1/DHX9/TTF2/HNRNPA0/PCBP2/RP9/AKAP17A/RBM38/CCAR1/RBM39/LSM2/SRSF7/PRPF19/SART1/ELAVL1/SF3A1/HNRNPL/LSM7/SRSF1/PRPF40A/SRSF9/PPIG/CPSF4/CLASRP/RBM22/PTBP2/SRSF8/LUC7L3/KHSRP/PTBP1/SRRM1/SREK1IP1/SRSF3/CWC27/SUPT6H/LSM3/GEMIN5…	130
1	rna processing	1	mrna splicing metaboic	GO_RNA_SPLICING_VIA_TRANSESTERIFICATION_REACTIONS	101/2339	241/13192	8.00119e-19	2.43544e-16	SNRPE/ELAVL2/DDX1/PRPF3/LSM5/SF3B4/HNRNPC/SF3A2/SYNCRIP/DDX39A/RBM8A/HNRNPU/RBMX/SNRPA/SRRT/CELF3/CPSF3/SF1/SFPQ/SNRPB2/MPHOSPH10/RBM15/SNRPF/DHX9/HNRNPA0/PCBP2/CCAR1/LSM2/SRSF7/PRPF19/SART1/ELAVL1/SF3A1/HNRNPL/LSM7/SRSF1/PRPF40A/SRSF9/RBM22/PTBP2/LUC7L3/KHSRP/PTBP1/SRRM1/SRSF3/CWC27/LSM3/GEMIN5/DDX23/CASC3/SRSF12/HNRNPR/DDX41/PRPF6/POLR2H/CPSF7/SRSF6/SNRPD1/PNN/HNRNPH1/RAVER1/HNRNPA3/SNRNP40/GEM…	101
1	rna processing	1	mrna splicing metaboic	GO_RRNA_METABOLIC_PROCESS	80/2339	188/13192	1.24355e-15	3.07546e-13	FBL/BYSL/BOP1/NPM3/DDX52/WDR12/DIS3/TFB2M/NOP14/WDR43/ISG20L2/TEX10/MPHOSPH10/WDR3/DDX21/PA2G4/RPL31/RPP40/RPL27A/UTP18/PELP1/NOP58/NOP2/RIOK1/MRTO4/RPS27A/RRS1/HEATR1/NOLC1/SART1/NOC4L/DHX37/NOL9/WDR36/UTP14A/DKC1/RPP30/PDCD11/RRP1B/SUV39H1/EXOSC2/LTV1/DDX51/RPL35A/FCF1/GEMIN4/RRP9/PES1/FTSJ3/RPL36/XRN1/SENP3/NOP56/RPLP2/SIRT1/RPL38/BMS1/NAF1/NGDN/DDX27/XRN2/DROSHA/CDKN2A/NOL8/FBLL1/RPS24/DDX56/…	80
1	rna processing	1	mrna splicing metaboic	GO_NCRNA_PROCESSING	108/2339	298/13192	1.07822e-14	2.24553e-12	DDX1/FBL/BYSL/BOP1/TARBP1/POP7/NPM3/DDX52/WDR12/SRRT/DIS3/TFB2M/NOP14/PUSL1/WDR43/ISG20L2/DUS3L/TEX10/TPRKB/MPHOSPH10/WDR3/DDX21/PA2G4/INTS3/RPL31/RPP40/NSUN2/RPL27A/UTP18/PELP1/NOP58/NOP2/YRDC/RIOK1/MRTO4/RPS27A/RRS1/HEATR1/NOLC1/SART1/NOC4L/TRMT6/DHX37/CPSF4/NOL9/MRPL44/TRMT1/PUS1/WDR36/RPUSD4/UTP14A/DKC1/RPP30/PDCD11/RRP1B/ADAR/AARS2/SUV39H1/TP53RK/EXOSC2/FAM98B/LTV1/INTS1/DDX51/RPL35A/SSB/FCF…	108
1	rna processing	1	mrna splicing metaboic	GO_NCRNA_METABOLIC_PROCESS	141/2339	432/13192	1.88606e-14	3.73157e-12	DDX1/FBL/PLD6/TAF5/BYSL/BOP1/RPRD2/TARBP1/POP7/NPM3/DDX52/WDR12/SRRT/DIS3/TFB2M/NOP14/PUSL1/WDR43/TDRKH/ISG20L2/GTF3C4/DUS3L/TEX10/TPRKB/MPHOSPH10/RPRD1A/WDR3/DDX21/SPIN1/PA2G4/INTS3/RPL31/RPP40/NSUN2/VARS/DARS2/RPL27A/UTP18/PELP1/NOP58/NOP2/YRDC/POLR1E/SNAPC4/RIOK1/MRTO4/RPS27A/RRS1/HEATR1/NOLC1/SART1/NOC4L/TRMT6/EPRS/DHX37/CPSF4/NOL9/LARS/MRPL44/FARSB/TRMT1/PUS1/WDR36/RPUSD4/UTP14A/DKC1/RPP30/P…	141
1	rna processing	1	mrna splicing metaboic	GO_RIBONUCLEOPROTEIN_COMPLEX_SUBUNIT_ORGANIZATION	65/2339	163/13192	1.94442e-11	2.56469e-09	SNRPE/DDX1/PRPF3/PLD6/SF3A2/SF1/EIF3A/SNRPF/RPS10P5/BICD1/DENR/MRTO4/EIF3B/BRIX1/NPM1/PRPF19/SART1/SF3A1/RC3H1/SRSF1/SRSF9/RBM22/PTBP2/EIF3H/LUC7L3/LSM3/GEMIN5/DDX23/ADAR/RSL24D1/SRSF12/PRPF6/EIF3M/SRSF6/EIF2S3/SNRPD1/EIF3L/DDX6/KIF5B/PPAN/GEMIN4/SRSF10/EIF3D/EIF3J/MDN1/RPL10L/HBS1L/SNRNP200/RPL38/BMS1/SF3B1/CELF1/SART3/DDX20/SF3A3/DDX3X/SFSWAP/ERAL1/EDC3/MRRF/DHX30/RPS17/RPS19/YTHDC1/RPL5	65
1	rna processing	1	mrna splicing metaboic	GO_RNA_CATABOLIC_PROCESS	61/2339	163/13192	1.62122e-09	1.6038e-07	NBAS/UHMK1/LSM5/RBM8A/SMG7/DNA2/DIS3/ABCE1/MTPAP/RPL31/RPL27A/PNRC2/PNPT1/RNASEH1/MRTO4/PPP2R2A/RPS27A/LSM2/RC3H1/LSM7/KHSRP/DCP2/LSM3/CASC3/CNOT2/EXOSC2/RPL35A/DDX6/THRAP3/EIF4G1/TNKS1BP1/RPL36/TUT1/XRN1/SMG8/CNOT10/RPLP2/RPL38/SMG5/NCBP1/CTIF/XRN2/DROSHA/DHX34/ETF1/SUPV3L1/RPS24/CNOT3/EIF4E/RPL4/CSDE1/EDC3/EXOSC1/HNRNPD/UPF3B/RPS20/RPS17/RPS19/RPL30/RPL5/RPS11	61
1	rna processing	1	mrna splicing metaboic	GO_MULTI_ORGANISM_METABOLIC_PROCESS	40/2339	89/13192	2.39436e-09	2.15329e-07	SEH1L/TPR/EIF3A/RPL31/RPL27A/PCBP2/NUP160/EIF3B/RPS27A/NUP35/SUPT5H/PTBP1/NUP133/NUP88/RPL35A/SMARCB1/SSB/NUP98/EIF3L/EIF3D/RPL36/PCBP1/NUP205/RPLP2/NUP54/RPL38/NUP107/NUP50/RAE1/RPS24/NUP214/RPL4/RANBP2/MAP2K7/RPS20/RPS17/RPS19/RPL30/RPL5/RPS11	40
1	rna processing	1	mrna splicing metaboic	GO_REGULATION_OF_RNA_SPLICING	40/2339	90/13192	3.57789e-09	2.88933e-07	UHMK1/SF3B4/RBFOX3/RBM8A/RBM4/RBMX/CLK2/CELF3/RBM15B/ACIN1/AKAP17A/RBM38/SRSF7/PRPF19/SF3A1/HNRNPL/SRSF9/RBM22/PTBP2/PTBP1/SRSF3/SRSF12/SRSF6/RBM25/HNRNPH1/THRAP3/SRSF10/TRA2B/RBM10/SON/CELF1/DAZAP1/SRSF2/SFSWAP/POLR2A/DDX5/AKT2/DYRK1A/YTHDC1/CDK12	40
1	rna processing	1	mrna splicing metaboic	GO_TRANSLATIONAL_INITIATION	40/2339	90/13192	3.57789e-09	2.88933e-07	RBM4/EIF5B/EIF3A/RPL31/RPL27A/PCBP2/EIF4E3/DENR/EIF3B/RPS27A/EIF2B1/ABCF1/EIF3H/PTBP1/EIF3M/EIF2S3/RPL35A/SSB/EIF3L/EIF4G1/EIF3D/EIF3J/RPL36/RPLP2/RPL38/EIF4E2/EIF2S2/DHX29/EIF2S1/EIF1B/RPS24/EIF4E/RPL4/LARP1/RPS20/RPS17/RPS19/RPL30/RPL5/RPS11	40
1	rna processing	1	mrna splicing metaboic	GO_REGULATION_OF_MRNA_METABOLIC_PROCESS	46/2339	111/13192	3.92886e-09	3.1093e-07	NBAS/UHMK1/SF3B4/RBFOX3/TNRC6C/SYNCRIP/CCNB1/RBM8A/RBM4/RBMX/CELF3/RBM15B/ACIN1/PNPT1/SRSF7/SAFB/PRPF19/SF3A1/HNRNPL/RC3H1/SRSF9/CPSF4/SUPT5H/PTBP1/SRSF3/SUPT6H/CCNT1/SRSF12/HNRNPR/SRSF6/RBM25/THRAP3/RNF20/SRSF10/TRA2B/SECISBP2/RBM10/CDK9/NCBP1/DHX34/DAZAP1/SRSF2/SFSWAP/DDX5/DYRK1A/YTHDC1	46
1	rna processing	1	mrna splicing metaboic	GO_REGULATION_OF_MRNA_SPLICING_VIA_SPLICEOSOME	29/2339	60/13192	5.17672e-08	3.41405e-06	UHMK1/SF3B4/RBFOX3/RBM8A/RBM4/RBMX/CELF3/RBM15B/ACIN1/SRSF7/PRPF19/SF3A1/HNRNPL/SRSF9/PTBP1/SRSF3/SRSF12/SRSF6/RBM25/THRAP3/SRSF10/TRA2B/RBM10/DAZAP1/SRSF2/SFSWAP/DDX5/DYRK1A/YTHDC1	29
1	rna processing	1	mrna splicing metaboic	GO_TERMINATION_OF_RNA_POLYMERASE_II_TRANSCRIPTION	27/2339	57/13192	2.51155e-07	1.4615e-05	SNRPE/ZC3H11A/DDX39A/RBM8A/CHTOP/CPSF3/SNRPF/TTF2/SRSF7/SRSF1/SRSF9/SRRM1/SRSF3/CASC3/THOC1/CPSF7/SRSF6/SLBP/MAZ/NCBP1/CPSF1/POLDIP3/FIP1L1/SRSF2/THOC2/UPF3B/SARNP	27
1	rna processing	1	mrna splicing metaboic	GO_DNA_TEMPLATED_TRANSCRIPTION_TERMINATION	36/2339	90/13192	5.37476e-07	2.99548e-05	SNRPE/TAF1A/ZC3H11A/TAF1D/DDX39A/RBM8A/CHTOP/CPSF3/SNRPF/TTF2/POLR1E/SRSF7/SRSF1/SRSF9/SRRM1/SRSF3/CASC3/THOC1/POLR2H/CPSF7/SRSF6/SLBP/MAZ/POLR1A/NCBP1/XRN2/TWISTNB/CPSF1/UBTF/POLDIP3/FIP1L1/SRSF2/THOC2/POLR2A/UPF3B/SARNP	36
1	rna processing	1	mrna splicing metaboic	GO_REGULATION_OF_ALTERNATIVE_MRNA_SPLICING_VIA_SPLICEOSOME	19/2339	34/13192	6.02016e-07	3.30858e-05	UHMK1/RBFOX3/RBM8A/RBM4/RBMX/CELF3/RBM15B/SF3A1/HNRNPL/PTBP1/SRSF12/SRSF6/RBM25/THRAP3/TRA2B/RBM10/SRSF2/DDX5/DYRK1A	19
1	rna processing	1	mrna splicing metaboic	GO_SPLICEOSOMAL_COMPLEX_ASSEMBLY	23/2339	47/13192	9.4036e-07	5.00467e-05	SNRPE/DDX1/SF3A2/SF1/PRPF19/SF3A1/SRSF1/SRSF9/PTBP2/LUC7L3/DDX23/SRSF12/PRPF6/SRSF6/SNRPD1/SRSF10/SNRNP200/SF3B1/CELF1/SART3/SF3A3/SFSWAP/YTHDC1	23
1	rna processing	1	mrna splicing metaboic	GO_MRNA_3_END_PROCESSING	29/2339	67/13192	9.81006e-07	5.10768e-05	ZC3H11A/DDX39A/RBM8A/CHTOP/CPSF3/MTPAP/PNPT1/SRSF7/SRSF1/SRSF9/SRRM1/SRSF3/CASC3/THOC1/CPSF7/SRSF6/SLBP/TUT1/NCBP1/CPSF1/CPSF6/WDR33/POLDIP3/FIP1L1/SRSF2/THOC2/UPF3B/SARNP/ZC3H3	29
1	rna processing	1	mrna splicing metaboic	GO_RIBOSOMAL_LARGE_SUBUNIT_BIOGENESIS	20/2339	38/13192	1.10255e-06	5.59333e-05	BOP1/WDR12/SDAD1/NOP16/MRTO4/BRIX1/RRS1/NOL9/RSL24D1/RPL35A/PPAN/NOC2L/PES1/MDN1/FTSJ3/NLE1/RPL10L/RPL38/DHX30/RPL5	20
1	rna processing	1	mrna splicing metaboic	GO_NEGATIVE_REGULATION_OF_MRNA_METABOLIC_PROCESS	18/2339	33/13192	1.92582e-06	9.408e-05	NBAS/SYNCRIP/RBMX/ACIN1/SRSF7/SRSF9/SUPT5H/PTBP1/CCNT1/SRSF12/SRSF6/RNF20/SRSF10/SECISBP2/CDK9/DHX34/SFSWAP/DYRK1A	18
1	rna processing	1	mrna splicing metaboic	GO_RNA_3_END_PROCESSING	34/2339	88/13192	2.80225e-06	0.000132006	FBL/ZC3H11A/DDX39A/RBM8A/CHTOP/CPSF3/MTPAP/PNPT1/SRSF7/SRSF1/SRSF9/SRRM1/SRSF3/DKC1/CASC3/THOC1/EXOSC2/CPSF7/SRSF6/SLBP/TUT1/NCBP1/CPSF1/CPSF6/FBLL1/SUPV3L1/WDR33/POLDIP3/FIP1L1/SRSF2/THOC2/UPF3B/SARNP/ZC3H3	34
1	rna processing	1	mrna splicing metaboic	GO_NUCLEAR_TRANSCRIBED_MRNA_CATABOLIC_PROCESS_NONSENSE_MEDIATED_DECAY	29/2339	72/13192	5.68094e-06	0.000249772	UHMK1/RBM8A/SMG7/RPL31/RPL27A/PNRC2/PPP2R2A/RPS27A/DCP2/CASC3/RPL35A/EIF4G1/RPL36/SMG8/RPLP2/RPL38/SMG5/NCBP1/CTIF/ETF1/RPS24/RPL4/UPF3B/RPS20/RPS17/RPS19/RPL30/RPL5/RPS11	29
1	rna processing	1	mrna splicing metaboic	GO_MRNA_SPLICE_SITE_SELECTION	14/2339	25/13192	1.82712e-05	0.000715832	SF3A2/SF1/SF3A1/SRSF1/SRSF9/PTBP2/LUC7L3/SRSF12/SRSF6/SRSF10/CELF1/SF3A3/SFSWAP/YTHDC1	14
1	rna processing	1	mrna splicing metaboic	GO_CYTOPLASMIC_TRANSLATION	15/2339	28/13192	1.87425e-05	0.000727098	RBM4/EIF3A/RPL31/PCBP2/DENR/MRTO4/EIF3B/PTBP1/EIF3M/RPL35A/SSB/EIF3D/EIF3J/RPL36/RPLP2	15
1	rna processing	1	mrna splicing metaboic	GO_CYTOPLASMIC_TRANSLATIONAL_INITIATION	9/2339	13/13192	6.12694e-05	0.00198724	RBM4/EIF3A/PCBP2/DENR/EIF3B/PTBP1/EIF3M/SSB/EIF3D	9
1	rna processing	1	mrna splicing metaboic	GO_ESTABLISHMENT_OF_PROTEIN_LOCALIZATION_TO_ENDOPLASMIC_RETICULUM	23/2339	59/13192	9.4321e-05	0.00291585	SEC63/RPL31/RPL27A/RPS27A/SPCS2/SRP19/SRP72/RAB10/RPL35A/RPL36/RPLP2/RPL38/ZFAND2B/SRP9/SRPRB/RPS24/RPL4/RPS20/RPS17/RPS19/RPL30/RPL5/RPS11	23
1	rna processing	1	mrna splicing metaboic	GO_NEGATIVE_REGULATION_OF_RNA_SPLICING	12/2339	22/13192	0.000103998	0.00314138	RBMX/ACIN1/SRSF7/SRSF9/PTBP2/PTBP1/SRSF12/SRSF6/SRSF10/SFSWAP/AKT2/DYRK1A	12
1	rna processing	1	mrna splicing metaboic	GO_RIBOSOMAL_SMALL_SUBUNIT_BIOGENESIS	19/2339	45/13192	0.000108057	0.00323924	BYSL/NOP14/MPHOSPH10/WDR3/UTP18/RPS10P5/RRS1/HEATR1/NOC4L/UTP14A/NOM1/FCF1/RPL38/NGDN/RPS24/UTP3/ERAL1/RPS17/RPS19	19
1	rna processing	3	gene silencing transport	GO_RNA_LOCALIZATION	72/2339	162/13192	2.13972e-15	4.9805e-13	KIF5C/IGF2BP1/FBL/ZC3H11A/TOMM20/SEH1L/AHCTF1/WRAP53/DDX39A/RBM8A/SMG7/TST/TCP1/TPR/CHTOP/XPO5/CPSF3/IGF2BP2/CKAP5/PNPT1/RANBP1/NOP58/LRPPRC/BICD1/NUP160/SRSF7/RAN/SRSF1/IGF2BP3/NUP35/SRSF9/MEX3D/KHSRP/SRRM1/SRSF3/SUPT6H/CASC3/NUP133/NUP88/THOC1/EXOSC2/PRPF6/SRSF6/XPO1/SLBP/NUP98/HNRNPA3/SRSF10/CCT4/NUP205/NUP54/NUP107/PHAX/G3BP2/SMG5/NCBP1/NUP50/CPSF1/AGFG1/POLDIP3/RAE1/NUP214/EIF4E/FIP1L1/SRSF2…	72
1	rna processing	3	gene silencing transport	GO_NUCLEAR_EXPORT	57/2339	130/13192	3.52984e-12	5.17317e-10	ZC3H11A/SEH1L/DDX39A/RBM8A/SMG7/TPR/CHTOP/XPO5/SDAD1/CPSF3/CSE1L/RANBP1/NUP160/SRSF7/RRS1/RAN/SRSF1/NUP35/SRSF9/SRRM1/SRSF3/LZTS2/ADAR/CASC3/NUP133/NUP88/THOC1/SRSF6/XPO1/SLBP/NUP98/SRSF10/HSPA9/NUP205/LSG1/NUP54/NUP107/PHAX/SMG5/NCBP1/NUP50/CPSF1/AGFG1/CALR/POLDIP3/RAE1/NUP214/EIF4E/FIP1L1/SRSF2/THOC2/SMURF1/RANBP2/UPF3B/NOL6/SARNP/ZC3H3	57
1	rna processing	3	gene silencing transport	GO_RIBONUCLEOPROTEIN_COMPLEX_LOCALIZATION	48/2339	104/13192	1.91479e-11	2.56469e-09	ZC3H11A/SEH1L/DDX39A/RBM8A/SMG7/TPR/CHTOP/SDAD1/CPSF3/NOP58/NUP160/SRSF7/RRS1/RAN/SRSF1/NUP35/SRSF9/SRRM1/SRSF3/CASC3/NUP133/NUP88/THOC1/SRSF6/XPO1/SLBP/NUP98/SRSF10/NUP205/NUP54/NUP107/SMG5/NCBP1/NUP50/CPSF1/AGFG1/POLDIP3/RAE1/NUP214/EIF4E/FIP1L1/SRSF2/THOC2/RANBP2/UPF3B/NOL6/SARNP/ZC3H3	48
1	rna processing	3	gene silencing transport	GO_PROTEIN_SUMOYLATION	45/2339	106/13192	2.31565e-09	2.15329e-07	BCL11A/CDCA8/BIRC5/AURKB/INCENP/TOP2A/KIAA1586/RNF2/SEH1L/BLM/HNRNPC/PIAS3/TPR/BRCA1/TOP1/TRIM28/SUMO1/MDC1/SP3/TP53/NOP58/MTA1/STAG1/NUP160/SUMO4/PCGF2/ZNF451/NUP35/TP53BP1/NUP133/NUP88/CBX2/HDAC7/NUP98/RANGAP1/RAD21/NUP205/NUP54/NUP107/RNF168/NUP50/CDKN2A/RAE1/NUP214/RANBP2	45
1	rna processing	3	gene silencing transport	GO_NUCLEAR_TRANSPORT	99/2339	317/13192	2.35481e-09	2.15329e-07	F2R/RAB33A/SNRPE/RASD1/ZC3H11A/IPO9/PRICKLE1/SEH1L/RHOU/DDX39A/RBM8A/SMG7/RAB40C/TPR/IPO5/IPO4/RAP2A/CHTOP/XPO5/SDAD1/RAB4A/CPSF3/RBM15B/CSE1L/KPNA2/RAB3C/SNRPF/RIT1/RANBP1/NOP58/NUP160/SRSF7/RRS1/NPM1/RAN/TNPO3/SRSF1/NUP35/SRSF9/RBM22/SRRM1/SRSF3/GEMIN5/LZTS2/ADAR/CASC3/NUP133/NUP88/THOC1/SRSF6/RAB10/SNRPD1/SET/DNAJC27/POLA2/KPNA5/XPO1/SLBP/NUP98/NOC2L/GEMIN4/SRSF10/MYBBP1A/HSPA9/NUP205/LSG1/RAB…	99
1	rna processing	3	gene silencing transport	GO_NUCLEOBASE_CONTAINING_COMPOUND_TRANSPORT	64/2339	176/13192	2.5014e-09	2.15997e-07	KIF5C/IGF2BP1/ZC3H11A/TOMM20/SEH1L/AHCTF1/DDX39A/RBM8A/SMG7/TST/TPR/CHTOP/XPO5/SLC25A33/CPSF3/IGF2BP2/CKAP5/PNPT1/RANBP1/LRPPRC/NUP160/SRSF7/RAN/SRSF1/IGF2BP3/NUP35/SRSF9/KHSRP/SRRM1/SRSF3/SUPT6H/CASC3/NUP133/NUP88/THOC1/SRSF6/XPO1/SLBP/NUP98/HNRNPA3/SRSF10/NUP205/NUP54/NUP107/PHAX/G3BP2/SMG5/NCBP1/NUP50/CPSF1/AGFG1/POLDIP3/RAE1/NUP214/EIF4E/FIP1L1/SRSF2/THOC2/RANBP2/UPF3B/MCM3AP/NOL6/SARNP/ZC3H3	64
1	rna processing	3	gene silencing transport	GO_TRNA_TRANSPORT	17/2339	29/13192	9.48573e-07	5.00467e-05	TOMM20/SEH1L/TPR/NUP160/RAN/NUP35/NUP133/NUP88/NUP98/NUP205/NUP54/NUP107/NUP50/RAE1/NUP214/RANBP2/NOL6	17
1	rna processing	3	gene silencing transport	GO_GENE_SILENCING	53/2339	163/13192	3.21294e-06	0.000147833	H2AFY2/HELLS/SEH1L/TNRC6C/HIST1H3B/BEND3/RBM4/SRRT/TPR/XPO5/TSNAX/TDRKH/DNMT3A/HDAC2/TSN/NUP160/HIST1H4E/RAN/BAHCC1/NUP35/MRPL44/DNMT1/ADAR/NUP133/CNOT2/NUP88/SUV39H1/POLR2H/MORF4L2/BAHD1/SMARCA5/PUM1/TERT/NUP98/NUP205/CNOT10/SIRT1/NUP54/HIST1H3C/NUP107/HIST1H3G/NCBP1/NUP50/DROSHA/CELF1/ARID1A/RAE1/NUP214/CNOT3/POLR2A/RANBP2/IPO8/HIST1H4A	53
1	rna processing	3	gene silencing transport	GO_REGULATION_OF_GENE_EXPRESSION_EPIGENETIC	57/2339	182/13192	5.17592e-06	0.000230125	CTCFL/H2AFY2/TAF1A/CHEK1/TAF1D/HELLS/TNRC6C/HIST1H3B/BEND3/RBM4/SRRT/BRCA1/XPO5/RBBP4/DNMT3A/ATAD2/HDAC2/MTF2/PHF19/DDX21/RLIM/POLR1E/MTA1/HIST1H4E/EP300/RAN/ARID4B/BAHCC1/MRPL44/DNMT1/ATAD2B/ADAR/SUV39H1/POLR2H/EZH2/MORF4L2/BAHD1/SMARCA5/PUM1/TERT/BAZ1B/MYBBP1A/SMCHD1/ARID1B/SMARCD1/PHF2/SIRT1/POLR1A/HIST1H3C/HIST1H3G/TWISTNB/DROSHA/SF3B1/CELF1/ARID1A/HIST1H4A/PHF8	57
1	rna processing	3	gene silencing transport	GO_MEMBRANE_DISASSEMBLY	20/2339	42/13192	8.15649e-06	0.000354673	SEH1L/CCNB1/CCNB2/TPR/PLK1/NUP160/VRK1/NUP35/CTDNEP1/NUP133/NUP88/EMD/NUP98/NUP205/NUP54/NUP107/NUP50/RAE1/NUP214/RANBP2	20
1	rna processing	3	gene silencing transport	GO_GENE_SILENCING_BY_RNA	39/2339	112/13192	1.04149e-05	0.000443139	SEH1L/TNRC6C/HIST1H3B/RBM4/SRRT/TPR/XPO5/TSNAX/TDRKH/TSN/NUP160/HIST1H4E/RAN/NUP35/MRPL44/ADAR/NUP133/CNOT2/NUP88/POLR2H/TERT/NUP98/NUP205/CNOT10/NUP54/HIST1H3C/NUP107/HIST1H3G/NCBP1/NUP50/DROSHA/CELF1/RAE1/NUP214/CNOT3/POLR2A/RANBP2/IPO8/HIST1H4A	39
1	rna processing	3	gene silencing transport	GO_NUCLEAR_PORE_ORGANIZATION	10/2339	14/13192	1.50438e-05	0.000620086	SEH1L/AHCTF1/TPR/TMEM33/NUP35/NUP133/NUP98/NUP205/NUP54/NUP107	10
1	rna processing	3	gene silencing transport	GO_MULTI_ORGANISM_LOCALIZATION	24/2339	59/13192	2.94276e-05	0.00109854	SEH1L/TCP1/TPR/KPNA2/NMT2/VPS37D/NUP160/RPS27A/RAN/NUP35/NUP133/NUP88/THOC1/KPNA5/XPO1/NUP98/NUP205/NUP54/NUP107/NUP50/RAE1/NUP214/THOC2/RANBP2	24
1	rna processing	3	gene silencing transport	GO_NUCLEUS_ORGANIZATION	41/2339	125/13192	3.19573e-05	0.0011543	SEH1L/AHCTF1/CCNB1/CCNB2/SPAST/CEP55/TPR/GOLM1/SUMO1/PSME4/ANKLE2/PLK1/NUP160/PPP2R2A/VRK1/NOLC1/TMEM33/NUP35/CTDNEP1/HMGB2/NUP133/NUP88/EMD/TARDBP/USPL1/NUP98/TOR1AIP2/PES1/NUP205/NUP54/NUP107/ZNF354A/NUP50/AGFG1/RAE1/NUP214/PYGO2/SUN2/UBXN2B/RANBP2/RPS19	41
1	rna processing	3	gene silencing transport	GO_NUCLEAR_ENVELOPE_ORGANIZATION	28/2339	74/13192	3.2465e-05	0.00115733	SEH1L/CCNB1/CCNB2/SPAST/TPR/SUMO1/ANKLE2/PLK1/NUP160/PPP2R2A/VRK1/NUP35/CTDNEP1/NUP133/NUP88/EMD/TARDBP/NUP98/TOR1AIP2/NUP205/NUP54/NUP107/NUP50/RAE1/NUP214/SUN2/UBXN2B/RANBP2	28
1	rna processing	3	gene silencing transport	GO_POSITIVE_REGULATION_OF_GENE_EXPRESSION_EPIGENETIC	25/2339	63/13192	3.33612e-05	0.00116823	TAF1A/CHEK1/TAF1D/HIST1H3B/ATAD2/DDX21/POLR1E/HIST1H4E/EP300/ATAD2B/POLR2H/SMARCA5/BAZ1B/MYBBP1A/ARID1B/SMARCD1/PHF2/POLR1A/HIST1H3C/HIST1H3G/TWISTNB/SF3B1/ARID1A/HIST1H4A/PHF8	25
1	rna processing	3	gene silencing transport	GO_REGULATION_OF_CELLULAR_RESPONSE_TO_HEAT	26/2339	70/13192	8.83861e-05	0.00275389	HSPA1B/SEH1L/HSPH1/CHORDC1/TPR/DNAJB1/DNAJC2/NUP160/EP300/NUP35/NUP133/NUP88/PTGES3/NUP98/CREBBP/NUP205/SIRT1/NUP54/NUP107/FKBP4/NUP50/HSF1/RAE1/NUP214/RANBP2/RPTOR	26
1	rna processing	4	dna independent nuceosome	GO_DNA_CONFORMATION_CHANGE	91/2339	223/13192	3.30365e-16	8.71504e-14	H2AFY2/CENPL/H1F0/HJURP/DDX1/TOP2A/NCAPH/HIST1H2BD/NCAPD2/CDCA5/HELLS/HMGB3/MIS18BP1/BLM/TOP1MT/CENPW/CCNB1/CHD1L/HIST1H3B/PIF1/G3BP1/NAP1L1/SMC2/MIS18A/SMC4/NCAPG/CENPA/MCM5/CENPO/SMYD3/DNA2/RECQL4/TOP1/OIP5/IPO4/HMGB1/CHAF1A/MCM6/RBBP4/ASH1L/MCM7/PSME4/CENPV/RAD51/CDC45/ACIN1/GINS1/HMGA2/TP53/MCM2/DHX9/HIST1H2BF/GINS4/DFFB/ITGB3BP/HIST1H1B/HIST1H4E/RPS27A/NPM1/BAHCC1/H1FX/RAD23B/HMGB2/ASCC3/MCM…	91
1	rna processing	4	dna independent nuceosome	GO_CHROMATIN_REMODELING	60/2339	134/13192	3.10749e-13	5.58924e-11	SATB2/MYB/CENPL/HJURP/CHEK1/SMARCC1/ANP32E/GATAD2B/BAZ1A/HELLS/MIS18BP1/TOP1MT/HNRNPC/CENPW/CHD1L/MIS18A/CENPA/SMARCA4/CENPO/TOP1/ACTL6B/OIP5/RBBP4/HDAC2/PSME4/CENPV/SUV39H2/HMGA2/SMARCE1/SMARCD2/VPS72/ITGB3BP/HIST1H4E/NPM1/BAHCC1/MTA2/SUPT5H/BRD4/SUPT6H/RNF8/SUPT4H1/ACTL6A/MORF4L2/BAHD1/SMARCA5/SMARCB1/CHD8/CHRAC1/BAZ1B/ARID1B/SMARCD1/NASP/RUVBL1/RSF1/CDKN2A/PBRM1/ARID1A/BPTF/HIST1H4A/TAF6L	60
1	rna processing	4	dna independent nuceosome	GO_CHROMATIN_ASSEMBLY_OR_DISASSEMBLY	59/2339	137/13192	3.73266e-12	5.27505e-10	H2AFY2/CENPL/H1F0/HJURP/HIST1H2BD/SMARCC1/HELLS/MIS18BP1/CENPW/HIST1H3B/NAP1L1/MIS18A/CENPA/SMARCA4/CENPO/SMYD3/OIP5/IPO4/HMGB1/CHAF1A/RBBP4/ARID2/CENPV/SUV39H2/HMGA2/TP53/MCM2/SMARCE1/SMARCD2/HIST1H2BF/ITGB3BP/HIST1H1B/HIST1H4E/NPM1/BAHCC1/H1FX/MTA2/HMGB2/HIST1H2BB/SET/BAHD1/SMARCA5/SMARCB1/BAZ1B/NOC2L/TSPYL4/SMARCD1/NASP/KAT6B/CHD3/RUVBL1/KAT6A/HIST1H3C/HIST1H3G/RSF1/CDKN2A/ARID1A/SART3/HIST1H4A	59
1	rna processing	4	dna independent nuceosome	GO_DNA_PACKAGING	61/2339	152/13192	5.90669e-11	7.53961e-09	H2AFY2/CENPL/H1F0/HJURP/TOP2A/NCAPH/HIST1H2BD/NCAPD2/CDCA5/HELLS/MIS18BP1/CENPW/CCNB1/HIST1H3B/NAP1L1/SMC2/MIS18A/SMC4/NCAPG/CENPA/CENPO/SMYD3/OIP5/IPO4/HMGB1/CHAF1A/RBBP4/ASH1L/PSME4/CENPV/ACIN1/HMGA2/TP53/MCM2/HIST1H2BF/DFFB/ITGB3BP/HIST1H1B/HIST1H4E/NPM1/BAHCC1/H1FX/HMGB2/NCAPD3/AKAP8/HIST1H2BB/SET/BAHD1/SMARCA5/NOC2L/TSPYL4/NASP/KAT6B/RUVBL1/KAT6A/HIST1H3C/HIST1H3G/RSF1/CDKN2A/SART3/HIST1H4A	61
1	rna processing	4	dna independent nuceosome	GO_ATP_DEPENDENT_CHROMATIN_REMODELING	33/2339	61/13192	1.40085e-10	1.73224e-08	CENPL/HJURP/SMARCC1/ANP32E/GATAD2B/MIS18BP1/HNRNPC/CENPW/MIS18A/CENPA/SMARCA4/CENPO/OIP5/RBBP4/HDAC2/PSME4/SMARCE1/SMARCD2/VPS72/ITGB3BP/HIST1H4E/NPM1/MTA2/RNF8/ACTL6A/SMARCA5/SMARCB1/CHD8/NASP/RUVBL1/RSF1/ARID1A/HIST1H4A	33
1	rna processing	4	dna independent nuceosome	GO_PROTEIN_DNA_COMPLEX_SUBUNIT_ORGANIZATION	66/2339	187/13192	5.74358e-09	4.45634e-07	H2AFY2/CENPF/CENPL/H1F0/HJURP/CENPE/HIST1H2BD/SMARCC1/ANP32E/HELLS/MIS18BP1/POGZ/CENPW/CHD1L/HIST1H3B/NAP1L1/MIS18A/CENPA/SMARCA4/CENPO/SMYD3/OIP5/IPO4/CHAF1A/RBBP4/ARID2/PSME4/CENPV/RAD51/CDC45/MCM2/SMARCE1/SMARCD2/HIST1H2BF/VPS72/ITGB3BP/POLR1E/HIST1H1B/RAD51C/HIST1H4E/EP300/RPS27A/NPM1/XRCC3/H1FX/RAD23B/HMGB2/RNF8/HIST1H2BB/SET/SMARCA5/SMARCB1/TSPYL4/SMARCD1/NASP/KAT6B/RUVBL1/KAT6A/HIST1H3C/ME…	66
1	rna processing	4	dna independent nuceosome	GO_DNA_REPAIR	116/2339	405/13192	2.71725e-08	1.95494e-06	GEN1/EXO1/TRIP13/EYA2/FOXM1/DDX1/DTL/USP3/CHEK1/CDCA5/BLM/CHD1L/PIF1/NUDT1/FANCE/DNA2/RECQL4/TONSL/RAD51AP1/BRCA1/TRIM28/HMGB1/PTTG1/POLQ/CHAF1A/SUMO1/MDC1/UBE2T/SFPQ/COPS2/PSME4/RAD54L/RAD51/CDC45/INTS3/HMGA2/TP53/TOPBP1/RAD18/UCHL5/POLE/GINS4/POLB/MTA1/FANCD2/RAD51C/HIST1H4E/EP300/RPS27A/NPM1/PRPF19/PRMT6/XRCC3/EPC2/RFC3/CINP/RAD23B/NCOA6/ABL1/NTHL1/TP53BP1/HMGB2/ASCC3/WDR48/POLD1/NHEJ1/POLD3/P…	116
1	rna processing	4	dna independent nuceosome	GO_CENTROMERE_COMPLEX_ASSEMBLY	21/2339	36/13192	5.5207e-08	3.58121e-06	CENPF/CENPL/HJURP/CENPE/HELLS/MIS18BP1/POGZ/CENPW/MIS18A/CENPA/CENPO/OIP5/RBBP4/CENPV/ITGB3BP/HIST1H4E/NPM1/SMARCA5/RUVBL1/RSF1/HIST1H4A	21
1	rna processing	4	dna independent nuceosome	GO_DNA_RECOMBINATION	61/2339	182/13192	1.82224e-07	1.10932e-05	GEN1/EXO1/TRIP13/TOP2A/HMGB3/BLM/PIF1/DNA2/RECQL4/HFM1/TONSL/RAD51AP1/TCF3/BRCA1/ENDOG/MND1/HMGB1/POLQ/CCNB1IP1/SFPQ/RAD54L/RAD51/CDC45/TSN/UCHL5/POLE/GINS4/POLB/RAD51C/XRCC3/RFC3/NCOA6/HMGB2/WDR48/POLD1/NHEJ1/POLD3/POLA1/REC8/RNF8/ACTL6A/RFC5/PSMD14/POLA2/PAXIP1/ACTR5/LIG3/RAD21/RUVBL1/YY1/EME1/NFRKB/RNF168/XRCC5/HUS1/SUPV3L1/FANCM/MCM8/RTEL1/RPAIN/INO80D	61
1	rna processing	4	dna independent nuceosome	GO_DNA_GEOMETRIC_CHANGE	32/2339	73/13192	1.91335e-07	1.14714e-05	DDX1/TOP2A/HMGB3/BLM/CHD1L/PIF1/G3BP1/MCM5/DNA2/RECQL4/HMGB1/MCM6/MCM7/RAD51/CDC45/GINS1/MCM2/DHX9/GINS4/RPS27A/RAD23B/HMGB2/ASCC3/MCM4/CHD8/CHD3/RUVBL1/XRCC5/SUPV3L1/CUL4A/DDX3X/RTEL1	32
1	rna processing	4	dna independent nuceosome	GO_HISTONE_EXCHANGE	21/2339	41/13192	1.07136e-06	5.50566e-05	CENPL/HJURP/ANP32E/MIS18BP1/CENPW/MIS18A/CENPA/CENPO/OIP5/RBBP4/PSME4/VPS72/ITGB3BP/HIST1H4E/NPM1/RNF8/SMARCA5/NASP/RUVBL1/RSF1/HIST1H4A	21
1	rna processing	4	dna independent nuceosome	GO_DOUBLE_STRAND_BREAK_REPAIR	47/2339	137/13192	2.1755e-06	0.000104981	GEN1/TRIP13/DDX1/CDCA5/BLM/DNA2/RECQL4/TONSL/RAD51AP1/BRCA1/POLQ/SUMO1/MDC1/SFPQ/RAD54L/RAD51/CDC45/GINS4/MTA1/RAD51C/HIST1H4E/PRPF19/XRCC3/TP53BP1/WDR48/NHEJ1/POLA1/REC8/RNF8/PSMD14/ESCO2/SMARCA5/PAXIP1/ACTR5/LIG3/BAZ1B/RAD21/TDP1/YY1/RNF168/UIMC1/XRCC5/HUS1/RIF1/MCM8/VCP/HIST1H4A	47
1	rna processing	4	dna independent nuceosome	GO_DNA_REPLICATION_INDEPENDENT_NUCLEOSOME_ORGANIZATION	18/2339	40/13192	5.95073e-05	0.00194604	CENPL/HJURP/MIS18BP1/CENPW/MIS18A/CENPA/CENPO/OIP5/IPO4/RBBP4/ITGB3BP/HIST1H4E/NPM1/SMARCA5/NASP/RUVBL1/RSF1/HIST1H4A	18
1	rna processing	4	dna independent nuceosome	GO_DNA_BIOSYNTHETIC_PROCESS	34/2339	106/13192	0.000236748	0.00646078	EXO1/CENPF/DTL/BLM/WRAP53/LIN9/DNA2/RAD51AP1/BRCA1/POLQ/POLE3/RAD51/POLE/POLB/TK1/RAD51C/RPS27A/XRCC3/RFC3/POLD1/POLD3/DKC1/POLA1/RFC5/POLA2/TERT/CHRAC1/PTGES3/LIG3/TNKS1BP1/MYBBP1A/SIRT1/REV1/VCP	34
1	rna processing	9	formation preinitiation postranscriptional	GO_POSTTRANSCRIPTIONAL_REGULATION_OF_GENE_EXPRESSION	126/2339	389/13192	8.92783e-13	1.53598e-10	UHMK1/IGF2BP1/PPP1R15B/DDX1/HNRNPC/TNRC6C/SYNCRIP/RGS2/PSMD4/RBM8A/RBM4/HNRNPU/SRRT/TPR/E2F1/DIS3/EIF5B/PER2/ENC1/XPO5/EIF3A/CDK4/IGF2BP2/PCID2/PSME4/SOX4/PA2G4/ANGEL2/DHX9/VARS/HNRNPA0/EIF4E3/LRPPRC/RBM38/YRDC/PASK/YTHDF1/EIF3B/EP300/ILF3/RPS27A/NPM1/RAN/PSMB4/EIF2B1/CAPRIN1/ELAVL1/SERBP1/RC3H1/MAPKAPK5/EPRS/IGF2BP3/LARS/ABCF1/MRPL44/RBM3/RMND1/MEX3D/EIF3H/KHSRP/DCP2/DKC1/ADAR/CASC3/CNOT2/HNRNPR…	126
1	rna processing	9	formation preinitiation postranscriptional	GO_REGULATION_OF_CELLULAR_AMIDE_METABOLIC_PROCESS	96/2339	297/13192	5.46857e-10	5.69451e-08	UHMK1/IGF2BP1/PPP1R15B/DDX1/TNRC6C/SYNCRIP/RGS2/RBM8A/RBM4/SRRT/TPR/EIF5B/PER2/ENC1/XPO5/EIF3A/CDK4/IGF2BP2/SOX4/PA2G4/VARS/NSMAF/EIF4E3/LRPPRC/YRDC/PASK/YTHDF1/EIF3B/EP300/ILF3/NPM1/RAN/EIF2B1/CAPRIN1/ELAVL1/RC3H1/MAPKAPK5/EPRS/IGF2BP3/LARS/ABCF1/MRPL44/RBM3/RMND1/MEX3D/EIF3H/ADAR/CASC3/CNOT2/HNRNPR/PTCD3/EIF3M/YTHDF2/PUM1/LSM14B/EIF3L/METAP1/DDX6/IARS2/KHDRBS1/NCOR2/EIF4G1/EIF3D/EIF3J/SERP1/SEC…	96
1	rna processing	9	formation preinitiation postranscriptional	GO_REGULATION_OF_TRANSLATIONAL_INITIATION	27/2339	69/13192	2.21043e-05	0.000849191	UHMK1/PPP1R15B/DDX1/RBM4/TPR/EIF5B/EIF3A/YTHDF1/EIF3B/NPM1/EIF2B1/EIF3H/EIF3M/YTHDF2/EIF3L/KHDRBS1/EIF4G1/EIF3D/EIF3J/NCBP1/CTIF/RARA/EIF2S1/EIF1B/KLHL25/DDX3X/EIF4EBP2	27
1	rna processing	9	formation preinitiation postranscriptional	GO_RNA_STABILIZATION	14/2339	26/13192	3.31342e-05	0.00116823	IGF2BP1/HNRNPC/SYNCRIP/HNRNPU/E2F1/ANGEL2/DHX9/HNRNPA0/RBM38/ELAVL1/DKC1/TARDBP/THRAP3/HNRNPD	14
1	rna processing	9	formation preinitiation postranscriptional	GO_REGULATION_OF_RNA_STABILITY	41/2339	126/13192	3.93681e-05	0.00135461	IGF2BP1/HNRNPC/SYNCRIP/PSMD4/HNRNPU/E2F1/DIS3/PCID2/PSME4/ANGEL2/DHX9/HNRNPA0/RBM38/RPS27A/PSMB4/ELAVL1/SERBP1/RC3H1/MEX3D/KHSRP/DCP2/DKC1/HNRNPR/EXOSC2/PSMD14/YTHDF2/SET/TARDBP/PUM1/XPO1/THRAP3/EIF4G1/XRN1/PSMD11/TNPO1/ANP32A/PSMD1/NUP214/EXOSC1/HNRNPD/PSMD2	41
1	rna processing	9	formation preinitiation postranscriptional	GO_FORMATION_OF_TRANSLATION_PREINITIATION_COMPLEX	9/2339	15/13192	0.000304296	0.00808119	EIF3A/DENR/EIF3B/EIF3H/EIF3M/EIF2S3/EIF3L/EIF3D/EIF3J	9
1	rna processing	10	peptidyl lysine modification	GO_CHROMATIN_MODIFICATION	168/2339	478/13192	1.21063e-20	3.99205e-18	SATB2/CTCFL/H2AFY2/MYB/PRMT3/CENPL/EYA2/HJURP/AURKB/RBBP5/FBL/TADA1/USP3/CHEK1/SMARCC1/ANP32E/GATAD2B/BAZ1A/RNF2/HELLS/MIS18BP1/SAP30/TOP1MT/HNRNPC/TAF5/KDM1A/SETDB1/CENPW/CCNB1/CHD1L/BEND3/MIS18A/CENPA/SMARCA4/BRPF1/CENPO/SMYD3/TOP1/ACTL6B/PER2/OIP5/TRIM28/TAF5L/ING2/RBBP4/ASH1L/DNMT3A/ATAD2/SFPQ/GTF3C4/SS18L1/UBE2E1/HDAC2/EHMT2/POLE3/AURKA/ARID2/BRD9/MTF2/PSME4/PHF19/CENPV/SUV39H2/SPIN1/HMGA2/I…	168
1	rna processing	10	peptidyl lysine modification	GO_PEPTIDYL_LYSINE_MODIFICATION	96/2339	272/13192	2.02786e-12	3.20969e-10	BCL11A/CDCA8/BIRC5/AURKB/RBBP5/TADA1/INCENP/TOP2A/KIAA1586/ATAT1/RNF2/SEH1L/BLM/HNRNPC/TAF5/SETDB1/PIAS3/BEND3/BRPF1/SMYD3/TPR/FAM76B/BRCA1/TOP1/TRIM28/TAF5L/ASH1L/SUMO1/MDC1/GTF3C4/EHMT2/POLE3/SP3/SUV39H2/TP53/NOP58/ING5/MTA1/STAG1/NUP160/EP300/SUMO4/ARID4B/PCGF2/MSL2/ZNF451/NUP35/TP53BP1/BRD1/HDAC9/NUP133/NUP88/ING3/CBX2/TET3/SUV39H1/USP22/SMYD2/EP400/HCFC1/ACTL6A/EZH2/MORF4L2/USPL1/HDAC7/PAXIP…	96
1	rna processing	10	peptidyl lysine modification	GO_COVALENT_CHROMATIN_MODIFICATION	97/2339	307/13192	1.7321e-09	1.67169e-07	CTCFL/PRMT3/EYA2/AURKB/RBBP5/FBL/TADA1/USP3/CHEK1/RNF2/HELLS/SAP30/TAF5/KDM1A/SETDB1/CCNB1/BEND3/BRPF1/SMYD3/PER2/TAF5L/RBBP4/ASH1L/DNMT3A/SFPQ/GTF3C4/UBE2E1/HDAC2/EHMT2/POLE3/AURKA/SUV39H2/HMGA2/ING5/MTA1/EP300/ARID4B/VRK1/PCGF2/MSL2/PRMT6/USP21/MTA2/KDM6B/PKN1/BRD1/HDAC9/ING3/TET3/SUV39H1/USP22/SMYD2/EP400/HCFC1/RNF8/ACTL6A/EZH2/MORF4L2/HDAC7/HUWE1/PAXIP1/PCGF1/KDM4A/BAZ1B/CREBBP/RNF20/CRTC2/EL…	97
1	rna processing	10	peptidyl lysine modification	GO_PROTEIN_ACETYLATION	37/2339	111/13192	5.16403e-05	0.00173719	TADA1/ATAT1/TAF5/BEND3/BRPF1/TAF5L/GTF3C4/POLE3/DSCC1/NAA16/ING5/EP300/NAA15/ESCO1/PCGF2/MSL2/BRD1/ING3/USP22/EP400/HCFC1/ACTL6A/MORF4L2/ESCO2/CREBBP/CRTC2/KAT6B/SIRT1/RUVBL1/TRRAP/KAT6A/LDB1/MEAF6/BRD8/ATF2/PHF20/TAF6L	37
1	rna processing	10	peptidyl lysine modification	GO_PROTEIN_ACYLATION	42/2339	140/13192	0.000248339	0.00673065	ZDHHC22/TADA1/ATAT1/TAF5/BEND3/BRPF1/TAF5L/GTF3C4/ZDHHC18/POLE3/DSCC1/NAA16/NMT2/ING5/EP300/NAA15/ESCO1/PCGF2/MSL2/BRD1/ZDHHC20/ING3/USP22/EP400/HCFC1/ACTL6A/MORF4L2/ESCO2/CREBBP/CRTC2/KAT6B/SIRT1/RUVBL1/TRRAP/KAT6A/LDB1/MEAF6/BRD8/PPM1A/ATF2/PHF20/TAF6L	42
1	rna processing	12	import localization nucleus	GO_PROTEIN_LOCALIZATION_TO_ORGANELLE	118/2339	465/13192	1.66261e-05	0.000678241	H2AFY2/F2R/FAM83D/AURKB/DDX1/PAQR3/SPAG5/IPO9/TOMM20/STIL/PIBF1/PRICKLE1/BUB1B/KIF20B/WRAP53/CHAMP1/NRAS/CENPA/RCC2/SH3BP4/TPR/DNLZ/HGS/IPO5/IPO4/SEC63/SUMO1/AURKA/TOMM22/MARCH5/CSE1L/KPNA2/RPL31/KDELR1/DHX9/PLK1/RPL27A/RANBP1/NOP58/OBSCN/TIMM50/TIMM17A/HIST1H1B/BICD1/RPS27A/RAN/TNPO3/NUP35/CTDNEP1/RBM22/SPCS2/GOLPH3/BID/ADAR/NUP133/NUP88/SRP19/SRP72/ARF4/TIMM9/EZH2/RAB10/CRIPT/RPL35A/ESCO2/POLA2…	118
1	rna processing	12	import localization nucleus	GO_NUCLEAR_IMPORT	39/2339	121/13192	7.60178e-05	0.00238732	F2R/SNRPE/IPO9/PRICKLE1/TPR/IPO5/IPO4/CSE1L/KPNA2/SNRPF/RANBP1/NOP58/RAN/TNPO3/NUP35/RBM22/GEMIN5/ADAR/NUP133/NUP88/SNRPD1/POLA2/KPNA5/NUP98/GEMIN4/NUP205/NUP54/NUP107/PHB2/NUP50/TNPO1/RAE1/DDX20/NUP214/RANBP2/IPO8/RPAIN/MCM3AP/ZFYVE9	39
1	rna processing	12	import localization nucleus	GO_PROTEIN_LOCALIZATION_TO_NUCLEUS	44/2339	149/13192	0.000264385	0.00706874	F2R/IPO9/PRICKLE1/WRAP53/TPR/IPO5/IPO4/SUMO1/CSE1L/KPNA2/RANBP1/NOP58/RAN/TNPO3/NUP35/CTDNEP1/RBM22/ADAR/NUP133/NUP88/POLA2/KPNA5/XPO1/NUP98/TOR1AIP2/NUP205/NUP54/NUP107/SIX1/PHB2/NUP50/TNPO1/CALR/RAE1/NUP214/TAF3/PLRG1/SUN2/RANBP2/IPO8/RPAIN/MCM3AP/ZFYVE9/SIX4	44
2	cell cycle	2	reglation cell cyle	GO_REGULATION_OF_MITOTIC_CELL_CYCLE	130/2339	436/13192	2.30511e-10	2.68274e-08	KIF14/TEX14/GEN1/CENPF/CDC20/DLGAP5/PLAGL1/NEK2/ANLN/TTK/BIRC5/KIF11/BUB1/PRKCQ/CENPE/TOP2A/CENPJ/CHEK1/MDM4/TPX2/MAD2L1/CDCA5/BUB1B/GTSE1/ESPL1/PIM1/CDC25C/PRCC/BLM/KIF20B/UBE2C/CCNB1/CDC25B/PSMD4/CCNA2/SMARCA4/RCC2/BUB3/TPR/E2F1/TCF3/BORA/PTTG1/MDC1/AATF/UBE2E1/CDK4/AURKA/PCID2/PSME4/SOX4/CDC45/INTS3/RPRM/UBE2E2/HMGA2/TP53/ANGEL2/PLK1/FHL1/PIM3/TFDP2/RANBP1/RBM38/ZWINT/RAD51C/CUL3/EP300/RPS27A/…	130
2	cell cycle	2	reglation cell cyle	GO_CELL_CYCLE_CHECKPOINT	66/2339	175/13192	2.38575e-10	2.69726e-08	SOX11/TEX14/CENPF/PLAGL1/TTK/BIRC5/BUB1/AURKB/DTL/TOP2A/CENPJ/CHEK1/MDM4/MAD2L1/BUB1B/GTSE1/CDC25C/PRCC/BLM/TIPRL/CCNB1/CCNA2/BUB3/DNA2/TPR/E2F1/BRCA1/MDC1/AURKA/SOX4/CDC45/INTS3/HMGA2/TP53/NSUN2/PLK1/TFDP2/RBM38/ZWINT/EP300/RPS27A/NPM1/PLK3/PRPF19/CASP2/TRIAP1/CSNK2A1/ZWILCH/TP53BP1/ZNF207/CNOT2/CCNG2/KNTC1/FOXN3/TNKS1BP1/SYF2/CNOT10/ZNF830/MUC1/E2F4/UIMC1/HUS1/SFN/FZR1/CNOT3/ATF2	66
2	cell cycle	2	reglation cell cyle	GO_REGULATION_OF_CELL_CYCLE_PHASE_TRANSITION	98/2339	302/13192	2.83737e-10	3.11874e-08	SOX11/KIF14/TEX14/GEN1/CENPF/FAM83D/CDC20/DLGAP5/PLAGL1/ANLN/TTK/BIRC5/BUB1/PRKCQ/CENPE/CENPJ/MDM4/MAD2L1/CDCA5/BUB1B/GTSE1/ESPL1/PIM1/CDC25C/BLM/UBE2C/CCNB1/PSMD4/CCNA2/SMARCA4/RCC2/BUB3/TPR/E2F1/TCF3/UBE2E1/CDK4/AURKA/PCID2/PSME4/SOX4/CDC45/UBE2E2/HMGA2/TP53/PLK1/FHL1/TFDP2/SUSD2/RBM38/RAD51C/CUL3/EP300/RPS27A/NPM1/PLK3/CDC27/PSMB4/FBXO5/PRPF19/CASP2/TRIAP1/XRCC3/CSNK2A1/BRD4/ZNF207/BID/ADAM17/…	98
2	cell cycle	2	reglation cell cyle	GO_POSITIVE_REGULATION_OF_CELL_CYCLE_PROCESS	79/2339	228/13192	5.05722e-10	5.4085e-08	KIF14/GEN1/FAM83D/ORC1/DLGAP5/PLAGL1/BIRC5/AURKB/CENPJ/MDM4/MAD2L1/CDCA5/GTSE1/ESPL1/CDC25C/KIF20B/UBE2C/KIF23/CCNB1/RAB11FIP4/CDC25B/SPAST/RCC2/TPR/E2F1/BRCA1/SFPQ/CDK4/MED1/AURKA/PCID2/SOX4/CENPV/CDC45/UBE2E2/HMGA2/TP53/CIT/PLK1/TFDP2/PLK4/RANBP1/RBM38/RAD51C/CUL3/EP300/RPS27A/NPM1/PLK3/FBXO5/RNF112/CASP2/TRIAP1/XRCC3/BRD4/CRLF3/CNOT2/USP19/CREBBP/TNKS1BP1/WIZ/MYBBP1A/ZNF16/CDK5R1/PHIP/CNOT10/D…	79
2	cell cycle	2	reglation cell cyle	GO_POSITIVE_REGULATION_OF_CELL_CYCLE	97/2339	305/13192	1.17699e-09	1.19419e-07	KIF14/GEN1/FAM83D/ORC1/DLGAP5/PLAGL1/BIRC5/AURKB/CENPJ/MDM4/MAD2L1/CDCA5/GTSE1/ESPL1/PIM1/CDC25C/KIF20B/UBE2C/KIF23/CCNB1/RAB11FIP4/CDC25B/SPAST/RCC2/TPR/E2F1/TCF3/BRCA1/SFPQ/CDK4/MED1/AURKA/PCID2/SOX4/CENPV/CDC45/UBE2E2/HMGA2/TP53/CIT/PLK1/TFDP2/PLK4/RANBP1/RBM38/RAD51C/CUL3/EP300/RPS27A/CCNY/NPM1/PLK3/FBXO5/RNF112/CASP2/TRIAP1/XRCC3/ABL1/BRD4/CCNT1/CRLF3/ADAM17/CNOT2/USP22/HCFC1/USP19/CREBBP/TN…	97
2	cell cycle	2	reglation cell cyle	GO_MITOTIC_CELL_CYCLE_CHECKPOINT	51/2339	128/13192	2.92069e-09	2.45897e-07	TEX14/CENPF/PLAGL1/TTK/BUB1/TOP2A/CENPJ/MDM4/MAD2L1/BUB1B/GTSE1/CDC25C/PRCC/BLM/CCNB1/CCNA2/BUB3/TPR/E2F1/MDC1/AURKA/SOX4/INTS3/HMGA2/TP53/PLK1/TFDP2/RBM38/ZWINT/EP300/RPS27A/NPM1/PLK3/CASP2/TRIAP1/CSNK2A1/ZWILCH/ZNF207/CNOT2/KNTC1/FOXN3/TNKS1BP1/SYF2/CNOT10/ZNF830/MUC1/E2F4/HUS1/SFN/CNOT3/ATF2	51
2	cell cycle	2	reglation cell cyle	GO_NEGATIVE_REGULATION_OF_CELL_CYCLE_PROCESS	67/2339	199/13192	3.77436e-08	2.6202e-06	SOX11/TEX14/CENPF/PLAGL1/TTK/BUB1/AURKB/CENPJ/CHEK1/MDM4/MAD2L1/BUB1B/GTSE1/ESPL1/CDC25C/BLM/CCNB1/CDK5RAP2/CCNA2/SMARCA4/BUB3/TPR/E2F1/BRCA1/PTTG1/CDK4/AURKA/SOX4/HMGA2/TP53/PLK1/FHL1/TFDP2/SUSD2/RBM38/EP300/RPS27A/NME6/NPM1/PLK3/FBXO5/PTTG3P/PRPF19/CASP2/TRIAP1/CSNK2A1/BRD4/ZNF207/CNOT2/THOC1/FOXN3/EZH2/CCNF/MIIP/TNKS1BP1/SYF2/CCNK/CNOT10/CDK9/ZNF830/DAB2IP/MUC1/E2F4/HUS1/SFN/MLXIPL/CNOT3	67
2	cell cycle	2	reglation cell cyle	GO_NEGATIVE_REGULATION_OF_MITOTIC_CELL_CYCLE	63/2339	184/13192	4.71369e-08	3.16137e-06	TEX14/CENPF/PLAGL1/TTK/BUB1/TOP2A/CENPJ/CHEK1/MDM4/MAD2L1/BUB1B/GTSE1/CDC25C/PRCC/BLM/CCNB1/CCNA2/SMARCA4/BUB3/TPR/E2F1/PTTG1/MDC1/AURKA/SOX4/INTS3/HMGA2/TP53/ANGEL2/PLK1/FHL1/TFDP2/RBM38/ZWINT/EP300/RPS27A/NME6/NPM1/PLK3/PTTG3P/CASP2/TRIAP1/CSNK2A1/ZWILCH/ABL1/ZNF207/SCRIB/CNOT2/KNTC1/FOXN3/EZH2/MIIP/TNKS1BP1/SYF2/NLE1/CNOT10/ZNF830/MUC1/E2F4/HUS1/SFN/CNOT3/ATF2	63
2	cell cycle	2	reglation cell cyle	GO_NEGATIVE_REGULATION_OF_CELL_CYCLE_PHASE_TRANSITION	50/2339	136/13192	9.09752e-08	5.80516e-06	SOX11/TEX14/CENPF/PLAGL1/TTK/BUB1/CENPJ/MDM4/MAD2L1/BUB1B/GTSE1/CDC25C/BLM/CCNB1/CCNA2/SMARCA4/BUB3/TPR/E2F1/AURKA/SOX4/HMGA2/TP53/PLK1/FHL1/TFDP2/SUSD2/RBM38/EP300/RPS27A/NPM1/PLK3/PRPF19/CASP2/TRIAP1/CSNK2A1/ZNF207/CNOT2/FOXN3/EZH2/MIIP/TNKS1BP1/SYF2/CNOT10/ZNF830/MUC1/E2F4/HUS1/SFN/CNOT3	50
2	cell cycle	2	reglation cell cyle	GO_REGULATION_OF_CELL_CYCLE_ARREST	40/2339	99/13192	9.24248e-08	5.80516e-06	PLAGL1/FOXM1/CENPJ/MDM4/GTSE1/CDC25C/CCNB1/E2F1/BRCA1/SLC25A33/CDK4/AURKA/SOX4/HMGA2/TP53/TFDP2/RBM38/EP300/RPS27A/NPM1/PLK3/RNF112/CASP2/TRIAP1/CRLF3/CNOT2/TNKS1BP1/MYBBP1A/CDK5R1/CCNK/CNOT10/CDK9/DAB2IP/MUC1/E2F4/CDKN2A/SFN/MLXIPL/CNOT3/AKT2	40
2	cell cycle	2	reglation cell cyle	GO_POSITIVE_REGULATION_OF_CELL_CYCLE_ARREST	33/2339	78/13192	3.4107e-07	1.95596e-05	PLAGL1/CENPJ/MDM4/GTSE1/CDC25C/CCNB1/E2F1/BRCA1/AURKA/SOX4/HMGA2/TP53/TFDP2/RBM38/EP300/RPS27A/NPM1/PLK3/RNF112/CASP2/TRIAP1/CRLF3/CNOT2/TNKS1BP1/MYBBP1A/CDK5R1/CNOT10/DAB2IP/MUC1/E2F4/CDKN2A/SFN/CNOT3	33
2	cell cycle	2	reglation cell cyle	GO_DNA_INTEGRITY_CHECKPOINT	46/2339	132/13192	1.69811e-06	8.50561e-05	PLAGL1/DTL/TOP2A/CENPJ/CHEK1/MDM4/GTSE1/CDC25C/BLM/TIPRL/CCNB1/CCNA2/DNA2/E2F1/BRCA1/MDC1/AURKA/SOX4/CDC45/HMGA2/TP53/PLK1/TFDP2/RBM38/EP300/RPS27A/NPM1/PLK3/PRPF19/CASP2/TRIAP1/TP53BP1/CNOT2/FOXN3/TNKS1BP1/SYF2/CNOT10/ZNF830/MUC1/E2F4/UIMC1/HUS1/SFN/FZR1/CNOT3/ATF2	46
2	cell cycle	2	reglation cell cyle	GO_NEGATIVE_REGULATION_OF_CELL_CYCLE	108/2339	402/13192	2.5008e-06	0.000119225	SOX11/TEX14/CENPF/DHCR24/PLAGL1/TTK/UHMK1/BUB1/AURKB/TOP2A/CENPJ/CHEK1/MDM4/PRKAB2/MAD2L1/BUB1B/GTSE1/ESPL1/CDC25C/PRCC/BLM/KIF20B/UBE2C/GAS2L3/CCNB1/CDK5RAP2/CCNA2/PPP2R3B/SMARCA4/BUB3/TPR/E2F1/BRCA1/PTTG1/MDC1/CDK4/AURKA/SOX4/PA2G4/INTS3/RPRM/HMGA2/NPR2/TP53/ANGEL2/PLK1/FHL1/TFDP2/PNPT1/SUSD2/RBM38/PPM1G/ZWINT/CUL3/EP300/RPS27A/LAMTOR2/NME6/NPM1/PLK3/FBXO5/PTTG3P/PRPF19/SART1/CASP2/TRIAP1/CSNK2…	108
2	cell cycle	2	reglation cell cyle	GO_MITOTIC_DNA_INTEGRITY_CHECKPOINT	35/2339	92/13192	3.04915e-06	0.000141947	PLAGL1/TOP2A/CENPJ/MDM4/GTSE1/CDC25C/BLM/CCNB1/CCNA2/E2F1/MDC1/AURKA/SOX4/HMGA2/TP53/TFDP2/RBM38/EP300/RPS27A/NPM1/PLK3/CASP2/TRIAP1/CNOT2/FOXN3/TNKS1BP1/SYF2/CNOT10/ZNF830/MUC1/E2F4/HUS1/SFN/CNOT3/ATF2	35
2	cell cycle	2	reglation cell cyle	GO_REGULATION_OF_CELL_CYCLE_G1_S_PHASE_TRANSITION	43/2339	137/13192	6.74584e-05	0.00215268	KIF14/FAM83D/PLAGL1/CENPJ/MDM4/GTSE1/PIM1/CDC25C/CCNB1/SMARCA4/E2F1/TCF3/AURKA/SOX4/CDC45/UBE2E2/TP53/FHL1/TFDP2/SUSD2/RBM38/EP300/RPS27A/NPM1/PLK3/CASP2/TRIAP1/BID/ADAM17/CNOT2/EZH2/CREBBP/TNKS1BP1/CNOT10/MUC1/E2F4/PHB2/MEPCE/SFN/CUL4A/CNOT3/PLRG1/DDX3X	43
2	cell cycle	2	reglation cell cyle	GO_SIGNAL_TRANSDUCTION_IN_RESPONSE_TO_DNA_DAMAGE	31/2339	90/13192	0.000102604	0.00312309	PLAGL1/FOXM1/CENPJ/MDM4/GTSE1/CDC25C/CCNB1/E2F1/BRCA1/AURKA/SOX4/TP53/TFDP2/RBM38/EP300/RPS27A/NPM1/PLK3/PRPF19/CASP2/TRIAP1/ABL1/BID/CNOT2/PAXIP1/TNKS1BP1/CNOT10/MUC1/E2F4/SFN/CNOT3	31
2	cell cycle	2	reglation cell cyle	GO_POSITIVE_REGULATION_OF_CELL_CYCLE_PHASE_TRANSITION	25/2339	67/13192	0.000110135	0.00325226	FAM83D/DLGAP5/BIRC5/CDCA5/ESPL1/UBE2C/RCC2/CDK4/CDC45/UBE2E2/PLK1/RAD51C/CUL3/NPM1/FBXO5/BRD4/CREBBP/ZNF16/PHB2/MEPCE/CUL4A/GOLGA2/PLRG1/DDX3X/ANAPC11	25
2	cell cycle	2	reglation cell cyle	GO_G1_DNA_DAMAGE_CHECKPOINT	25/2339	67/13192	0.000110135	0.00325226	PLAGL1/CENPJ/MDM4/GTSE1/CDC25C/CCNB1/E2F1/AURKA/SOX4/TP53/TFDP2/RBM38/EP300/RPS27A/NPM1/PLK3/CASP2/TRIAP1/CNOT2/TNKS1BP1/CNOT10/MUC1/E2F4/SFN/CNOT3	25
2	cell cycle	2	reglation cell cyle	GO_POSITIVE_REGULATION_OF_MITOTIC_CELL_CYCLE	37/2339	117/13192	0.000177781	0.00506099	GEN1/DLGAP5/BIRC5/MAD2L1/CDCA5/ESPL1/KIF20B/UBE2C/CCNB1/CDC25B/RCC2/TPR/CDK4/AURKA/PCID2/CDC45/UBE2E2/PLK1/RANBP1/RAD51C/CUL3/FBXO5/XRCC3/ABL1/BRD4/USP22/CREBBP/STAT5B/PHIP/PHB2/MEPCE/CUL4A/EIF4E/GOLGA2/PLRG1/DDX3X/ANAPC11	37
2	cell cycle	5	microtubule polymerization cytoskelton	GO_REGULATION_OF_MICROTUBULE_BASED_PROCESS	75/2339	219/13192	2.51096e-09	2.15997e-07	STMN2/ASPM/GEN1/NEK2/TTK/MAPT/KIF18A/BIRC5/KIF11/AURKB/MYBL2/PHLDB2/CENPJ/CHEK1/SPC25/SPAG5/KIFC1/NDC80/TPX2/STIL/SKA1/PIBF1/CEP76/CKAP2/ATAT1/ESPL1/KIF23/CCNB1/RGS2/CDK5RAP2/CHORDC1/SPAST/RCC2/TPR/KIF4A/BORA/BRCA1/HAUS3/AURKA/CKAP5/PRC1/HAUS6/PLK1/PCNT/PLK4/RANBP1/ARHGEF2/SKA3/STMN1/NPM1/RAN/RCC1/FBXO5/XRCC3/ABL1/HAUS8/SKA2/ZNF207/LZTS2/CEP72/PHLDB1/HAUS7/APC2/XPO1/CCNF/MAP1A/HAUS2/PSRC1/TBCD/CD…	75
2	cell cycle	5	microtubule polymerization cytoskelton	GO_NEGATIVE_REGULATION_OF_ORGANELLE_ORGANIZATION	106/2339	358/13192	1.63702e-08	1.19957e-06	STMN2/SPTBN2/TEX14/ASPM/CENPF/NEK2/TTK/TBC1D30/BIRC5/KIF11/BUB1/AURKB/MYBL2/PHLDB2/CHEK1/SPC25/SPAG5/KIFC1/NDC80/TPX2/STIL/PIBF1/MAD2L1/BUB1B/CKAP2/ESPL1/HNRNPC/KIF23/KDM1A/CCNB1/CDK5RAP2/PIF1/SPAST/HNRNPU/BUB3/MYADM/TPR/KIF4A/BRCA1/PTTG1/TMEFF2/ATAD2/HAUS3/AURKA/PPIF/MTF2/CKAP5/PRC1/CAPZA2/HAUS6/PLK1/PCNT/RANBP1/ARHGEF2/VAT1/STMN1/NME6/NPM1/RAN/RCC1/UBQLN1/FBXO5/PTTG3P/TMSB4Y/TRIAP1/CSNK2A1/ZNF4…	106
2	cell cycle	5	microtubule polymerization cytoskelton	GO_REGULATION_OF_MICROTUBULE_POLYMERIZATION_OR_DEPOLYMERIZATION	57/2339	160/13192	4.25503e-08	2.90296e-06	STMN2/ASPM/NEK2/TTK/MAPT/BIRC5/KIF11/AURKB/MYBL2/SPC25/SPAG5/KIFC1/NDC80/TPX2/STIL/SKA1/PIBF1/CKAP2/ESPL1/KIF23/CCNB1/RGS2/SPAST/TPR/KIF4A/BORA/HAUS3/AURKA/CKAP5/PRC1/HAUS6/PLK1/PCNT/RANBP1/ARHGEF2/SKA3/STMN1/RAN/RCC1/FBXO5/ABL1/HAUS8/SKA2/ZNF207/LZTS2/CEP72/HAUS7/APC2/MAP1A/HAUS2/PSRC1/TBCD/CHD3/FKBP4/EZR/GOLGA2/SUN2	57
2	cell cycle	5	microtubule polymerization cytoskelton	GO_MICROTUBULE_CYTOSKELETON_ORGANIZATION	91/2339	307/13192	1.5973e-07	9.87579e-06	KIF14/ASPM/KIF20A/FIGN/NEK2/TACC2/TTK/MAPT/KIF18A/KIF18B/BIRC5/KIF11/AURKB/MAP7D1/MYBL2/PHLDB2/TPPP/CENPJ/KIF2C/SPC25/SPAG5/KIFC1/NDC80/TPX2/STIL/PIBF1/CNTN2/NAV1/ESPL1/KIF23/TACC3/GAS2L3/TEKT2/CCNB1/CEP350/TTL/SPAG1/CDK5RAP2/CENPA/SPAST/KIF4A/SRGAP2/BRCA1/BICD2/WDR43/CEP135/HAUS3/AURKA/CKAP5/CRMP1/PRC1/HAUS6/PLK1/PCNT/PLK4/CAMSAP2/RANBP1/ARHGEF2/BICD1/TBCE/STMN1/NPM1/RAN/PLK3/RCC1/FBXO5/DNAAF2/H…	91
2	cell cycle	5	microtubule polymerization cytoskelton	GO_NEGATIVE_REGULATION_OF_CYTOSKELETON_ORGANIZATION	62/2339	201/13192	3.55765e-06	0.000161812	STMN2/SPTBN2/ASPM/NEK2/TTK/BIRC5/KIF11/AURKB/MYBL2/PHLDB2/SPC25/SPAG5/KIFC1/NDC80/TPX2/STIL/PIBF1/CKAP2/ESPL1/KIF23/CCNB1/CDK5RAP2/SPAST/MYADM/KIF4A/BRCA1/TMEFF2/HAUS3/AURKA/CKAP5/PRC1/CAPZA2/HAUS6/PCNT/RANBP1/ARHGEF2/STMN1/NPM1/RAN/RCC1/FBXO5/TMSB4Y/HAUS8/DLC1/ZNF207/LZTS2/CEP72/HAUS7/APC2/CCNF/MAP1A/HAUS2/TBCD/CHD3/ADD2/FKBP4/EZR/GOLGA2/INPP5K/SPTBN4/SUN2/SHANK1	62
2	cell cycle	5	microtubule polymerization cytoskelton	GO_NEGATIVE_REGULATION_OF_PROTEIN_COMPLEX_DISASSEMBLY	49/2339	152/13192	9.70601e-06	0.000417464	STMN2/SPTBN2/ASPM/NEK2/TTK/BIRC5/KIF11/AURKB/MYBL2/SPC25/SPAG5/KIFC1/NDC80/TPX2/STIL/PIBF1/CKAP2/ESPL1/KIF23/CCNB1/SPAST/KIF4A/HAUS3/AURKA/CKAP5/PRC1/CAPZA2/HAUS6/PCNT/RANBP1/ARHGEF2/STMN1/RAN/RCC1/FBXO5/HAUS8/ZNF207/LZTS2/CEP72/HAUS7/APC2/MAP1A/HAUS2/CHD3/ADD2/EZR/GOLGA2/SPTBN4/SUN2	49
2	cell cycle	5	microtubule polymerization cytoskelton	GO_MITOTIC_SPINDLE_ORGANIZATION	25/2339	60/13192	1.22617e-05	0.000516166	NEK2/TTK/BIRC5/KIF11/AURKB/MYBL2/SPC25/KIFC1/NDC80/TPX2/STIL/PIBF1/KIF23/CCNB1/SPAST/KIF4A/AURKA/PRC1/PCNT/STMN1/RAN/RCC1/ZNF207/GOLGA2/SUN2	25
2	cell cycle	5	microtubule polymerization cytoskelton	GO_REGULATION_OF_CYTOSKELETON_ORGANIZATION	115/2339	460/13192	4.27251e-05	0.00145744	STMN2/SPTBN2/VANGL2/ID1/ASPM/WASF1/NTF3/GEN1/NEK2/TTK/MAPT/KIF18A/BIRC5/KIF11/AURKB/PRKCQ/MYBL2/PHLDB2/PFDN2/CENPJ/CHEK1/SPC25/SPAG5/KIFC1/NDC80/TPX2/STIL/SKA1/PIBF1/CEP76/CKAP2/ATAT1/ESPL1/KIF23/FSCN1/CCNB1/RGS2/NES/CDK5RAP2/ALMS1/ABL2/CHORDC1/SPAST/RCC2/MYADM/CDC42EP3/TPR/KIF4A/AFAP1/BORA/BRCA1/CCDC88A/TMEFF2/HAUS3/AURKA/CKAP5/PRC1/CAPZA2/HAUS6/PLK1/PCNT/NPHS1/EPHA5/PLK4/PDGFA/RANBP1/ARHGEF2/SK…	115
2	cell cycle	5	microtubule polymerization cytoskelton	GO_REGULATION_OF_PROTEIN_COMPLEX_DISASSEMBLY	56/2339	191/13192	5.1804e-05	0.00173719	STMN2/SPTBN2/ASPM/NEK2/TTK/BIRC5/KIF11/AURKB/MYBL2/SPC25/SPAG5/KIFC1/NDC80/TPX2/STIL/PIBF1/CKAP2/ESPL1/KIF23/CCNB1/NES/SPAST/TPR/KIF4A/BORA/HAUS3/AURKA/CKAP5/PRC1/CAPZA2/HAUS6/PLK1/PCNT/RANBP1/ARHGEF2/STMN1/RAN/RCC1/FBXO5/HAUS8/PDXP/ZNF207/LZTS2/CEP72/HAUS7/APC2/MAP1A/HAUS2/PSRC1/CHD3/ADD2/EZR/ETF1/GOLGA2/SPTBN4/SUN2	56
2	cell cycle	5	microtubule polymerization cytoskelton	GO_MICROTUBULE_BASED_PROCESS	115/2339	464/13192	6.33763e-05	0.00203886	KIF14/ASPM/DLGAP5/KIF20A/KIF15/FIGN/KIF5C/NEK2/TACC2/TTK/MAPT/KIF18A/KIF18B/BIRC5/KIF11/AURKB/MAP7D1/MYBL2/PHLDB2/TPPP/CENPE/CENPJ/KIF2C/SPC25/TUBB2B/SPAG5/KIFC1/KIF21B/NDC80/KIF26A/TPX2/STIL/PIBF1/GTSE1/CNTN2/NAV1/ESPL1/KIF20B/KIF23/TACC3/GAS2L3/TEKT2/CCNB1/CEP350/TTL/SPAG1/CDK5RAP2/CENPA/SPAST/KIF4A/TUBB6/SRGAP2/BRCA1/DYNLL2/BICD2/KIF3C/WDR43/CEP135/HAUS3/AURKA/CKAP5/CRMP1/PRC1/HAUS6/PLK1/PCNT/…	115
2	cell cycle	5	microtubule polymerization cytoskelton	GO_REGULATION_OF_CENTROSOME_CYCLE	16/2339	36/13192	0.000182222	0.00512012	GEN1/NEK2/KIF11/CENPJ/CHEK1/CEP76/CDK5RAP2/CHORDC1/BRCA1/AURKA/PLK4/RANBP1/NPM1/XRCC3/XPO1/CCNF	16
2	cell cycle	5	microtubule polymerization cytoskelton	GO_MICROTUBULE_ORGANIZING_CENTER_ORGANIZATION	27/2339	78/13192	0.000255717	0.0068835	NEK2/KIF11/CENPJ/STIL/CDK5RAP2/BRCA1/WDR43/CEP135/HAUS3/AURKA/CKAP5/HAUS6/PLK1/PLK4/NPM1/HAUS8/CEP152/CEP72/HAUS7/SASS6/NDE1/HAUS2/CNTROB/CHD3/SDCCAG8/GOLGA2/UXT	27
2	cell cycle	6	sister chromatid segregation	GO_MITOTIC_NUCLEAR_DIVISION	144/2339	328/13192	6.66622e-29	1.18171e-25	KIF14/TEX14/ASPM/NUF2/CENPF/FAM83D/CDC20/DLGAP5/KIF15/FIGN/NEK2/ANLN/CDCA8/KIF18A/KIF18B/BIRC5/KIF11/BUB1/AURKB/MYBL2/INCENP/CENPE/NCAPH/KIF2C/SPC25/SPAG5/ERCC6L/KIFC1/NDC80/TPX2/NCAPD2/SKA1/PIBF1/MAD2L1/CDCA5/BUB1B/ENSA/HELLS/SEH1L/CDC25A/ESPL1/SPC24/MIS18BP1/CDC25C/POGZ/KIF20B/UBE2C/CDCA2/KIF23/CHAMP1/CENPW/CCNB1/CDC25B/SMC2/CCNB2/MIS18A/SMC4/CCNA2/NCAPG/SMARCA4/SPAST/RCC2/PMF1/BUB3/CEP55/TPR/K…	144
2	cell cycle	6	sister chromatid segregation	GO_CELL_DIVISION	165/2339	419/13192	2.05367e-26	2.0316e-23	KIF14/TEX14/VANGL2/ASPM/NUF2/CENPF/FAM83D/CDC20/KIF20A/FIGN/NEK2/ANLN/CDCA8/KIF18B/BIRC5/KIF11/BUB1/AURKB/INCENP/CENPE/TOP2A/CENPJ/NCAPH/KIF2C/SPC25/SPAG5/ERCC6L/KIFC1/DCT/NDC80/TPX2/GNAI1/NCAPD2/SKA1/MAD2L1/CDCA5/BUB1B/ENSA/CKAP2/HELLS/SEH1L/CDC25A/ESPL1/SPC24/MIS18BP1/CDC25C/POGZ/KIF20B/AHCTF1/UBE2C/CDCA2/KIF23/CENPW/CCNB1/RAB11FIP4/CDC25B/SMC2/CCNB2/CKS2/MIS18A/SMC4/CCNA2/NCAPG/SPAST/RCC2/PMF1…	165
2	cell cycle	6	sister chromatid segregation	GO_SISTER_CHROMATID_SEGREGATION	83/2339	157/13192	1.17491e-23	8.28025e-21	KIF14/TEX14/NUF2/CENPF/CDC20/DLGAP5/NEK2/CENPL/CDCA8/KIF18A/KIF18B/BIRC5/BUB1/AURKB/INCENP/CENPE/TOP2A/NCAPH/KIF2C/SPC25/SPAG5/ERCC6L/KIFC1/NDC80/NCAPD2/SKA1/PIBF1/MAD2L1/CDCA5/BUB1B/SEH1L/ESPL1/SPC24/POGZ/AHCTF1/KIF23/CHAMP1/CCNB1/SMC2/SMC4/NCAPG/CENPA/RCC2/PMF1/BUB3/CENPO/CEP55/KIF4A/NSL1/DSCC1/CKAP5/PRC1/PLK1/ITGB3BP/ZWINT/STAG1/NUP160/RAD51C/CUL3/RRS1/PDS5A/ESCO1/ZWILCH/PDS5B/SKA2/NIPBL/ZNF20…	83
2	cell cycle	6	sister chromatid segregation	GO_CHROMOSOME_SEGREGATION	109/2339	240/13192	1.40958e-23	8.28025e-21	KIF14/TEX14/NUF2/CENPF/FAM83D/CDC20/DLGAP5/TRIP13/NEK2/CENPL/HJURP/TTK/CDCA8/KIF18A/KIF18B/BIRC5/KIF11/BUB1/AURKB/INCENP/CENPE/TOP2A/NCAPH/KIF2C/SPC25/SPAG5/ERCC6L/KIFC1/NDC80/NCAPD2/SKA1/PIBF1/MAD2L1/CDCA5/BUB1B/SEH1L/ESPL1/SPC24/POGZ/TOP1MT/AHCTF1/CDCA2/KIF23/CHAMP1/CENPW/CCNB1/CDK5RAP2/SMC2/MIS18A/SMC4/NCAPG/CENPA/RCC2/PMF1/BUB3/CENPO/CEP55/HFM1/KIF4A/ARL8A/NSL1/BRCA1/TOP1/PTTG1/CCNB1IP1/DSCC1…	109
2	cell cycle	6	sister chromatid segregation	GO_ORGANELLE_FISSION	165/2339	441/13192	1.46479e-23	8.28025e-21	KIF14/TEX14/ASPM/NUF2/CENPF/FAM83D/CDC20/DLGAP5/TRIP13/KIF15/FIGN/NEK2/ANLN/CDCA8/KIF18A/KIF18B/MKI67/BIRC5/KIF11/BUB1/AURKB/MYBL2/INCENP/CENPE/TOP2A/NCAPH/KIF2C/SPC25/SPAG5/ERCC6L/KIFC1/NDC80/TPX2/NCAPD2/SKA1/PIBF1/MAD2L1/CDCA5/BUB1B/ENSA/HELLS/SEH1L/CDC25A/ESPL1/SPC24/PLD6/MIS18BP1/CDC25C/POGZ/KIF20B/UBE2C/CDCA2/KIF23/CHAMP1/CENPW/CCNB1/CDC25B/SMC2/CCNB2/CKS2/MIS18A/SMC4/CCNA2/NCAPG/SMARCA4/SPA…	165
2	cell cycle	6	sister chromatid segregation	GO_NUCLEAR_CHROMOSOME_SEGREGATION	92/2339	199/13192	9.55982e-21	3.43893e-18	KIF14/TEX14/NUF2/CENPF/FAM83D/CDC20/DLGAP5/TRIP13/NEK2/CENPL/CDCA8/KIF18A/KIF18B/BIRC5/BUB1/AURKB/INCENP/CENPE/TOP2A/NCAPH/KIF2C/SPC25/SPAG5/ERCC6L/KIFC1/NDC80/NCAPD2/SKA1/PIBF1/MAD2L1/CDCA5/BUB1B/SEH1L/ESPL1/SPC24/POGZ/AHCTF1/KIF23/CHAMP1/CCNB1/SMC2/SMC4/NCAPG/CENPA/RCC2/PMF1/BUB3/CENPO/CEP55/HFM1/KIF4A/NSL1/PTTG1/CCNB1IP1/DSCC1/CKAP5/PRC1/PLK1/ITGB3BP/FANCD2/ZWINT/STAG1/NUP160/RAD51C/CUL3/RRS1/…	92
2	cell cycle	6	sister chromatid segregation	GO_SISTER_CHROMATID_COHESION	55/2339	96/13192	3.05313e-18	8.62945e-16	NUF2/CENPF/CDC20/CENPL/CDCA8/KIF18A/BIRC5/BUB1/AURKB/INCENP/CENPE/KIF2C/SPC25/ERCC6L/NDC80/SKA1/MAD2L1/CDCA5/BUB1B/SEH1L/SPC24/POGZ/AHCTF1/CENPA/RCC2/PMF1/BUB3/CENPO/NSL1/DSCC1/CKAP5/PLK1/ITGB3BP/ZWINT/STAG1/NUP160/RAD51C/PDS5A/ESCO1/ZWILCH/PDS5B/SKA2/NIPBL/NUP133/KNTC1/REC8/XPO1/NUP98/RANGAP1/NDE1/RAD21/MCMBP/NUP107/PHB2/RANBP2	55
2	cell cycle	6	sister chromatid segregation	GO_MITOTIC_SISTER_CHROMATID_SEGREGATION	43/2339	84/13192	2.77066e-12	4.21673e-10	KIF14/TEX14/DLGAP5/NEK2/CDCA8/KIF18A/KIF18B/AURKB/CENPE/NCAPH/KIF2C/SPAG5/KIFC1/NDC80/NCAPD2/PIBF1/MAD2L1/CDCA5/SEH1L/ESPL1/POGZ/KIF23/CHAMP1/CCNB1/SMC2/SMC4/NCAPG/BUB3/CEP55/KIF4A/DSCC1/PRC1/PLK1/ZWINT/CUL3/RRS1/PDS5A/PDS5B/NIPBL/ZNF207/NCAPD3/AKAP8/PSRC1	43
2	cell cycle	6	sister chromatid segregation	GO_ATTACHMENT_OF_SPINDLE_MICROTUBULES_TO_KINETOCHORE	9/2339	11/13192	9.5664e-05	0.00293444	TEX14/AURKB/CENPE/NDC80/SEH1L/CHAMP1/BUB3/ZNF207	8
2	cell cycle	6	sister chromatid segregation	GO_CHROMOSOME_LOCALIZATION	21/2339	56/13192	0.000352694	0.00918166	KIF14/CENPF/FAM83D/DLGAP5/CDCA8/KIF18A/BIRC5/CENPE/KIF2C/KIFC1/PIBF1/CDCA5/SEH1L/CCNB1/CEP55/CUL3/RRS1/NUP98/NDE1/PSRC1/ACTR3	21
2	cell cycle	7	maintenance telomere lengthening	GO_REGULATION_OF_PROTEIN_LOCALIZATION_TO_CHROMOSOME_TELOMERIC_REGION	10/2339	14/13192	1.50438e-05	0.000620086	CCT5/WRAP53/TCP1/CCT6A/DKC1/CCT7/CCT4/GNL3/GNL3L/CCT8	10
2	cell cycle	7	maintenance telomere lengthening	GO_REGULATION_OF_TELOMERE_MAINTENANCE	25/2339	61/13192	1.73052e-05	0.000698743	NEK2/AURKB/PRKCQ/CCT5/HNRNPC/WRAP53/CCT3/PIF1/HNRNPU/MAP3K4/TCP1/CCT6A/MAPKAPK5/DKC1/CCT7/CCT4/SMG5/DHX36/GNL3/XRCC5/GNL3L/CCT8/USP7/RTEL1/MAP2K7	25
2	cell cycle	7	maintenance telomere lengthening	GO_REGULATION_OF_TELOMERE_MAINTENANCE_VIA_TELOMERE_LENGTHENING	21/2339	48/13192	2.48644e-05	0.000946043	NEK2/AURKB/PRKCQ/CCT5/HNRNPC/WRAP53/CCT3/PIF1/HNRNPU/MAP3K4/TCP1/CCT6A/MAPKAPK5/DKC1/CCT7/CCT4/SMG5/GNL3L/CCT8/RTEL1/MAP2K7	21
2	cell cycle	7	maintenance telomere lengthening	GO_REGULATION_OF_DNA_METABOLIC_PROCESS	84/2339	311/13192	2.58632e-05	0.000974674	FIGN/NEK2/FOXM1/AURKB/PRKCQ/CCT5/CHTF18/TOP2A/CHEK1/BLM/HNRNPC/WRAP53/KDM1A/CCT3/PIF1/MIS18A/HNRNPU/MAP3K4/TCP1/DNA2/RAD51AP1/BRCA1/CCDC88A/ENDOG/TRIM28/HMGB1/POLQ/DNMT3A/ZNF93/EHMT2/DSCC1/KPNA2/RAD51/HMGA2/TP53/IGF1R/PDGFA/DNAJC2/GTPBP4/RNF169/CCT6A/CEBPG/NPM1/PDS5A/ESCO1/MAPKAPK5/RFC3/ARRB2/DKC1/SUPT6H/DNMT1/THOC1/RNF8/RFC5/ESCO2/CCT7/PAXIP1/LIG3/WIZ/APAF1/CCT4/CDK9/SIRT1/ZNF830/SMG5/DHX36/GNL3…	84
2	cell cycle	7	maintenance telomere lengthening	GO_POSITIVE_REGULATION_OF_TELOMERE_MAINTENANCE_VIA_TELOMERE_LENGTHENING	16/2339	32/13192	3.06488e-05	0.00113319	NEK2/AURKB/PRKCQ/CCT5/WRAP53/CCT3/MAP3K4/TCP1/CCT6A/MAPKAPK5/DKC1/CCT7/CCT4/CCT8/RTEL1/MAP2K7	16
2	cell cycle	7	maintenance telomere lengthening	GO_REGULATION_OF_ESTABLISHMENT_OF_PROTEIN_LOCALIZATION_TO_CHROMOSOME	8/2339	10/13192	3.09286e-05	0.00113319	CCT5/WRAP53/TCP1/CCT6A/DKC1/CCT7/CCT4/CCT8	8
2	cell cycle	7	maintenance telomere lengthening	GO_REGULATION_OF_TELOMERASE_RNA_LOCALIZATION_TO_CAJAL_BODY	10/2339	15/13192	3.79286e-05	0.00131652	CCT5/CCT3/TCP1/CCT6A/DKC1/CCT7/CCT4/RUVBL1/NAF1/CCT8	10
2	cell cycle	7	maintenance telomere lengthening	GO_POSITIVE_REGULATION_OF_TELOMERE_MAINTENANCE	18/2339	42/13192	0.000129555	0.0037974	NEK2/AURKB/PRKCQ/CCT5/WRAP53/CCT3/MAP3K4/TCP1/CCT6A/MAPKAPK5/DKC1/CCT7/CCT4/DHX36/GNL3/CCT8/RTEL1/MAP2K7	18
2	cell cycle	7	maintenance telomere lengthening	GO_REGULATION_OF_DNA_BIOSYNTHETIC_PROCESS	30/2339	89/13192	0.000204469	0.00569777	NEK2/AURKB/PRKCQ/CCT5/CHTF18/HNRNPC/WRAP53/CCT3/PIF1/HNRNPU/MAP3K4/TCP1/DSCC1/TP53/PDGFA/DNAJC2/CCT6A/MAPKAPK5/RFC3/ARRB2/DKC1/RFC5/CCT7/CCT4/SMG5/KCNK2/GNL3L/CCT8/MAP2K7/FGFR4	30
2	cell cycle	7	maintenance telomere lengthening	GO_POSITIVE_REGULATION_OF_DNA_BIOSYNTHETIC_PROCESS	21/2339	56/13192	0.000352694	0.00918166	NEK2/AURKB/PRKCQ/CCT5/CHTF18/WRAP53/CCT3/MAP3K4/TCP1/DSCC1/CCT6A/MAPKAPK5/RFC3/ARRB2/DKC1/RFC5/CCT7/CCT4/CCT8/MAP2K7/FGFR4	21
2	cell cycle	8	regulation segregation division	GO_REGULATION_OF_CHROMOSOME_SEGREGATION	35/2339	79/13192	3.71334e-08	2.6202e-06	TEX14/GEN1/CENPF/DLGAP5/NEK2/TTK/BUB1/AURKB/CENPE/KIF2C/SPAG5/MAD2L1/CDCA5/BUB1B/ESPL1/UBE2C/CCNB1/RCC2/BUB3/TPR/PTTG1/SFPQ/PCID2/RAD18/PLK1/CUL3/CDC27/FBXO5/PTTG3P/XRCC3/CSNK2A1/ZNF207/PUM1/GOLGA2/ANAPC11	35
2	cell cycle	8	regulation segregation division	GO_REGULATION_OF_SISTER_CHROMATID_SEGREGATION	28/2339	62/13192	5.21984e-07	2.9507e-05	TEX14/GEN1/CENPF/DLGAP5/TTK/BUB1/CENPE/MAD2L1/CDCA5/BUB1B/ESPL1/UBE2C/CCNB1/BUB3/TPR/PTTG1/SFPQ/PCID2/PLK1/CUL3/CDC27/FBXO5/PTTG3P/XRCC3/CSNK2A1/ZNF207/GOLGA2/ANAPC11	28
2	cell cycle	8	regulation segregation division	GO_NEGATIVE_REGULATION_OF_CHROMOSOME_ORGANIZATION	36/2339	94/13192	1.84181e-06	9.11007e-05	TEX14/CENPF/TTK/BUB1/MAD2L1/BUB1B/ESPL1/HNRNPC/KDM1A/PIF1/HNRNPU/BUB3/TPR/BRCA1/PTTG1/ATAD2/MTF2/PLK1/PTTG3P/CSNK2A1/ZNF451/SUPT6H/ZNF207/DNMT1/ATAD2B/SET/SMARCB1/KDM4A/NOC2L/PHF2/SIRT1/XRCC5/GNL3L/RTEL1/CTBP1/PHF8	36
2	cell cycle	8	regulation segregation division	GO_SPINDLE_CHECKPOINT	13/2339	23/13192	3.20881e-05	0.0011543	TEX14/CENPF/TTK/BIRC5/BUB1/AURKB/MAD2L1/BUB1B/BUB3/TPR/PLK1/CSNK2A1/ZNF207	13
2	cell cycle	8	regulation segregation division	GO_NEGATIVE_REGULATION_OF_CHROMOSOME_SEGREGATION	14/2339	27/13192	5.76109e-05	0.00190526	TEX14/CENPF/TTK/BUB1/MAD2L1/BUB1B/ESPL1/BUB3/TPR/PTTG1/PLK1/PTTG3P/CSNK2A1/ZNF207	14
2	cell cycle	8	regulation segregation division	GO_REGULATION_OF_NUCLEAR_DIVISION	47/2339	153/13192	5.7779e-05	0.00190526	TEX14/GEN1/CENPF/CDC20/DLGAP5/NEK2/ANLN/TTK/BIRC5/KIF11/BUB1/CENPE/CHEK1/MAD2L1/CDCA5/BUB1B/ESPL1/CDC25C/KIF20B/UBE2C/CCNB1/BUB3/TPR/BORA/PTTG1/AURKA/PCID2/PLK1/RANBP1/CUL3/NME6/CDC27/RCC1/FBXO5/PTTG3P/XRCC3/CSNK2A1/PDXP/ZNF207/KNTC1/PKMYT1/PHIP/PHB2/CALR/FZR1/GOLGA2/ANAPC11	47
2	cell cycle	8	regulation segregation division	GO_REGULATION_OF_PROTEASOMAL_UBIQUITIN_DEPENDENT_PROTEIN_CATABOLIC_PROCESS	42/2339	137/13192	0.00014689	0.00424267	TEX14/GEN1/CENPF/DLGAP5/TTK/BUB1/SMARCC1/PRICKLE1/MAD2L1/BUB1B/ESPL1/CCNB1/TRIB2/BUB3/TPR/SUMO1/USP14/AURKA/PCID2/PLK1/PBK/CUL3/SOCS4/PLK3/UBQLN1/FBXO5/ZFAND2A/XRCC3/CSNK2A1/TLK2/RAD23B/UBXN1/ZNF207/DAB2IP/UBQLN2/RNF114/GOLGA2/RNF144A/CSNK1A1/VCP/ANAPC11/ARIH1	42
2	cell cycle	8	regulation segregation division	GO_REGULATION_OF_CELL_DIVISION	67/2339	250/13192	0.000208862	0.00577948	MDK/KIF14/TEX14/ASPM/GEN1/CENPF/CDC20/DLGAP5/NEK2/ANLN/TTK/KIF18B/BIRC5/KIF11/BUB1/AURKB/CENPE/CHEK1/MAD2L1/CDCA5/BUB1B/ESPL1/CDC25C/BLM/KIF20B/UBE2C/KIF23/CCNB1/CDC25B/SPAST/BUB3/TPR/BORA/PTTG1/THBS4/AURKA/PCID2/CENPV/CIT/PLK1/PDGFA/RANBP1/SUSD2/CUL3/NME6/PLK3/CDC27/RCC1/FBXO5/PTTG3P/XRCC3/CSNK2A1/PRPF40A/PDXP/ZNF207/KNTC1/PKMYT1/ZNF16/FGFR2/PHIP/PHB2/CALR/SFN/FZR1/GOLGA2/ANAPC11/SH3GLB1	67
2	cell cycle	8	regulation segregation division	GO_NEGATIVE_REGULATION_OF_MITOTIC_NUCLEAR_DIVISION	15/2339	33/13192	0.000212923	0.00585094	TEX14/CENPF/TTK/BUB1/CHEK1/MAD2L1/BUB1B/BUB3/TPR/PTTG1/PLK1/NME6/PTTG3P/CSNK2A1/ZNF207	15
2	cell cycle	11	regulation methylation organization	GO_REGULATION_OF_CHROMOSOME_ORGANIZATION	96/2339	260/13192	9.00055e-14	1.69596e-11	CTCFL/TEX14/GEN1/MYB/CENPF/DLGAP5/NEK2/TTK/BUB1/AURKB/PRKCQ/CCT5/CENPE/CHEK1/MAD2L1/CDCA5/BUB1B/ESPL1/UBE2C/HNRNPC/WRAP53/KDM1A/SETDB1/CCT3/CCNB1/PIF1/HNRNPU/BUB3/MAP3K4/TCP1/AUTS2/TPR/BRCA1/TRIM28/CHTOP/PTTG1/ATAD2/SFPQ/PCID2/MTF2/PHF19/CENPV/CDC45/TP53/PLK1/CCT6A/HIST1H1B/CUL3/EP300/CDC27/FBXO5/PTTG3P/XRCC3/CSNK2A1/ZNF451/MAPKAPK5/TLK2/NIPBL/DKC1/SUPT6H/ZNF207/DNMT1/ATAD2B/TLK1/AKAP8/SET/CCT7/S…	96
2	cell cycle	11	regulation methylation organization	GO_POSITIVE_REGULATION_OF_CHROMOSOME_ORGANIZATION	53/2339	140/13192	1.18682e-08	8.86086e-07	MYB/DLGAP5/NEK2/AURKB/PRKCQ/CCT5/ESPL1/WRAP53/KDM1A/SETDB1/CCT3/CCNB1/MAP3K4/TCP1/AUTS2/TPR/BRCA1/TRIM28/CHTOP/SFPQ/MTF2/PHF19/TP53/PLK1/CCT6A/HIST1H1B/CUL3/EP300/FBXO5/MAPKAPK5/NIPBL/DKC1/DNMT1/AKAP8/CCT7/SMARCB1/SMAD4/PAXIP1/RNF20/CCT4/CDK9/SIRT1/MUC1/DHX36/GNL3/SART3/CCT8/GOLGA2/ANAPC11/RTEL1/MAP2K7/RTF1/CTBP1	53
2	cell cycle	11	regulation methylation organization	GO_REGULATION_OF_CHROMATIN_ORGANIZATION	44/2339	145/13192	0.000134292	0.0039073	CTCFL/MYB/CHEK1/KDM1A/SETDB1/CCNB1/AUTS2/TPR/BRCA1/TRIM28/CHTOP/ATAD2/MTF2/PHF19/CDC45/TP53/HIST1H1B/EP300/ZNF451/TLK2/NIPBL/SUPT6H/DNMT1/ATAD2B/TLK1/AKAP8/SET/SMARCB1/SMAD4/PAXIP1/KDM4A/RNF20/NOC2L/GATA2/PHF2/CDK9/SIRT1/MUC1/SART3/PYGO2/RTF1/NSD1/CTBP1/PHF8	44
2	cell cycle	11	regulation methylation organization	GO_REGULATION_OF_HISTONE_METHYLATION	20/2339	52/13192	0.000327925	0.00865066	CTCFL/MYB/KDM1A/AUTS2/BRCA1/CHTOP/MTF2/PHF19/HIST1H1B/SUPT6H/DNMT1/SMARCB1/SMAD4/PAXIP1/KDM4A/RNF20/SIRT1/PYGO2/RTF1/NSD1	20
2	cell cycle	13	g2 phase transition	GO_CELL_CYCLE_PHASE_TRANSITION	94/2339	241/13192	3.23608e-15	7.11398e-13	PHLDA1/ORC1/NEK2/FOXM1/BIRC5/MCM10/SKP2/CENPJ/CHEK1/TPX2/CDCA5/BUB1B/ENSA/CEP76/CDC25A/CDC25C/DBF4/UBE2C/RHOU/CCNB1/NES/CDK5RAP2/CDC25B/ODF2/CCNB2/ALMS1/SPAST/MCM5/E2F1/BORA/ORC2/PPP6C/MCM6/MCM7/CEP135/CDK4/HAUS3/MASTL/AURKA/ACVR1B/CKAP5/CDC45/MCM2/YWHAG/HAUS6/PPP1R12B/PLK1/PCNT/CNTRL/POLE/PLK4/RANBP1/PPAT/CUL3/PPP2R2A/RPS27A/CEP78/CCNY/PLK3/CDC27/RCC1/FBXO5/HAUS8/CEP152/MELK/BRD4/MCM4/CRLF3/CEP7…	94
2	cell cycle	13	g2 phase transition	GO_CELL_CYCLE_G2_M_PHASE_TRANSITION	54/2339	131/13192	2.25837e-10	2.68274e-08	PHLDA1/NEK2/FOXM1/BIRC5/SKP2/CENPJ/CHEK1/TPX2/ENSA/CEP76/CDC25A/CDC25C/CCNB1/NES/CDK5RAP2/CDC25B/ODF2/CCNB2/ALMS1/BORA/CEP135/HAUS3/MASTL/AURKA/CKAP5/YWHAG/HAUS6/PPP1R12B/PLK1/PCNT/CNTRL/PLK4/PPP2R2A/RPS27A/CEP78/CCNY/PLK3/HAUS8/CEP152/MELK/CEP72/AKAP8/HAUS7/KHDRBS1/PKMYT1/NDE1/HAUS2/TUBB4A/SSNA1/FGFR1OP/BRSK2/SDCCAG8/ARPP19/LATS1	54
2	cell cycle	13	g2 phase transition	GO_CELL_CYCLE_G1_S_PHASE_TRANSITION	38/2339	104/13192	3.66826e-06	0.000164947	ORC1/MCM10/SKP2/CDCA5/CDC25A/DBF4/RHOU/MCM5/E2F1/ORC2/PPP6C/MCM6/MCM7/CDK4/ACVR1B/CDC45/MCM2/POLE/RANBP1/PPAT/CUL3/PLK3/RCC1/FBXO5/BRD4/MCM4/CRLF3/POLA1/POLA2/PKMYT1/E2F4/CDKN2A/CUL4A/EIF4E/IQGAP3/MCM8/PHF8/LATS1	38
2	cell cycle	15	replication dna dependent	GO_DNA_REPLICATION	74/2339	187/13192	1.2417e-12	2.04725e-10	ADRA2A/EXO1/ORC1/MCM10/DTL/CHTF18/TOP2A/CHEK1/BAZ1A/CDC25A/CDC25C/BLM/DBF4/TOP1MT/NAP1L1/MCM5/DNA2/RECQL4/TONSL/BRCA1/ORC2/CCDC88A/TOP1/SLC25A33/POLQ/CHAF1A/MCM6/RBBP4/MCM7/POLE3/DSCC1/RAD51/CDC45/GINS1/TFAM/TOPBP1/MCM2/POLE/GINS4/POLB/DNAJC2/ING5/RNASEH1/RFC3/CINP/NCOA6/POLD1/POLD3/MCM4/THOC1/POLA1/RFC5/SET/POLA2/SLBP/LIG3/NUP98/TIMELESS/SSRP1/MCMBP/NASP/CDK9/SIRT1/ZNF830/HUS1/NOL8/DTD1/REV1/PAR…	74
2	cell cycle	15	replication dna dependent	GO_DNA_DEPENDENT_DNA_REPLICATION	39/2339	88/13192	6.18229e-09	4.70448e-07	ORC1/MCM10/TOP2A/BAZ1A/BLM/MCM5/DNA2/TONSL/ORC2/SLC25A33/POLQ/MCM6/MCM7/RAD51/CDC45/GINS1/TFAM/MCM2/POLE/GINS4/POLB/RNASEH1/RFC3/POLD1/POLD3/MCM4/THOC1/POLA1/RFC5/POLA2/SLBP/LIG3/MCMBP/CDK9/ZNF830/PARP2/FANCM/RTEL1/RPAIN	39
3	nruron morphogenesis	14	neuron morphogenesis involved	GO_NEURON_PROJECTION_MORPHOGENESIS	99/2339	377/13192	1.8196e-05	0.000715832	DCX/ROBO1/GAP43/POU4F2/ROBO3/CTNND2/UGT8/SPTBN2/VANGL2/LRRN1/DCC/NTF3/ALCAM/KIF5C/SEMA6A/FARP1/MAPT/LHX4/PRKCQ/PTPRO/SLITRK5/FLRT3/KIF26A/EPHA4/CNTN2/MNX1/KIF20B/S100A6/ENAH/NFASC/SLIT1/CHL1/SLITRK1/ZNF280C/FYN/ATP8A2/NRAS/SPAST/NR4A2/EFNA3/SLITRK4/SRGAP2/EPHA7/ISL2/NEO1/RAPH1/THBS4/NUMBL/AURKA/KLF7/SEMA6C/CRMP1/EPHA5/PLXNB2/ZNF280B/TUBB3/NOTCH1/TBCE/LRRC70/STMN1/PARD3/ULK1/MYH10/ABL1/CELSR2/SEMA…	99
3	nruron morphogenesis	14	neuron morphogenesis involved	GO_CELL_MORPHOGENESIS_INVOLVED_IN_NEURON_DIFFERENTIATION	90/2339	347/13192	7.03801e-05	0.00222795	DCX/ROBO1/GAP43/POU4F2/ROBO3/CTNND2/SPTBN2/VANGL2/LRRN1/DCC/ALCAM/KIF5C/SEMA6A/FARP1/MAPT/LHX4/PRKCQ/PTPRO/SLITRK5/FLRT3/KIF26A/EPHA4/CNTN2/S100A6/ENAH/NFASC/SLIT1/CHL1/SLITRK1/ZNF280C/FYN/ATP8A2/NRAS/SPAST/NR4A2/EFNA3/SLITRK4/EPHA7/ISL2/NEO1/RAPH1/NUMBL/KLF7/SEMA6C/CRMP1/EPHA5/PLXNB2/ZNF280B/TUBB3/NOTCH1/TBCE/LRRC70/STMN1/PARD3/ULK1/MYH10/ABL1/CELSR2/SEMA3F/FBXO45/SCRIB/NRP2/PLXNA1/DOCK7/RAB10/C…	90
				GO_RNA_SECONDARY_STRUCTURE_UNWINDING	21/2339	38/13192	1.9804e-07	1.16962e-05	DDX1/DDX39A/DDX52/DDX59/DDX21/DDX55/DDX10/DDX23/DDX41/DDX51/DDX6/DDX46/DHX36/DDX27/DDX42/DDX31/DDX20/DDX56/DDX3X/DDX54/DDX5	21
				GO_REGULATION_OF_SIGNAL_TRANSDUCTION_BY_P53_CLASS_MEDIATOR	52/2339	152/13192	7.05542e-07	3.82442e-05	POU4F2/EXO1/NUAK1/AURKB/CHEK1/MDM4/TPX2/PRKAB2/BLM/TAF5/KDM1A/BRPF1/DNA2/BRCA1/ING2/RBBP4/HDAC2/EHMT2/AURKA/TP53/TOPBP1/ING5/EP300/RPS27A/PLK3/TRIAP1/CSNK2A1/MAPKAPK5/RFC3/MTA2/TP53RK/SMYD2/RFC5/JMY/SSRP1/NOC2L/CDK5R1/CHD3/SPRED2/SIRT1/KAT6A/EHMT1/MUC1/CDKN2A/HUS1/TAF3/MEAF6/TAF4/STK11/DDX5/PHF20/DYRK1A	52
				GO_CALCIUM_DEPENDENT_CELL_CELL_ADHESION_VIA_PLASMA_MEMBRANE_CELL_ADHESION_MOLECULES	14/2339	25/13192	1.82712e-05	0.000715832	PCDHB16/PCDHB10/PCDHB2/PCDHB5/PCDHB6/PCDHB14/PCDHB3/PCDHB4/PCDHB11/DCHS1/CDH22/PCDHB9/CDH23/PCDHB13	14
				GO_NUCLEIC_ACID_PHOSPHODIESTER_BOND_HYDROLYSIS	60/2339	217/13192	0.000177036	0.00506099	GEN1/EXO1/H1F0/DDX1/PLD6/BOP1/CHD1L/G3BP1/POP7/DNA2/DIS3/ENDOG/NOP14/HMGB1/CPSF3/PGAP1/ISG20L2/AEN/TSN/RPP40/POLE/DFFB/PNRC2/PNPT1/RNASEH1/RPS27A/RRS1/RFC3/NOL9/MRPL44/NTHL1/HMGB2/POLD1/POLD3/DCP2/RPP30/N4BP2/CNOT2/EXOSC2/POLA1/RFC5/REXO4/TOE1/TATDN3/TDP1/TUT1/XRN1/EME1/NCBP1/XRN2/CPSF1/DROSHA/REXO1/WDR33/CUL4A/FANCM/TSEN54/EDC3/TREX2/PDE12	60
				GO_REGULATION_OF_PROTEIN_PHOSPHATASE_TYPE_2A_ACTIVITY	12/2339	23/13192	0.000182446	0.00512012	ENSA/TIPRL/PPP2R3B/MASTL/ANKLE2/PPP2R2A/PPP2R5E/SET/PPP2R2D/PPP2R2C/ARPP19/PPP2R1B	12
				GO_REGULATION_OF_GENE_SILENCING	18/2339	45/13192	0.000366872	0.00948831	SETDB1/HIST1H3B/TRIM28/XPO5/ATAD2/CDC45/DNMT1/ATAD2B/ADAR/PUM1/TERT/NCOR2/PHF2/SIRT1/HIST1H3C/HIST1H3G/FXR1/PHF8	18

## Sheet: HM gene cluster1.1
Table S3. Related to Figure 3. Differential gene expression analyses between retinoblastoma subtypes
Enrichment analysis in HALLMARK collection of genes in gene cluster 1.1. ClusterProfiler Enricher function (hypergeometric tests with BH correction) was used to test the enrichment.
GeneSetName	GeneRatio	BgRatio	pvalue	p.adjust	geneID	Count
HALLMARK_INTERFERON_GAMMA_RESPONSE	95/498	192/4157	8.02299e-40	3.85103e-38	HLA-DRB1/IFIT1/HLA-DMA/VAMP8/HLA-B/IRF9/CCL2/IFI30/TDRD7/IFITM2/IFI27/FGL2/PARP12/B2M/PSMB8/IFI44L/PSMB9/CXCL10/HLA-DQA1/TAP1/IFIT3/HLA-A/SERPING1/MT2A/CD74/LGALS3BP/MX1/TNFAIP3/CD69/NMI/IRF8/PSMB10/IFI44/ISG15/BST2/IFIH1/VCAM1/STAT3/STAT1/PLSCR1/CD86/PTPN6/CASP1/C1R/CXCL9/PDE4B/GZMA/EPSTI1/CCL5/HERC6/ST3GAL5/CSF2RB/FPR1/IL10RA/C1S/NLRC5/DDX60/ICAM1/HLA-G/LAP3/IFIT2/RSAD2/LCP2/OAS3/SP110/CASP4/CF…	95
HALLMARK_INTERFERON_ALPHA_RESPONSE	50/498	90/4157	5.62427e-24	1.34983e-22	IRF9/HLA-C/IFI30/TDRD7/IFITM2/IFI27/PARP12/B2M/PSMB8/IFI44L/PSMB9/CXCL10/TAP1/IFIT3/IFITM1/CD74/LGALS3BP/MX1/NMI/IFI44/ISG15/BST2/IFIH1/PARP9/GBP2/PLSCR1/CASP1/ELF1/EPSTI1/HERC6/LPAR6/C1S/DDX60/LAP3/IFIT2/OAS1/RSAD2/SP110/SELL/TRIM25/PARP14/SAMD9L/WARS/TRIM21/RIPK2/STAT2/IL4R/SAMD9/RTP4/GBP4	50
HALLMARK_ALLOGRAFT_REJECTION	66/498	194/4157	1.1289e-16	1.80624e-15	HLA-DRA/HLA-DMA/SRGN/LYN/CCL2/HLA-DMB/CCL4/B2M/ITGB2/HLA-E/CTSS/HCLS1/HLA-DQA1/TAP1/HLA-A/CAPG/CD74/LY86/IRF8/PSMB10/TIMP1/CCR1/IGSF6/GBP2/STAT1/CD86/FCGR2B/CD3D/PTPN6/CXCL9/GZMA/IFNGR1/CCL5/TLR2/NCF4/ICAM1/GPR65/HLA-G/IL2RG/CD2/LY75/LCP2/PTPRC/LTB/GZMB/IL2RB/CCR5/TLR1/IFNGR2/WARS/CD4/TAPBP/ABI1/PRKCB/IL18/RIPK2/STAB1/IKBKB/HLA-DOA/TLR3/ETS1/IL4R/ITGAL/TRAT1/KLRD1/C2	66
HALLMARK_INFLAMMATORY_RESPONSE	62/498	195/4157	3.96386e-14	4.75663e-13	CD14/LYN/CCL2/RGS1/RASGRP1/F3/NDP/ABCA1/GPR183/CXCL10/C3AR1/CYBB/IFITM1/CD48/CD69/NMI/ADORA2B/TIMP1/BST2/EMP3/CXCL9/PDE4B/CCL5/TLR2/SLC31A2/TNFRSF1B/C5AR1/RHOG/FPR1/IL10RA/ICAM1/PDPN/PLAUR/AQP9/LCP2/PTGER4/SLC4A4/OLR1/IL7R/SELL/IL2RB/AXL/MSR1/NFKB1/TLR1/IFNGR2/TNFSF10/CLEC5A/CX3CL1/TAPBP/ABI1/IL18/RIPK2/STAB1/GNA15/PTAFR/TLR3/IL4R/OSMR/NOD2/CSF3R/RTP4	62
HALLMARK_COMPLEMENT	61/498	195/4157	1.49338e-13	1.43364e-12	C1QC/C1QA/LYN/RASGRP1/LGMN/LGALS3/C3/CLU/LIPA/APOC1/FCER1G/F3/CTSS/ME1/S100A9/CEBPB/PSMB9/SERPING1/TNFAIP3/CTSC/CD59/PLA2G7/TIMP1/ITGAM/SH2B3/CTSB/PLSCR1/CTSD/FN1/PLEK/CASP1/C1R/LAMP2/S100A13/GZMA/CTSH/PLAT/CCL5/RHOG/GZMK/PCLO/CTSO/C1S/STX4/DOCK10/LAP3/PLAUR/LCP2/OLR1/GZMB/CASP4/CFB/SERPINA1/CPM/APOBEC3G/KCNIP2/PIK3CG/C2/FCN1/ERAP2/GATA3	61
HALLMARK_KRAS_SIGNALING_UP	49/498	192/4157	9.05788e-08	7.2463e-07	SERPINA3/GPNMB/PCP4/MAP7/LAPTM5/SPARCL1/FCER1G/PSMB8/ITGB2/CTSS/CXCL10/C3AR1/SPP1/ADAMDEC1/GYPC/TNFAIP3/IRF8/F13A1/NRP1/LCP1/SNAP25/FUCA1/MAFB/VWA5A/PLAT/IL33/TNFRSF1B/ETV5/IL10RA/MAP3K1/IL2RG/PLAUR/CLEC4A/IL7R/GPRC5B/CFB/LY96/PLAU/PECAM1/LAT2/CD37/EVI5/ETS1/DOCK2/ETV1/CSF2RA/TLR8/GALNT3/IKZF1	49
HALLMARK_IL6_JAK_STAT3_SIGNALING	28/498	85/4157	2.34983e-07	1.61131e-06	CD14/IRF9/CD9/A2M/CXCL10/HMOX1/IL6ST/CCR1/TNFRSF1A/STAT3/STAT1/IL13RA1/CD44/CXCL9/IFNGR1/TLR2/TNFRSF1B/CSF2RB/IL2RG/IL10RB/LTB/IFNGR2/CD38/STAT2/IL4R/OSMR/CSF2RA/CSF3R	28
HALLMARK_COAGULATION	37/498	135/4157	5.6433e-07	3.38598e-06	C1QA/LGMN/C3/CLU/APOC1/CFI/CD9/F3/A2M/SERPING1/ANXA1/TIMP1/CTSB/LEFTY2/FN1/PLEK/CFD/RGN/C1R/LAMP2/S100A13/CTSH/PLAT/PROS1/GSN/CTSO/C1S/S100A1/OLR1/CFB/PLAU/PECAM1/SERPINA1/PEF1/SIRT2/F2RL2/C2	37
HALLMARK_TNFA_SIGNALING_VIA_NFKB	46/498	196/4157	3.02599e-06	1.61386e-05	CCL2/CCL4/CEBPD/F3/LITAF/ABCA1/GPR183/CEBPB/CXCL10/SAT1/HES1/TAP1/IER3/TNFAIP3/CD69/BCL2A1/ZFP36/IL6ST/EFNA1/IFIH1/PLEK/CD44/PDE4B/CCL5/TLR2/TNC/ICAM1/PNRC1/IFIT2/PLAUR/CCND1/PTGER4/OLR1/IL7R/NFAT5/NFKB1/IFNGR2/PLAU/SOD2/BCL6/IL18/RIPK2/DDX58/CFLAR/TSC22D1/B4GALT1	46
HALLMARK_APOPTOSIS	37/498	153/4157	1.42918e-05	6.86009e-05	CD14/LGALS3/CLU/GPX3/SAT1/TAP1/HMOX1/LUM/IER3/CD69/ANXA1/TIMP1/FEZ1/TSPO/CASP1/CD44/PLAT/IFNGR1/ENO2/GSN/PEA15/RETSAT/CD2/CCND1/ADD1/CASP4/TNFSF10/SOD2/NEDD9/CD38/CYLD/IL18/GNA15/GUCY2D/PPT1/LEF1/CFLAR	37
HALLMARK_IL2_STAT5_SIGNALING	43/498	191/4157	1.97948e-05	8.63773e-05	HOPX/ANXA4/FGL2/ITGAV/CXCL10/SPP1/CAPG/CD48/IRF8/NRP1/NFKBIZ/CYFIP1/PLSCR1/CD86/DHRS3/CD44/IFNGR1/TNFRSF1B/GABARAPL1/CTSZ/RNH1/IL10RA/NT5E/GPR65/S100A1/LTB/GALM/SELL/IL2RB/ITIH5/CD81/GLIPR2/SMPDL3A/TNFSF10/CST7/NCOA3/RHOH/IL4R/IKZF4/AHNAK/TLR7/GBP4/F2RL2	43
HALLMARK_EPITHELIAL_MESENCHYMAL_TRANSITION	35/498	195/4157	0.00812499	0.0324999	DAB2/LGALS1/VIM/PMP22/ITGAV/ITGB5/SAT1/ABI3BP/SPP1/CAPG/LUM/TGFBI/TNFAIP3/CD59/TIMP1/FUCA1/PLOD2/FBLN5/VCAM1/EMP3/FN1/FBLN2/CD44/COL1A2/ENO2/TNC/NT5E/TPM1/PLAUR/WIPF1/GLIPR1/FGF2/LAMA2/SNTB1/CXCL12	35
HALLMARK_ANGIOGENESIS	9/498	36/4157	0.022823	0.0842697	VTN/ITGAV/S100A4/SERPINA5/SPP1/LUM/NRP1/TIMP1/OLR1	9

## Sheet: HM gcluster1.2
Table S3. Related to Figure 3. Differential gene expression analyses between retinoblastoma subtypes
Enrichment analysis in HALLMARK collection of genes in gene cluster 1.2. ClusterProfiler Enricher function (hypergeometric tests with BH correction) was used to test the enrichment.
GeneSetName	GeneRatio	BgRatio	pvalue	p.adjust	geneID	Count
HALLMARK_OXIDATIVE_PHOSPHORYLATION	38/398	173/4157	5.07745e-07	2.48795e-05	CASP7/ETFB/SLC25A12/SDHD/GOT2/IDH3A/COX4I1/BDH2/SLC25A11/ECH1/ECI1/NDUFA9/ATP6V0B/NDUFA1/MRPL35/MRPL15/NDUFB5/NDUFA8/ATP6V1C1/MDH1/SDHB/ECHS1/SLC25A4/ATP6V1E1/OAT/ACO2/NDUFB1/UQCRC2/ACAT1/SLC25A5/UQCRB/PRDX3/PDHA1/ATP6V1D/NDUFA6/COX6C/UQCR10/NDUFC2	38
HALLMARK_FATTY_ACID_METABOLISM	32/398	150/4157	8.16297e-06	0.000199993	CA2/MGLL/HPGD/BLVRA/TP53INP2/MLYCD/HMGCL/ALDH3A2/ENO3/CRYZ/MAOA/ACSL1/SDHD/AUH/UROD/HSD17B4/PSME1/ECH1/ECI1/EHHADH/CBR1/HSDL2/ECI2/MCEE/MDH1/ECHS1/ACOT8/ACO2/SERINC1/PDHA1/ADIPOR2/BCKDHB	32
HALLMARK_PEROXISOME	24/398	101/4157	1.7516e-05	0.000286094	IDE/LONP2/MLYCD/HMGCL/MVP/ATXN1/CAT/ACSL1/PEX2/HSD17B4/CDK7/SCP2/ECH1/EHHADH/SLC23A2/ECI2/PEX11A/EPHX2/ACOT8/CLN8/SLC25A4/ABCD3/ABCB9/SOD1	24
HALLMARK_BILE_ACID_METABOLISM	23/398	110/4157	0.00021674	0.00265507	ABCA4/CYP46A1/LONP2/MLYCD/ATXN1/NEDD4/OPTN/CAT/ACSL1/PEX12/HSD17B4/SCP2/SLC23A2/PFKM/PEX7/TFCP2L1/CROT/PECR/PEX11A/EPHX2/ABCD3/PNPLA8/SOD1	23
HALLMARK_PROTEIN_SECRETION	20/398	92/4157	0.000323961	0.00317482	STX7/AP1G1/ARFGEF1/M6PR/SCAMP1/ARFIP1/TPD52/GALC/STX12/NAPA/AP2M1/USO1/GOLGA4/SCRN1/RAB9A/AP2S1/NAPG/SOD1/DNM1L/MON2	20
HALLMARK_ADIPOGENESIS	32/398	185/4157	0.000565394	0.00461738	MGLL/LPL/MYLK/SULT1A1/AGPAT3/GBE1/PQLC3/ETFB/DHRS7B/COQ9/CAT/IDH3A/PDCD4/SCP2/ECH1/NKIRAS1/DHRS7/TANK/MRPL15/ELOVL6/SDHB/ECHS1/EPHX2/FAH/ACO2/PFKL/PRDX3/SLC27A1/ADIPOR2/UQCR10/RNF11/SOD1	32
HALLMARK_HEME_METABOLISM	32/398	193/4157	0.00119761	0.00838324	CA2/MYL4/ACP5/KLF3/ACSL6/ARL2BP/BLVRA/SLC2A1/MARCH2/KEL/ERMAP/OPTN/TMEM9B/CAT/MARCH8/UROD/CCDC28A/SYNJ1/SLC22A4/P4HA2/CDR2/YPEL5/PICALM/ARHGEF12/ATG4A/HMBS/KAT2B/HAGH/LPIN2/BTRC/RANBP10/PSMD9	32
HALLMARK_XENOBIOTIC_METABOLISM	28/398	196/4157	0.0187588	0.114898	CA2/SLC46A3/EPHA2/NDRG2/GCNT2/MAOA/CAT/PTGR1/DHRS1/CASP6/KARS/ECH1/LCAT/COMT/CBR1/HPRT1/GSS/PGRMC1/DHRS7/SLC6A6/CROT/FAH/ACO2/ABHD6/LPIN2/AP4B1/HNF4A/MCCC2	28

## Sheet: HM gene cluster2
Table S3. Related to Figure 3. Differential gene expression analyses between retinoblastoma subtypes
Enrichment analysis in HALLMARK collection of genes in gene cluster 2. ClusterProfiler Enricher function (hypergeometric tests with BH correction) was used to test the enrichment.
GeneSetName	GeneRatio	BgRatio	pvalue	p.adjust	geneID	Count
HALLMARK_G2M_CHECKPOINT	116/741	191/4157	3.65452e-42	1.82726e-40	EXO1/CENPF/LBR/CDC20/KIF15/NEK2/LMNB1/UCK2/TTK/MKI67/BIRC5/KIF11/BUB1/AURKB/MYBL2/INCENP/CENPE/TOP2A/CHEK1/KIF2C/TROAP/NDC80/TPX2/SMARCC1/STIL/ODC1/TRAIP/MAD2L1/CDC25A/HMGB3/ESPL1/SAP30/DBF4/KIF20B/UBE2C/KIF23/TACC3/SYNCRIP/DDX39A/G3BP1/CDC25B/ODF2/MEIS2/SMC2/CCNB2/CKS2/SMC4/CCNA2/CENPA/HNRNPU/BUB3/MCM5/KIF4A/E2F1/TOP1/PTTG1/POLQ/CHAF1A/MCM6/TMPO/SFPQ/CDK4/MARCKS/AURKA/MTF2/DTYMK/RAD54L/KPNA2/CDC…	116
HALLMARK_E2F_TARGETS	103/741	191/4157	4.32714e-31	1.08179e-29	LBR/CDC20/DLGAP5/TRIP13/LMNB1/CDCA8/KIF18B/MKI67/BIRC5/AURKB/MYBL2/CENPE/TOP2A/DEPDC1/CHEK1/KIF2C/SPC25/SPAG5/NCAPD2/ANP32E/MAD2L1/BUB1B/HELLS/CDC25A/HMGB3/ESPL1/SPC24/TACC3/SYNCRIP/DDX39A/CDC25B/POP7/NAP1L1/CCNB2/CKS2/SMC4/MCM5/RAD51AP1/KIF4A/BRCA1/ORC2/PTTG1/MCM6/MCM7/TMPO/ATAD2/UBE2T/CDK4/AURKA/CSE1L/DSCC1/KPNA2/MXD3/PA2G4/GINS1/TP53/MCM2/CIT/PLK1/POLE/GINS4/PLK4/RANBP1/TK1/LYAR/STAG1/RAD51C/I…	103
HALLMARK_MYC_TARGETS_V1	84/741	175/4157	6.22203e-21	1.03701e-19	CDC20/FBL/CCT5/HDGF/MRPL9/ILF2/SMARCC1/ODC1/MAD2L1/HNRNPC/SYNCRIP/CCT3/PRPS2/G3BP1/NAP1L1/CCNA2/HNRNPU/BUB3/MCM5/TCP1/SNRPA/RSL1D1/ORC2/IMPDH2/TRIM28/MCM6/ABCE1/MCM7/SNRPB2/UBE2E1/CDK4/HDAC2/POLE3/KPNA2/DDX21/CDC45/PA2G4/MCM2/IFRD1/RANBP1/NOP16/PPM1G/EIF3B/LSM2/SRSF7/NPM1/RAN/NOLC1/SF3A1/SERBP1/LSM7/EPRS/SRSF1/RAD23B/SRSF3/MCM4/HNRNPR/PSMD14/SNRPD1/SET/TARDBP/CCT7/SSB/XPO1/PTGES3/HNRNPA3/EIF3D/EI…	84
HALLMARK_MITOTIC_SPINDLE	73/741	198/4157	5.00762e-11	6.25952e-10	WASF1/CENPF/DLGAP5/KIF15/NEK2/ANLN/LMNB1/FARP1/TTK/BIRC5/KIF11/BUB1/INCENP/CENPE/TOP2A/CENPJ/KIF2C/NDC80/TPX2/ESPL1/KIF20B/NET1/KIF23/FSCN1/CDK5RAP2/PIF1/CCNB2/SMC4/ALMS1/CLIP2/KIF4A/ARL8A/CCDC88A/DYNLL2/KIF3C/SAC3D1/MARCKS/AURKA/ARHGAP10/CKAP5/PRC1/PLK1/PCNT/CNTRL/ARHGEF2/LRPPRC/TRIO/CDC27/FBXO5/MYH10/ARHGEF7/ABL1/CRIPAK/CTTN/TLK1/CEP72/KNTC1/SEPT9/PLEKHG2/KIF5B/SASS6/CYTH2/GEMIN4/CNTROB/TBCD/AR…	73
HALLMARK_MYC_TARGETS_V2	31/741	55/4157	1.12007e-10	1.12007e-09	PRMT3/BYSL/MCM5/PPRC1/TFB2M/IPO4/WDR43/MPHOSPH10/CDK4/PA2G4/PLK1/PLK4/NOP2/NOP16/NDUFAF4/MRTO4/NPM1/NOLC1/NOC4L/PUS1/TMEM97/MCM4/PPAN/RRP9/MYBBP1A/PES1/NOP56/GNL3/TCOF1/SUPV3L1/SLC19A1	31
HALLMARK_UNFOLDED_PROTEIN_RESPONSE	32/741	104/4157	0.000793516	0.00661264	DDIT4/NFYA/NOP14/SDAD1/PDIA6/ALDH18A1/DDX10/CEBPG/ATF6/NPM1/NOLC1/KHSRP/SEC31A/DCP2/DKC1/CNOT2/EXOSC2/KIF5B/EIF4G1/GEMIN4/RRP9/HSPA9/HYOU1/SERP1/NOP56/EEF2/CALR/SRPRB/EIF2S1/EIF4E/SEC11A/EXOSC1	32
HALLMARK_MTORC1_SIGNALING	50/741	187/4157	0.00125695	0.00897824	DHCR24/BUB1/DDIT4/LDLR/STC1/CDC25A/HMGCS1/HMGCR/DDX39A/CACYBP/SHMT2/FADS1/AURKA/RIT1/MCM2/UCHL5/ACLY/PLK1/SCD/IFRD1/CCNG1/GMPS/CCT6A/SDF2L1/MLLT11/EPRS/ARPC5L/EBP/SQLE/SLC1A5/TMEM97/STIP1/MCM4/PSMD14/CCNF/NFIL3/RRP9/HSPA9/SERP1/NUP205/DHCR7/ACTR3/ETF1/IMMT/CALR/EIF2S2/YKT6/SEC11A/ABCF2/ATP2A2	50
HALLMARK_CHOLESTEROL_HOMEOSTASIS	21/741	69/4157	0.00698241	0.0436401	ALCAM/GNAI1/LDLR/FDFT1/HMGCS1/HMGCR/ACAT2/ANTXR2/SREBF2/FDPS/SCD/EBP/SQLE/TMEM97/NFIL3/DHCR7/CHKA/LSS/PCYT2/ABCA2/ACTG1	21
HALLMARK_DNA_REPAIR	35/741	137/4157	0.0136093	0.0756074	IMPDH2/SAC3D1/SMAD5/RAD51/NPR2/TP53/NME4/POLB/VPS37D/POLR3C/SNAPC4/ZWINT/RFC3/SUPT5H/POLD1/POLD3/POLR2H/POLA1/SUPT4H1/SRSF6/RFC5/POLA2/GTF3C5/ZNF707/SSRP1/CANT1/EIF1B/RAE1/SF3A3/ADRM1/POLR2A/UMPS/UPF3B/DCTN4/RNMT	35

## Sheet: Stemness associated pathways 
Table S3. Differential gene expression analyses between retinoblastoma subtypes
Spearman's correlation (two-sided) between Stemness Indice and HALLMARK pathway meta-scores in retinoblastoma
	Spearman's rho	P value
HALLMARK_MYC_TARGETS_V1	0.846815	0
HALLMARK_E2F_TARGETS	0.793279	0
HALLMARK_MYC_TARGETS_V2	0.783285	0
HALLMARK_G2M_CHECKPOINT	0.737288	0
HALLMARK_MITOTIC_SPINDLE	0.592227	5.67335e-08
HALLMARK_DNA_REPAIR	0.564699	2.31663e-07
HALLMARK_SPERMATOGENESIS	0.529749	7.83847e-07
HALLMARK_WNT_BETA_CATENIN_SIGNALING	0.326184	0.132926
HALLMARK_UNFOLDED_PROTEIN_RESPONSE	0.271186	0.00648232
HALLMARK_MTORC1_SIGNALING	0.181765	0.0359358
HALLMARK_OXIDATIVE_PHOSPHORYLATION	0.11578	0.0993751
HALLMARK_PI3K_AKT_MTOR_SIGNALING	0.0250146	0.329691
HALLMARK_HEDGEHOG_SIGNALING	-0.134074	0.0615626
HALLMARK_PANCREAS_BETA_CELLS	-0.140035	0.0739438
HALLMARK_GLYCOLYSIS	-0.181648	0.674267
HALLMARK_KRAS_SIGNALING_DN	-0.203214	0.445579
HALLMARK_FATTY_ACID_METABOLISM	-0.217008	0.388467
HALLMARK_PEROXISOME	-0.220982	0.45901
HALLMARK_REACTIVE_OXYGEN_SPECIES_PATHWAY	-0.291467	0.246747
HALLMARK_PROTEIN_SECRETION	-0.305435	0.0248567
HALLMARK_ANDROGEN_RESPONSE	-0.328171	0.0336287
HALLMARK_P53_PATHWAY	-0.371771	0.0815079
HALLMARK_CHOLESTEROL_HOMEOSTASIS	-0.4	0.0494976
HALLMARK_UV_RESPONSE_UP	-0.401987	0.0531661
HALLMARK_APICAL_JUNCTION	-0.470719	0.00129463
HALLMARK_ADIPOGENESIS	-0.477499	0.00805906
HALLMARK_BILE_ACID_METABOLISM	-0.494214	0.000160202
HALLMARK_ESTROGEN_RESPONSE_LATE	-0.498831	0.00837279
HALLMARK_TGF_BETA_SIGNALING	-0.506195	6.74578e-05
HALLMARK_NOTCH_SIGNALING	-0.522326	1.12303e-06
HALLMARK_ALLOGRAFT_REJECTION	-0.529866	0.00438159
HALLMARK_HEME_METABOLISM	-0.55038	0.00114692
HALLMARK_XENOBIOTIC_METABOLISM	-0.573641	0.00149887
HALLMARK_ESTROGEN_RESPONSE_EARLY	-0.577499	0.000325573
HALLMARK_UV_RESPONSE_DN	-0.592577	3.93591e-08
HALLMARK_IL2_STAT5_SIGNALING	-0.595909	0.00076246
HALLMARK_TNFA_SIGNALING_VIA_NFKB	-0.612215	0.000456391
HALLMARK_ANGIOGENESIS	-0.639392	7.35207e-09
HALLMARK_IL6_JAK_STAT3_SIGNALING	-0.643542	0.000202894
HALLMARK_HYPOXIA	-0.657744	6.1947e-05
HALLMARK_KRAS_SIGNALING_UP	-0.693279	4.93023e-08
HALLMARK_APICAL_SURFACE	-0.698071	0
HALLMARK_EPITHELIAL_MESENCHYMAL_TRANSITION	-0.699708	0
HALLMARK_COMPLEMENT	-0.701578	2.3397e-05
HALLMARK_INTERFERON_ALPHA_RESPONSE	-0.70526	1.07513e-05
HALLMARK_INFLAMMATORY_RESPONSE	-0.710286	1.29943e-05
HALLMARK_APOPTOSIS	-0.713735	1.62486e-05
HALLMARK_INTERFERON_GAMMA_RESPONSE	-0.718177	1.44742e-05
HALLMARK_MYOGENESIS	-0.739918	0
HALLMARK_COAGULATION	-0.764115	4.68841e-07

## Sheet: Stemness associated immune cell
Table S3. Differential gene expression analyses between retinoblastoma subtypes
Spearman's correlation (two-sided) between Stemness Indice and Immune cell abundance (MCP-counter scores) in retinoblastoma
	Spearman's rho	P value
B_lineage	-0.628112	2.18025e-07
Monocytic_lineage	-0.617826	3.71921e-07
Cytotoxic_lymphocytes	-0.535009	1.73521e-05
Fibroblasts	-0.500994	6.67746e-05
Neutrophils	-0.377089	0.00343421
T_cells	-0.343717	0.00797261
Myeloid_dendritic_cells	-0.236996	0.0708702
Endothelial_cells	-0.118118	0.371952
CD8_T_cells	-0.0222092	0.867157
NK_cells	0.224605	0.0872786

## Sheet: Cell type markers_Lu data
Table S3. Related to Figure 3. Differential gene expression analyses between retinoblastoma subtypes
Gene markers retrieved from Lu's data38 for each retinal cell type defined by Lu et al.38: genes most upregulated in each cell type as compared with all other cell types
See Methods for the identification of pan-photoreceptor markers
Cell types	gene	p_val	p_val_adj	avg_logFC	pct.1	pct.2	description	chr	band
AC/HC_Precurs	GAL	0	0	1.93851	0.344	0.025	galanin and GMAP prepropeptide [Source:HGNC Symbol;Acc:HGNC:4114]	11	q13.2
AC/HC_Precurs	CCK	0	0	1.92131	0.306	0.028	cholecystokinin [Source:HGNC Symbol;Acc:HGNC:1569]	3	p22.1
AC/HC_Precurs	HES6	0	0	1.45741	0.744	0.352	hes family bHLH transcription factor 6 [Source:HGNC Symbol;Acc:HGNC:18254]	2	q37.3
AC/HC_Precurs	PRDM13	0	0	1.42679	0.532	0.036	PR/SET domain 13 [Source:HGNC Symbol;Acc:HGNC:13998]	6	q16.2
AC/HC_Precurs	BNIP3	0	0	1.37281	0.838	0.414	BCL2 interacting protein 3 [Source:HGNC Symbol;Acc:HGNC:1084]	10	q26.3
AC/HC_Precurs	PDLIM4	0	0	1.35226	0.597	0.128	PDZ and LIM domain 4 [Source:HGNC Symbol;Acc:HGNC:16501]	5	q31.1
AC/HC_Precurs	CD9	0	0	1.34841	0.437	0.078	CD9 molecule [Source:HGNC Symbol;Acc:HGNC:1709]	12	p13.31
AC/HC_Precurs	IGFBP2	0	0	1.28272	0.597	0.249	insulin like growth factor binding protein 2 [Source:HGNC Symbol;Acc:HGNC:5471]	2	q35
AC/HC_Precurs	FAM162A	0	0	1.27362	0.639	0.206	family with sequence similarity 162 member A [Source:HGNC Symbol;Acc:HGNC:17865]	3	q21.1
AC/HC_Precurs	MSRB1	0	0	1.22679	0.449	0.071	methionine sulfoxide reductase B1 [Source:HGNC Symbol;Acc:HGNC:14133]	16	p13.3
AC/HC_Precurs	LIMD2	0	0	1.21337	0.642	0.18	LIM domain containing 2 [Source:HGNC Symbol;Acc:HGNC:28142]	17	q23.3
AC/HC_Precurs	RBP1	0	0	1.20759	0.988	0.689	retinol binding protein 1 [Source:HGNC Symbol;Acc:HGNC:9919]	3	q23
AC/HC_Precurs	GATM	0	0	1.20688	0.415	0.034	glycine amidinotransferase [Source:HGNC Symbol;Acc:HGNC:4175]	15	q21.1
AC/HC_Precurs	GADD45A	0	0	1.19101	0.532	0.172	growth arrest and DNA damage inducible alpha [Source:HGNC Symbol;Acc:HGNC:4095]	1	p31.3
AC/HC_Precurs	SOX11	0	0	1.17263	0.829	0.419	SRY-box transcription factor 11 [Source:HGNC Symbol;Acc:HGNC:11191]	2	p25.2
AC/HC_Precurs	SPATS2L	0	0	1.13642	0.406	0.061	spermatogenesis associated serine rich 2 like [Source:HGNC Symbol;Acc:HGNC:24574]	2	q33.1
AC/HC_Precurs	ENO1	0	0	1.1292	0.945	0.723	enolase 1 [Source:HGNC Symbol;Acc:HGNC:3350]	1	p36.23
AC/HC_Precurs	HIF1A	0	0	1.12752	0.648	0.303	hypoxia inducible factor 1 subunit alpha [Source:HGNC Symbol;Acc:HGNC:4910]	14	q23.2
AC/HC_Precurs	TNNI1	0	0	1.12719	0.227	0.007	troponin I1, slow skeletal type [Source:HGNC Symbol;Acc:HGNC:11945]	1	q32.1
AC/HC_Precurs	HSPB1	0	0	1.12343	0.575	0.239	heat shock protein family B (small) member 1 [Source:HGNC Symbol;Acc:HGNC:5246]	7	q11.23
AC/HC_Precurs	THBS3	0	0	1.1148	0.448	0.041	thrombospondin 3 [Source:HGNC Symbol;Acc:HGNC:11787]	1	q22
AC/HC_Precurs	KIRREL2	0	0	1.06404	0.405	0.03	kirre like nephrin family adhesion molecule 2 [Source:HGNC Symbol;Acc:HGNC:18816]	19	q13.12
AC/HC_Precurs	PTF1A	0	0	1.05558	0.377	0.018	pancreas associated transcription factor 1a [Source:HGNC Symbol;Acc:HGNC:23734]	10	p12.2
AC/HC_Precurs	RGS16	0	0	1.04478	0.788	0.336	regulator of G protein signaling 16 [Source:HGNC Symbol;Acc:HGNC:9997]	1	q25.3
AC/HC_Precurs	PPP1R14A	0	0	1.0367	0.337	0.029	protein phosphatase 1 regulatory inhibitor subunit 14A [Source:HGNC Symbol;Acc:HGNC:14871]	19	q13.2
AC/HC_Precurs	ONECUT2	1.17169e-231	3.94789e-227	1.02481	0.375	0.132	one cut homeobox 2 [Source:HGNC Symbol;Acc:HGNC:8139]	18	q21.31
AC/HC_Precurs	PPP1R14C	0	0	1.01111	0.332	0.024	protein phosphatase 1 regulatory inhibitor subunit 14C [Source:HGNC Symbol;Acc:HGNC:14952]	6	q25.1
AC/HC_Precurs	TRH	0	0	1.00112	0.552	0.198	thyrotropin releasing hormone [Source:HGNC Symbol;Acc:HGNC:12298]	3	q22.1
AC/HC_Precurs	MIF	2.68243e-268	9.03818e-264	1.00065	0.788	0.562	macrophage migration inhibitory factor [Source:HGNC Symbol;Acc:HGNC:7097]	22	q11.23
AC/HC_Precurs	KCNE5	0	0	0.993889	0.267	0.015	potassium voltage-gated channel subfamily E regulatory subunit 5 [Source:HGNC Symbol;Acc:HGNC:6241]	X	q23
AC/HC_Precurs	MEST	3.87049e-203	1.30412e-198	0.985292	0.703	0.456	mesoderm specific transcript [Source:HGNC Symbol;Acc:HGNC:7028]	7	q32.2
AC/HC_Precurs	SH3BGRL3	0	0	0.965803	0.721	0.369	SH3 domain binding glutamate rich protein like 3 [Source:HGNC Symbol;Acc:HGNC:15568]	1	p36.11
AC/HC_Precurs	MIAT	0	0	0.959371	0.797	0.456	myocardial infarction associated transcript [Source:HGNC Symbol;Acc:HGNC:33425]	22	q12.1
AC/HC_Precurs	TMSB4X	0	0	0.941582	0.999	0.887	thymosin beta 4 X-linked [Source:HGNC Symbol;Acc:HGNC:11881]	X	p22.2
AC/HC_Precurs	ETFB	0	0	0.916057	0.769	0.439	electron transfer flavoprotein subunit beta [Source:HGNC Symbol;Acc:HGNC:3482]	19	q13.41
AC/HC_Precurs	BTBD17	0	0	0.90514	0.317	0.04	BTB domain containing 17 [Source:HGNC Symbol;Acc:HGNC:33758]	17	q25.1
AC/HC_Precurs	NEUROD4	0	0	0.903304	0.632	0.239	neuronal differentiation 4 [Source:HGNC Symbol;Acc:HGNC:13802]	12	q13.2
AC/HC_Precurs	TPI1	0	0	0.881873	0.954	0.821	triosephosphate isomerase 1 [Source:HGNC Symbol;Acc:HGNC:12009]	12	p13.31
AC/HC_Precurs	PGK1	2.22904e-290	7.51052e-286	0.881506	0.771	0.505	phosphoglycerate kinase 1 [Source:HGNC Symbol;Acc:HGNC:8896]	X	q21.1
AC/HC_Precurs	GADD45G	3.33964e-290	1.12526e-285	0.868971	0.709	0.362	growth arrest and DNA damage inducible gamma [Source:HGNC Symbol;Acc:HGNC:4097]	9	q22.2
AC/HC_Precurs	CYB5A	1.38571e-297	4.66901e-293	0.868361	0.408	0.138	cytochrome b5 type A [Source:HGNC Symbol;Acc:HGNC:2570]	18	q22.3
AC/HC_Precurs	SLC16A3	0	0	0.865348	0.325	0.066	solute carrier family 16 member 3 [Source:HGNC Symbol;Acc:HGNC:10924]	17	q25.3
AC/HC_Precurs	TSC22D1	3.77865e-165	1.27318e-160	0.84238	0.715	0.555	TSC22 domain family member 1 [Source:HGNC Symbol;Acc:HGNC:16826]	13	q14.11
AC/HC_Precurs	LRRN3	0	0	0.802286	0.435	0.138	leucine rich repeat neuronal 3 [Source:HGNC Symbol;Acc:HGNC:17200]	7	q31.1
AC/HC_Precurs	SEC61G	4.71904e-285	1.59003e-280	0.766373	0.842	0.614	SEC61 translocon subunit gamma [Source:HGNC Symbol;Acc:HGNC:18277]	7	p11.2
AC/HC_Precurs	PARP1	2.46935e-224	8.32024e-220	0.762628	0.664	0.418	poly(ADP-ribose) polymerase 1 [Source:HGNC Symbol;Acc:HGNC:270]	1	q42.12
AC/HC_Precurs	LDHA	1.0004e-297	3.37075e-293	0.758232	0.889	0.691	lactate dehydrogenase A [Source:HGNC Symbol;Acc:HGNC:6535]	11	p15.1
AC/HC_Precurs	VAX2	1.64486e-223	5.5422e-219	0.755328	0.435	0.179	ventral anterior homeobox 2 [Source:HGNC Symbol;Acc:HGNC:12661]	2	p13.3
AC/HC_Precurs	SOX4	0	0	0.742789	0.977	0.816	SRY-box transcription factor 4 [Source:HGNC Symbol;Acc:HGNC:11200]	6	p22.3
AC/HC_Precurs	RNF165	2.30338e-259	7.76102e-255	0.739196	0.492	0.204	ring finger protein 165 [Source:HGNC Symbol;Acc:HGNC:31696]	18	q21.1
AC/HC_Precurs	VIPR2	0	0	0.735549	0.294	0.047	vasoactive intestinal peptide receptor 2 [Source:HGNC Symbol;Acc:HGNC:12695]	7	q36.3
AC/HC_Precurs	DLX1	0	0	0.720225	0.271	0.025	distal-less homeobox 1 [Source:HGNC Symbol;Acc:HGNC:2914]	2	q31.1
AC/HC_Precurs	LOXL1	0	0	0.719993	0.535	0.194	lysyl oxidase like 1 [Source:HGNC Symbol;Acc:HGNC:6665]	15	q24.1
AC/HC_Precurs	FAM131C	1.20134e-284	4.04779e-280	0.71645	0.255	0.059	family with sequence similarity 131 member C [Source:HGNC Symbol;Acc:HGNC:26717]	1	p36.13
AC/HC_Precurs	ALDOA	4.01432e-295	1.35258e-290	0.71526	0.877	0.672	aldolase, fructose-bisphosphate A [Source:HGNC Symbol;Acc:HGNC:414]	16	p11.2
AC/HC_Precurs	TFAP2C	0	0	0.708838	0.303	0.037	transcription factor AP-2 gamma [Source:HGNC Symbol;Acc:HGNC:11744]	20	q13.31
AC/HC_Precurs	MGLL	2.86801e-276	9.66346e-272	0.703615	0.306	0.084	monoglyceride lipase [Source:HGNC Symbol;Acc:HGNC:17038]	3	q21.3
AC/HC_Precurs	NHLH1	0	0	0.699101	0.294	0.05	nescient helix-loop-helix 1 [Source:HGNC Symbol;Acc:HGNC:7817]	1	q23.2
AC/HC_Precurs	DKK3	3.48723e-137	1.17499e-132	0.691875	0.582	0.371	dickkopf WNT signaling pathway inhibitor 3 [Source:HGNC Symbol;Acc:HGNC:2893]	11	p15.3
AC/HC_Precurs	BARHL2	0	0	0.687757	0.282	0.064	BarH like homeobox 2 [Source:HGNC Symbol;Acc:HGNC:954]	1	p22.2
AC/HC_Precurs	SLCO5A1	0	0	0.684587	0.341	0.079	solute carrier organic anion transporter family member 5A1 [Source:HGNC Symbol;Acc:HGNC:19046]	8	q13.3
AC/HC_Precurs	DLX2	0	0	0.678815	0.262	0.03	distal-less homeobox 2 [Source:HGNC Symbol;Acc:HGNC:2915]	2	q31.1
AC/HC_Precurs	DDIT4	2.72663e-196	9.18711e-192	0.671737	0.661	0.387	DNA damage inducible transcript 4 [Source:HGNC Symbol;Acc:HGNC:24944]	10	q22.1
AC/HC_Precurs	SEPT11	5.69618e-160	1.91927e-155	0.669841	0.486	0.262	NA	NA	NA
AC/HC_Precurs	SSR4	2.42498e-229	8.17073e-225	0.650063	0.777	0.534	signal sequence receptor subunit 4 [Source:HGNC Symbol;Acc:HGNC:11326]	X	q28
AC/HC_Precurs	PAX6	0	0	0.648721	0.892	0.549	paired box 6 [Source:HGNC Symbol;Acc:HGNC:8620]	11	p13
AC/HC_Precurs	SETBP1	0	0	0.640593	0.284	0.063	SET binding protein 1 [Source:HGNC Symbol;Acc:HGNC:15573]	18	q12.3
AC/HC_Precurs	NKD2	0	0	0.638427	0.238	0.023	NKD inhibitor of WNT signaling pathway 2 [Source:HGNC Symbol;Acc:HGNC:17046]	5	p15.33
AC/HC_Precurs	TMSB10	0	0	0.630486	0.995	0.835	thymosin beta 10 [Source:HGNC Symbol;Acc:HGNC:11879]	2	p11.2
AC/HC_Precurs	ACKR3	0	0	0.621334	0.194	0.013	atypical chemokine receptor 3 [Source:HGNC Symbol;Acc:HGNC:23692]	2	q37.3
AC/HC_Precurs	PFKFB3	9.5969e-253	3.23358e-248	0.618986	0.279	0.076	6-phosphofructo-2-kinase/fructose-2,6-biphosphatase 3 [Source:HGNC Symbol;Acc:HGNC:8874]	10	p15.1
AC/HC_Precurs	ST18	0	0	0.618954	0.275	0.051	ST18 C2H2C-type zinc finger transcription factor [Source:HGNC Symbol;Acc:HGNC:18695]	8	q11.23
AC/HC_Precurs	ARRB2	1.83869e-229	6.19529e-225	0.610998	0.291	0.087	arrestin beta 2 [Source:HGNC Symbol;Acc:HGNC:712]	17	p13.2
AC/HC_Precurs	FDFT1	1.29187e-120	4.35281e-116	0.602223	0.467	0.269	farnesyl-diphosphate farnesyltransferase 1 [Source:HGNC Symbol;Acc:HGNC:3629]	8	p23.1
AC/HC_Precurs	CDKN1C	6.78456e-52	2.28599e-47	0.594953	0.264	0.155	cyclin dependent kinase inhibitor 1C [Source:HGNC Symbol;Acc:HGNC:1786]	11	p15.4
AC/HC_Precurs	ELAVL3	1.73434e-201	5.84368e-197	0.593434	0.434	0.176	ELAV like RNA binding protein 3 [Source:HGNC Symbol;Acc:HGNC:3314]	19	p13.2
AC/HC_Precurs	ORAI2	8.22771e-154	2.77224e-149	0.58683	0.332	0.138	ORAI calcium release-activated calcium modulator 2 [Source:HGNC Symbol;Acc:HGNC:21667]	7	q22.1
AC/HC_Precurs	RBM17	7.0286e-127	2.36822e-122	0.586049	0.519	0.323	RNA binding motif protein 17 [Source:HGNC Symbol;Acc:HGNC:16944]	10	p15.1
AC/HC_Precurs	GAPDH	0	0	0.585542	0.997	0.965	glyceraldehyde-3-phosphate dehydrogenase [Source:HGNC Symbol;Acc:HGNC:4141]	12	p13.31
AC/HC_Precurs	TACC2	2.09386e-196	7.05504e-192	0.577842	0.286	0.093	transforming acidic coiled-coil containing protein 2 [Source:HGNC Symbol;Acc:HGNC:11523]	10	q26.13
AC/HC_Precurs	MIR7-3HG	1.69668e-274	5.71678e-270	0.563869	0.293	0.075	MIR7-3 host gene [Source:HGNC Symbol;Acc:HGNC:30049]	19	p13.3
AC/HC_Precurs	GABARAP	2.85172e-56	9.60857e-52	0.563384	0.417	0.292	GABA type A receptor-associated protein [Source:HGNC Symbol;Acc:HGNC:4067]	17	p13.1
AC/HC_Precurs	RASSF4	2.38979e-149	8.05216e-145	0.561924	0.37	0.165	Ras association domain family member 4 [Source:HGNC Symbol;Acc:HGNC:20793]	10	q11.21
AC/HC_Precurs	APEX1	7.56559e-172	2.54915e-167	0.56033	0.755	0.555	apurinic/apyrimidinic endodeoxyribonuclease 1 [Source:HGNC Symbol;Acc:HGNC:587]	14	q11.2
AC/HC_Precurs	PTPRF	4.72233e-145	1.59114e-140	0.558017	0.454	0.232	protein tyrosine phosphatase receptor type F [Source:HGNC Symbol;Acc:HGNC:9670]	1	p34.2
AC/HC_Precurs	TLE3	1.94667e-127	6.5591e-123	0.552265	0.335	0.15	TLE family member 3, transcriptional corepressor [Source:HGNC Symbol;Acc:HGNC:11839]	15	q23
AC/HC_Precurs	MARCKSL1	0	0	0.551113	0.986	0.83	MARCKS like 1 [Source:HGNC Symbol;Acc:HGNC:7142]	1	p35.1
AC/HC_Precurs	MLLT11	7.69861e-277	2.59397e-272	0.547332	0.899	0.553	MLLT11 transcription factor 7 cofactor [Source:HGNC Symbol;Acc:HGNC:16997]	1	q21.3
AC/HC_Precurs	CXXC5	1.14551e-129	3.85967e-125	0.544121	0.638	0.439	CXXC finger protein 5 [Source:HGNC Symbol;Acc:HGNC:26943]	5	q31.2
AC/HC_Precurs	PTMA	0	0	0.543883	0.999	0.994	prothymosin alpha [Source:HGNC Symbol;Acc:HGNC:9623]	2	q37.1
AC/HC_Precurs	STMN2	0	0	0.543526	0.918	0.407	stathmin 2 [Source:HGNC Symbol;Acc:HGNC:10577]	8	q21.13
AC/HC_Precurs	STC2	0	0	0.54099	0.169	0.023	stanniocalcin 2 [Source:HGNC Symbol;Acc:HGNC:11374]	5	q35.2
AC/HC_Precurs	CORO1C	5.28713e-157	1.78145e-152	0.540073	0.297	0.112	coronin 1C [Source:HGNC Symbol;Acc:HGNC:2254]	12	q24.11
AC/HC_Precurs	RDX	6.17399e-97	2.08026e-92	0.537886	0.586	0.429	radixin [Source:HGNC Symbol;Acc:HGNC:9944]	11	q22.3
AC/HC_Precurs	NNAT	7.90482e-136	2.66345e-131	0.537708	0.795	0.602	neuronatin [Source:HGNC Symbol;Acc:HGNC:7860]	20	q11.23
AC/HC_Precurs	BASP1	3.83053e-173	1.29066e-168	0.537688	0.692	0.408	brain abundant membrane attached signal protein 1 [Source:HGNC Symbol;Acc:HGNC:957]	5	p15.1
AC/HC_Precurs	GPC2	3.22478e-130	1.08656e-125	0.537145	0.361	0.167	glypican 2 [Source:HGNC Symbol;Acc:HGNC:4450]	7	q22.1
AC/HC_Precurs	SLC6A9	0	0	0.536961	0.201	0.035	solute carrier family 6 member 9 [Source:HGNC Symbol;Acc:HGNC:11056]	1	p34.1
AC/HC_Precurs	SNRPE	5.57862e-197	1.87966e-192	0.536905	0.863	0.685	small nuclear ribonucleoprotein polypeptide E [Source:HGNC Symbol;Acc:HGNC:11161]	1	q32.1
AC/HC_Precurs	H3F3A	0	0	0.533466	0.999	0.983	NA	NA	NA
AC/HC_Precurs	CLDN5	1.99229e-40	6.71283e-36	0.531212	0.139	0.065	claudin 5 [Source:HGNC Symbol;Acc:HGNC:2047]	22	q11.21
AC/HC_Precurs	PLXNA2	1.44445e-211	4.86695e-207	0.522831	0.252	0.068	plexin A2 [Source:HGNC Symbol;Acc:HGNC:9100]	1	q32.2
AC/HC_Precurs	SPON2	2.26816e-218	7.64234e-214	0.517768	0.204	0.047	spondin 2 [Source:HGNC Symbol;Acc:HGNC:11253]	4	p16.3
AC/HC_Precurs	RORB	3.98858e-187	1.34391e-182	0.509775	0.89	0.716	RAR related orphan receptor B [Source:HGNC Symbol;Acc:HGNC:10259]	9	q21.13
AC/HC_Precurs	CD24	1.66493e-166	5.60983e-162	0.500071	0.751	0.461	CD24 molecule [Source:HGNC Symbol;Acc:HGNC:1645]	6	q21
AC/HC_Precurs	VASH2	1.43719e-125	4.84247e-121	0.499972	0.264	0.103	vasohibin 2 [Source:HGNC Symbol;Acc:HGNC:25723]	1	q32.3
AC/HC_Precurs	EIF4A1	6.30149e-134	2.12322e-129	0.49696	0.728	0.547	eukaryotic translation initiation factor 4A1 [Source:HGNC Symbol;Acc:HGNC:3282]	17	p13.1
AC/HC_Precurs	BCL7A	4.05241e-102	1.36542e-97	0.495914	0.399	0.22	BAF chromatin remodeling complex subunit BCL7A [Source:HGNC Symbol;Acc:HGNC:1004]	12	q24.31
AC/HC_Precurs	RP3-395M20.12	1.6615e-19	5.59826e-15	0.493349	0.192	0.129	NA	NA	NA
AC/HC_Precurs	TUBB3	1.0514e-108	3.54258e-104	0.487914	0.276	0.117	tubulin beta 3 class III [Source:HGNC Symbol;Acc:HGNC:20772]	16	q24.3
AC/HC_Precurs	GRID2	7.14109e-118	2.40612e-113	0.485569	0.249	0.096	glutamate ionotropic receptor delta type subunit 2 [Source:HGNC Symbol;Acc:HGNC:4576]	4	q22.1
AC/HC_Precurs	ATP6V0B	2.70237e-120	9.10538e-116	0.48519	0.737	0.555	ATPase H+ transporting V0 subunit b [Source:HGNC Symbol;Acc:HGNC:861]	1	p34.1
AC/HC_Precurs	BSG	3.98934e-151	1.34417e-146	0.482578	0.837	0.703	basigin (Ok blood group) [Source:HGNC Symbol;Acc:HGNC:1116]	19	p13.3
AC/HC_Precurs	NHLH2	1.54775e-127	5.215e-123	0.48173	0.267	0.101	nescient helix-loop-helix 2 [Source:HGNC Symbol;Acc:HGNC:7818]	1	p13.1
AC/HC_Precurs	TUBA1A	5.11581e-304	1.72372e-299	0.475006	0.987	0.835	tubulin alpha 1a [Source:HGNC Symbol;Acc:HGNC:20766]	12	q13.12
AC/HC_Precurs	HNRNPA1	2.51879e-292	8.48682e-288	0.474341	0.993	0.939	heterogeneous nuclear ribonucleoprotein A1 [Source:HGNC Symbol;Acc:HGNC:5031]	12	q13.13
AC/HC_Precurs	CRABP1	9.84684e-180	3.3178e-175	0.474326	0.941	0.671	cellular retinoic acid binding protein 1 [Source:HGNC Symbol;Acc:HGNC:2338]	15	q25.1
AC/HC_Precurs	MIR217HG	1.42867e-123	4.81377e-119	0.47343	0.204	0.069	MIR217 host gene [Source:HGNC Symbol;Acc:HGNC:50537]	2	p16.1
AC/HC_Precurs	NOL4	5.85506e-121	1.9728e-116	0.470763	0.332	0.148	nucleolar protein 4 [Source:HGNC Symbol;Acc:HGNC:7870]	18	q12.1
AC/HC_Precurs	S100A6	1.06949e-55	3.60353e-51	0.466273	0.276	0.157	S100 calcium binding protein A6 [Source:HGNC Symbol;Acc:HGNC:10496]	1	q21.3
AC/HC_Precurs	HOMER3	4.36281e-184	1.47001e-179	0.465209	0.214	0.059	homer scaffold protein 3 [Source:HGNC Symbol;Acc:HGNC:17514]	19	p13.11
AC/HC_Precurs	CENPV	2.56353e-117	8.63755e-113	0.463488	0.648	0.444	centromere protein V [Source:HGNC Symbol;Acc:HGNC:29920]	17	p11.2
AC/HC_Precurs	NKAIN4	2.35913e-66	7.94884e-62	0.462486	0.336	0.198	sodium/potassium transporting ATPase interacting 4 [Source:HGNC Symbol;Acc:HGNC:16191]	20	q13.33
AC/HC_Precurs	SEPT6	7.37387e-87	2.48455e-82	0.459355	0.364	0.203	NA	NA	NA
AC/HC_Precurs	EIF4A3	1.5818e-45	5.32971e-41	0.457756	0.358	0.251	eukaryotic translation initiation factor 4A3 [Source:HGNC Symbol;Acc:HGNC:18683]	17	q25.3
AC/HC_Precurs	FSCN1	4.17183e-81	1.40566e-76	0.457629	0.483	0.321	fascin actin-bundling protein 1 [Source:HGNC Symbol;Acc:HGNC:11148]	7	p22.1
AC/HC_Precurs	PTPRS	2.59058e-43	8.72869e-39	0.456799	0.417	0.296	protein tyrosine phosphatase receptor type S [Source:HGNC Symbol;Acc:HGNC:9681]	19	p13.3
AC/HC_Precurs	TMEM51	0	0	0.455419	0.153	0.012	transmembrane protein 51 [Source:HGNC Symbol;Acc:HGNC:25488]	1	p36.21
AC/HC_Precurs	TAGLN3	2.30546e-192	7.768e-188	0.45143	0.705	0.373	transgelin 3 [Source:HGNC Symbol;Acc:HGNC:29868]	3	q13.2
AC/HC_Precurs	HN1	4.23726e-155	1.4277e-150	0.444975	0.782	0.512	NA	NA	NA
AC/HC_Precurs	TCF4	1.60051e-81	5.39274e-77	0.443802	0.546	0.37	transcription factor 4 [Source:HGNC Symbol;Acc:HGNC:11634]	18	q21.2
AC/HC_Precurs	RNF24	3.89367e-83	1.31193e-78	0.441821	0.305	0.157	ring finger protein 24 [Source:HGNC Symbol;Acc:HGNC:13779]	20	p13
AC/HC_Precurs	ATOH7	3.81017e-23	1.2838e-18	0.43942	0.158	0.092	atonal bHLH transcription factor 7 [Source:HGNC Symbol;Acc:HGNC:13907]	10	q21.3
AC/HC_Precurs	CECR5	2.84477e-102	9.58517e-98	0.437127	0.271	0.119	NA	NA	NA
AC/HC_Precurs	VKORC1	1.1272e-72	3.79798e-68	0.436145	0.401	0.25	vitamin K epoxide reductase complex subunit 1 [Source:HGNC Symbol;Acc:HGNC:23663]	16	p11.2
AC/HC_Precurs	HDAC2	8.52877e-91	2.87369e-86	0.4358	0.662	0.509	histone deacetylase 2 [Source:HGNC Symbol;Acc:HGNC:4853]	6	q21
AC/HC_Precurs	CELF3	3.55917e-109	1.19923e-104	0.43424	0.274	0.116	CUGBP Elav-like family member 3 [Source:HGNC Symbol;Acc:HGNC:11967]	1	q21.3
AC/HC_Precurs	RBFOX3	8.38277e-102	2.82449e-97	0.43356	0.214	0.081	RNA binding fox-1 homolog 3 [Source:HGNC Symbol;Acc:HGNC:27097]	17	q25.3
AC/HC_Precurs	CCNG2	1.96864e-59	6.63313e-55	0.430544	0.431	0.288	cyclin G2 [Source:HGNC Symbol;Acc:HGNC:1593]	4	q21.1
AC/HC_Precurs	NTRK1	1.97032e-170	6.63881e-166	0.427793	0.155	0.035	neurotrophic receptor tyrosine kinase 1 [Source:HGNC Symbol;Acc:HGNC:8031]	1	q23.1
AC/HC_Precurs	SCARB2	1.41582e-72	4.77046e-68	0.426262	0.409	0.258	scavenger receptor class B member 2 [Source:HGNC Symbol;Acc:HGNC:1665]	4	q21.1
AC/HC_Precurs	APLP1	1.05051e-73	3.53957e-69	0.42509	0.485	0.319	amyloid beta precursor like protein 1 [Source:HGNC Symbol;Acc:HGNC:597]	19	q13.12
AC/HC_Precurs	FAM96B	2.22927e-85	7.51131e-81	0.425084	0.593	0.438	NA	NA	NA
AC/HC_Precurs	HEYL	6.68581e-265	2.25272e-260	0.424688	0.176	0.032	hes related family bHLH transcription factor with YRPW motif like [Source:HGNC Symbol;Acc:HGNC:4882]	1	p34.2
AC/HC_Precurs	RPAIN	1.41459e-89	4.76632e-85	0.423806	0.614	0.454	RPA interacting protein [Source:HGNC Symbol;Acc:HGNC:28641]	17	p13.2
AC/HC_Precurs	NES	2.89779e-84	9.7638e-80	0.422977	0.282	0.135	nestin [Source:HGNC Symbol;Acc:HGNC:7756]	1	q23.1
AC/HC_Precurs	DAPL1	1.96384e-80	6.61696e-76	0.421314	0.584	0.395	death associated protein like 1 [Source:HGNC Symbol;Acc:HGNC:21490]	2	q24.1
AC/HC_Precurs	MIDN	3.40153e-80	1.14611e-75	0.421063	0.433	0.27	midnolin [Source:HGNC Symbol;Acc:HGNC:16298]	19	p13.3
AC/HC_Precurs	STMN1	2.02403e-224	6.81976e-220	0.420936	0.993	0.931	stathmin 1 [Source:HGNC Symbol;Acc:HGNC:6510]	1	p36.11
AC/HC_Precurs	UBE2L6	5.1687e-78	1.74154e-73	0.419984	0.315	0.171	ubiquitin conjugating enzyme E2 L6 [Source:HGNC Symbol;Acc:HGNC:12490]	11	q12.1
AC/HC_Precurs	CAMK4	8.63423e-97	2.90922e-92	0.416963	0.21	0.082	calcium/calmodulin dependent protein kinase IV [Source:HGNC Symbol;Acc:HGNC:1464]	5	q22.1
AC/HC_Precurs	RCOR2	6.34498e-99	2.13788e-94	0.414748	0.221	0.088	REST corepressor 2 [Source:HGNC Symbol;Acc:HGNC:27455]	11	q13.1
AC/HC_Precurs	TRIB1	7.26448e-91	2.44769e-86	0.413613	0.252	0.111	tribbles pseudokinase 1 [Source:HGNC Symbol;Acc:HGNC:16891]	8	q24.13
AC/HC_Precurs	ADGRG1	2.40014e-134	8.08704e-130	0.411292	0.191	0.059	adhesion G protein-coupled receptor G1 [Source:HGNC Symbol;Acc:HGNC:4512]	16	q21
AC/HC_Precurs	CLEC4G	1.90542e-291	6.42011e-287	0.408379	0.106	0.011	C-type lectin domain family 4 member G [Source:HGNC Symbol;Acc:HGNC:24591]	19	p13.2
AC/HC_Precurs	ACTB	2.89179e-165	9.7436e-161	0.400728	0.98	0.868	actin beta [Source:HGNC Symbol;Acc:HGNC:132]	7	p22.1
AC/HC_Precurs	CABP1	5.87664e-100	1.98008e-95	0.399852	0.182	0.063	calcium binding protein 1 [Source:HGNC Symbol;Acc:HGNC:1384]	12	q24.31
AC/HC_Precurs	NREP	2.33714e-92	7.87476e-88	0.397593	0.663	0.489	neuronal regeneration related protein [Source:HGNC Symbol;Acc:HGNC:16834]	5	q22.1
AC/HC_Precurs	APBA2	6.35267e-101	2.14047e-96	0.397208	0.231	0.093	amyloid beta precursor protein binding family A member 2 [Source:HGNC Symbol;Acc:HGNC:579]	15	q13.1
AC/HC_Precurs	CCDC85B	9.07021e-59	3.05612e-54	0.39514	0.353	0.221	coiled-coil domain containing 85B [Source:HGNC Symbol;Acc:HGNC:24926]	11	q13.1
AC/HC_Precurs	SCG3	4.31886e-84	1.4552e-79	0.389031	0.543	0.351	secretogranin III [Source:HGNC Symbol;Acc:HGNC:13707]	15	q21.2
AC/HC_Precurs	CRYGD	2.91675e-53	9.8277e-49	0.378918	0.206	0.105	crystallin gamma D [Source:HGNC Symbol;Acc:HGNC:2411]	2	q33.3
AC/HC_Precurs	HNRNPDL	7.29173e-108	2.45688e-103	0.378707	0.867	0.758	heterogeneous nuclear ribonucleoprotein D like [Source:HGNC Symbol;Acc:HGNC:5037]	4	q21.22
AC/HC_Precurs	TBX3	1.32996e-109	4.48117e-105	0.378074	0.145	0.042	T-box transcription factor 3 [Source:HGNC Symbol;Acc:HGNC:11602]	12	q24.21
AC/HC_Precurs	CTPS1	4.71639e-83	1.58914e-78	0.377922	0.186	0.074	CTP synthase 1 [Source:HGNC Symbol;Acc:HGNC:2519]	1	p34.2
AC/HC_Precurs	ATP6V1G1	2.1557e-124	7.26341e-120	0.376596	0.881	0.768	ATPase H+ transporting V1 subunit G1 [Source:HGNC Symbol;Acc:HGNC:864]	9	q32
AC/HC_Precurs	PARD6A	4.32892e-105	1.45859e-100	0.375739	0.185	0.064	par-6 family cell polarity regulator alpha [Source:HGNC Symbol;Acc:HGNC:15943]	16	q22.1
AC/HC_Precurs	DBN1	8.75404e-53	2.94959e-48	0.374732	0.417	0.289	drebrin 1 [Source:HGNC Symbol;Acc:HGNC:2695]	5	q35.3
AC/HC_Precurs	EMP2	3.12869e-94	1.05418e-89	0.372555	0.168	0.058	epithelial membrane protein 2 [Source:HGNC Symbol;Acc:HGNC:3334]	16	p13.13
AC/HC_Precurs	APCDD1L	0	0	0.370158	0.119	0.008	APC down-regulated 1 like [Source:HGNC Symbol;Acc:HGNC:26892]	20	q13.32
AC/HC_Precurs	FAM49A	3.32602e-226	1.12067e-221	0.370074	0.139	0.024	NA	NA	NA
AC/HC_Precurs	NOVA2	1.14213e-90	3.8483e-86	0.369878	0.195	0.075	NOVA alternative splicing regulator 2 [Source:HGNC Symbol;Acc:HGNC:7887]	19	q13.32
AC/HC_Precurs	GNAS	1.84007e-36	6.19993e-32	0.367586	0.547	0.459	GNAS complex locus [Source:HGNC Symbol;Acc:HGNC:4392]	20	q13.32
AC/HC_Precurs	PPP1R14B	2.86972e-46	9.66924e-42	0.365751	0.239	0.136	protein phosphatase 1 regulatory inhibitor subunit 14B [Source:HGNC Symbol;Acc:HGNC:9057]	11	q13.1
AC/HC_Precurs	HIST3H2A	3.2186e-56	1.08447e-51	0.364412	0.422	0.28	NA	NA	NA
AC/HC_Precurs	PDIA6	1.39216e-42	4.69073e-38	0.364317	0.535	0.442	protein disulfide isomerase family A member 6 [Source:HGNC Symbol;Acc:HGNC:30168]	2	p25.1
AC/HC_Precurs	PDK1	4.341e-69	1.46266e-64	0.361643	0.201	0.089	pyruvate dehydrogenase kinase 1 [Source:HGNC Symbol;Acc:HGNC:8809]	2	q31.1
AC/HC_Precurs	TKT	3.0037e-46	1.01207e-41	0.359021	0.427	0.314	transketolase [Source:HGNC Symbol;Acc:HGNC:11834]	3	p21.1
AC/HC_Precurs	RP11-96L14.7	3.16971e-64	1.068e-59	0.358709	0.458	0.297	NA	NA	NA
AC/HC_Precurs	FJX1	4.14459e-59	1.39648e-54	0.355416	0.188	0.087	four-jointed box kinase 1 [Source:HGNC Symbol;Acc:HGNC:17166]	11	p13
AC/HC_Precurs	EPHA4	1.48096e-168	4.98996e-164	0.354841	0.139	0.029	EPH receptor A4 [Source:HGNC Symbol;Acc:HGNC:3388]	2	q36.1
AC/HC_Precurs	RUNX1T1	2.4981e-90	8.41709e-86	0.354777	0.341	0.167	RUNX1 partner transcriptional co-repressor 1 [Source:HGNC Symbol;Acc:HGNC:1535]	8	q21.3
AC/HC_Precurs	RPL36A	4.08231e-48	1.3755e-43	0.354199	0.76	0.692	ribosomal protein L36a [Source:HGNC Symbol;Acc:HGNC:10359]	X	q22.1
AC/HC_Precurs	MEX3A	8.57596e-56	2.88958e-51	0.353032	0.426	0.286	mex-3 RNA binding family member A [Source:HGNC Symbol;Acc:HGNC:33482]	1	q22
AC/HC_Precurs	SPG21	2.31988e-51	7.81659e-47	0.352918	0.354	0.231	SPG21 abhydrolase domain containing, maspardin [Source:HGNC Symbol;Acc:HGNC:20373]	15	q22.31
AC/HC_Precurs	FAM84A	5.08701e-33	1.71402e-28	0.350615	0.157	0.085	NA	NA	NA
AC/HC_Precurs	COX4I2	0	0	0.349222	0.112	0.009	cytochrome c oxidase subunit 4I2 [Source:HGNC Symbol;Acc:HGNC:16232]	20	q11.21
AC/HC_Precurs	CFL1	1.84377e-127	6.21241e-123	0.348448	0.951	0.841	cofilin 1 [Source:HGNC Symbol;Acc:HGNC:1874]	11	q13.1
AC/HC_Precurs	ADAM10	1.65063e-47	5.56163e-43	0.346505	0.242	0.137	ADAM metallopeptidase domain 10 [Source:HGNC Symbol;Acc:HGNC:188]	15	q21.3
AC/HC_Precurs	PLK3	1.55308e-134	5.23293e-130	0.346482	0.145	0.037	polo like kinase 3 [Source:HGNC Symbol;Acc:HGNC:2154]	1	p34.1
AC/HC_Precurs	BAZ1A	2.82904e-55	9.53217e-51	0.344783	0.371	0.235	bromodomain adjacent to zinc finger domain 1A [Source:HGNC Symbol;Acc:HGNC:960]	14	q13.2
AC/HC_Precurs	NKX6-1	0	0	0.342225	0.107	0.006	NK6 homeobox 1 [Source:HGNC Symbol;Acc:HGNC:7839]	4	q21.23
AC/HC_Precurs	DYNLT3	1.16855e-47	3.93732e-43	0.341299	0.26	0.152	dynein light chain Tctex-type 3 [Source:HGNC Symbol;Acc:HGNC:11694]	X	p11.4
AC/HC_Precurs	RP11-798M19.6	1.94594e-45	6.55665e-41	0.340175	0.199	0.105	NA	NA	NA
AC/HC_Precurs	EPHB2	1.29971e-50	4.37926e-46	0.339975	0.261	0.148	EPH receptor B2 [Source:HGNC Symbol;Acc:HGNC:3393]	1	p36.12
AC/HC_Precurs	ENKD1	1.98189e-122	6.67778e-118	0.339592	0.138	0.036	enkurin domain containing 1 [Source:HGNC Symbol;Acc:HGNC:25246]	16	q22.1
AC/HC_Precurs	ADRA2B	0	0	0.337727	0.106	0.002	adrenoceptor alpha 2B [Source:HGNC Symbol;Acc:HGNC:282]	2	q11.2
AC/HC_Precurs	GPX1	5.50526e-49	1.85494e-44	0.336584	0.488	0.364	glutathione peroxidase 1 [Source:HGNC Symbol;Acc:HGNC:4553]	3	p21.31
AC/HC_Precurs	FAM171A1	3.64236e-79	1.22726e-74	0.335217	0.172	0.066	family with sequence similarity 171 member A1 [Source:HGNC Symbol;Acc:HGNC:23522]	10	p13
AC/HC_Precurs	SLCO3A1	2.968e-125	1.00004e-120	0.335177	0.125	0.03	solute carrier organic anion transporter family member 3A1 [Source:HGNC Symbol;Acc:HGNC:10952]	15	q26.1
AC/HC_Precurs	SUPT4H1	8.69244e-47	2.92883e-42	0.332574	0.49	0.375	SPT4 homolog, DSIF elongation factor subunit [Source:HGNC Symbol;Acc:HGNC:11467]	17	q22
AC/HC_Precurs	MTUS1	6.88078e-40	2.31841e-35	0.331673	0.269	0.166	microtubule associated scaffold protein 1 [Source:HGNC Symbol;Acc:HGNC:29789]	8	p22
AC/HC_Precurs	DDAH2	8.02351e-49	2.70344e-44	0.331631	0.586	0.464	dimethylarginine dimethylaminohydrolase 2 [Source:HGNC Symbol;Acc:HGNC:2716]	6	p21.33
AC/HC_Precurs	MCL1	9.80563e-37	3.30391e-32	0.330923	0.352	0.25	MCL1 apoptosis regulator, BCL2 family member [Source:HGNC Symbol;Acc:HGNC:6943]	1	q21.2
AC/HC_Precurs	EZR	7.50489e-52	2.5287e-47	0.329722	0.201	0.101	ezrin [Source:HGNC Symbol;Acc:HGNC:12691]	6	q25.3
AC/HC_Precurs	LSM7	2.02646e-45	6.82797e-41	0.32839	0.598	0.499	LSM7 homolog, U6 small nuclear RNA and mRNA degradation associated [Source:HGNC Symbol;Acc:HGNC:20470]	19	p13.3
AC/HC_Precurs	BTF3	1.00536e-132	3.38745e-128	0.328285	0.964	0.886	basic transcription factor 3 [Source:HGNC Symbol;Acc:HGNC:1125]	5	q13.2
AC/HC_Precurs	NPM1	3.05366e-100	1.0289e-95	0.327792	0.913	0.801	nucleophosmin 1 [Source:HGNC Symbol;Acc:HGNC:7910]	5	q35.1
AC/HC_Precurs	CCDC28B	1.17361e-40	3.95435e-36	0.326833	0.327	0.219	coiled-coil domain containing 28B [Source:HGNC Symbol;Acc:HGNC:28163]	1	p35.2
AC/HC_Precurs	UBE2F	2.00464e-45	6.75444e-41	0.325965	0.228	0.128	ubiquitin conjugating enzyme E2 F (putative) [Source:HGNC Symbol;Acc:HGNC:12480]	2	q37.3
AC/HC_Precurs	RPL10	3.53006e-238	1.18942e-233	0.325066	0.999	0.991	ribosomal protein L10 [Source:HGNC Symbol;Acc:HGNC:10298]	X	q28
AC/HC_Precurs	SARS	2.70107e-40	9.101e-36	0.325043	0.394	0.288	NA	NA	NA
AC/HC_Precurs	ZNF385D	8.67975e-69	2.92456e-64	0.322862	0.415	0.252	zinc finger protein 385D [Source:HGNC Symbol;Acc:HGNC:26191]	3	p24.3
AC/HC_Precurs	CHD4	1.50587e-39	5.07387e-35	0.320293	0.427	0.32	chromodomain helicase DNA binding protein 4 [Source:HGNC Symbol;Acc:HGNC:1919]	12	p13.31
AC/HC_Precurs	ACTG1	5.52328e-126	1.86101e-121	0.318878	0.994	0.967	actin gamma 1 [Source:HGNC Symbol;Acc:HGNC:144]	17	q25.3
AC/HC_Precurs	KDM6B	9.44883e-51	3.18369e-46	0.318805	0.221	0.115	lysine demethylase 6B [Source:HGNC Symbol;Acc:HGNC:29012]	17	p13.1
AC/HC_Precurs	PHC2	2.61161e-43	8.79955e-39	0.318728	0.232	0.132	polyhomeotic homolog 2 [Source:HGNC Symbol;Acc:HGNC:3183]	1	p35.1
AC/HC_Precurs	CTNNA1	7.28774e-31	2.45553e-26	0.318433	0.307	0.218	catenin alpha 1 [Source:HGNC Symbol;Acc:HGNC:2509]	5	q31.2
AC/HC_Precurs	TMSB15A	1.14241e-67	3.84925e-63	0.317819	0.674	0.487	thymosin beta 15A [Source:HGNC Symbol;Acc:HGNC:30744]	X	q22.1
AC/HC_Precurs	KIAA1147	2.12198e-50	7.14979e-46	0.317227	0.173	0.082	NA	NA	NA
AC/HC_Precurs	ZDHHC22	9.60104e-234	3.23497e-229	0.31706	0.118	0.017	zinc finger DHHC-type palmitoyltransferase 22 [Source:HGNC Symbol;Acc:HGNC:20106]	14	q24.3
AC/HC_Precurs	DPYSL4	1.38942e-38	4.68151e-34	0.314287	0.314	0.208	dihydropyrimidinase like 4 [Source:HGNC Symbol;Acc:HGNC:3016]	10	q26.3
AC/HC_Precurs	TEAD2	4.07447e-60	1.37285e-55	0.314168	0.198	0.093	TEA domain transcription factor 2 [Source:HGNC Symbol;Acc:HGNC:11715]	19	q13.33
AC/HC_Precurs	SULF2	9.68729e-54	3.26404e-49	0.313668	0.163	0.073	sulfatase 2 [Source:HGNC Symbol;Acc:HGNC:20392]	20	q13.12
AC/HC_Precurs	CH507-254M2.3	4.08104e-79	1.37506e-74	0.313551	0.144	0.05	NA	NA	NA
AC/HC_Precurs	KLHL7	6.52814e-36	2.19959e-31	0.312482	0.278	0.182	kelch like family member 7 [Source:HGNC Symbol;Acc:HGNC:15646]	7	p15.3
AC/HC_Precurs	ARPC3	4.52006e-47	1.52299e-42	0.311723	0.567	0.458	actin related protein 2/3 complex subunit 3 [Source:HGNC Symbol;Acc:HGNC:706]	12	q24.11
AC/HC_Precurs	UBXN1	3.13346e-46	1.05579e-41	0.311131	0.57	0.462	UBX domain protein 1 [Source:HGNC Symbol;Acc:HGNC:18402]	11	q12.3
AC/HC_Precurs	CUTA	4.27294e-46	1.43973e-41	0.310878	0.699	0.615	cutA divalent cation tolerance homolog [Source:HGNC Symbol;Acc:HGNC:21101]	6	p21.32
AC/HC_Precurs	SLC18A2	7.57481e-58	2.55226e-53	0.309677	0.137	0.054	solute carrier family 18 member A2 [Source:HGNC Symbol;Acc:HGNC:10935]	10	q25.3
AC/HC_Precurs	SNRPB2	1.01821e-46	3.43076e-42	0.30859	0.58	0.467	small nuclear ribonucleoprotein polypeptide B2 [Source:HGNC Symbol;Acc:HGNC:11155]	20	p12.1
AC/HC_Precurs	MARCKS	1.10526e-84	3.72408e-80	0.308439	0.883	0.756	myristoylated alanine rich protein kinase C substrate [Source:HGNC Symbol;Acc:HGNC:6759]	6	q21
AC/HC_Precurs	CARHSP1	7.61479e-33	2.56573e-28	0.30774	0.366	0.266	calcium regulated heat stable protein 1 [Source:HGNC Symbol;Acc:HGNC:17150]	16	p13.2
AC/HC_Precurs	COX7C	2.66609e-91	8.98313e-87	0.304494	0.943	0.884	cytochrome c oxidase subunit 7C [Source:HGNC Symbol;Acc:HGNC:2292]	5	q14.3
AC/HC_Precurs	MAT2A	2.98984e-25	1.0074e-20	0.304402	0.306	0.229	methionine adenosyltransferase 2A [Source:HGNC Symbol;Acc:HGNC:6904]	2	p11.2
AC/HC_Precurs	PRDX2	4.03487e-71	1.35951e-66	0.303861	0.883	0.791	peroxiredoxin 2 [Source:HGNC Symbol;Acc:HGNC:9353]	19	p13.13
AC/HC_Precurs	HRC	2.10651e-117	7.09767e-113	0.303333	0.122	0.03	histidine rich calcium binding protein [Source:HGNC Symbol;Acc:HGNC:5178]	19	q13.33
AC/HC_Precurs	SCAND1	2.60772e-43	8.78644e-39	0.303203	0.579	0.478	SCAN domain containing 1 [Source:HGNC Symbol;Acc:HGNC:10566]	20	q11.23
AC/HC_Precurs	HILPDA	6.32368e-31	2.1307e-26	0.301027	0.268	0.179	hypoxia inducible lipid droplet associated [Source:HGNC Symbol;Acc:HGNC:28859]	7	q32.1
AC/HC_Precurs	AP1S2	8.36493e-19	2.81848e-14	0.300484	0.393	0.324	adaptor related protein complex 1 subunit sigma 2 [Source:HGNC Symbol;Acc:HGNC:560]	X	p22.2
AC/HC_Precurs	GSTA4	4.12265e-33	1.38908e-28	0.300334	0.392	0.294	glutathione S-transferase alpha 4 [Source:HGNC Symbol;Acc:HGNC:4629]	6	p12.2
AC/HC_Precurs	FAM60A	4.21172e-38	1.4191e-33	0.298016	0.432	0.321	NA	NA	NA
AC/HC_Precurs	SCRN1	2.60157e-39	8.76573e-35	0.294879	0.217	0.125	secernin 1 [Source:HGNC Symbol;Acc:HGNC:22192]	7	p14.3
AC/HC_Precurs	DTD1	1.02543e-39	3.45509e-35	0.294078	0.388	0.276	D-aminoacyl-tRNA deacylase 1 [Source:HGNC Symbol;Acc:HGNC:16219]	20	p11.23
AC/HC_Precurs	FDX1	5.84006e-29	1.96775e-24	0.294064	0.276	0.191	ferredoxin 1 [Source:HGNC Symbol;Acc:HGNC:3638]	11	q22.3
AC/HC_Precurs	ZNF593	1.83429e-34	6.18045e-30	0.292133	0.218	0.131	zinc finger protein 593 [Source:HGNC Symbol;Acc:HGNC:30943]	1	p36.11
AC/HC_Precurs	CMIP	5.26907e-44	1.77536e-39	0.291507	0.219	0.121	c-Maf inducing protein [Source:HGNC Symbol;Acc:HGNC:24319]	16	q23.2
AC/HC_Precurs	BNIP3L	7.24233e-39	2.44023e-34	0.290845	0.631	0.545	BCL2 interacting protein 3 like [Source:HGNC Symbol;Acc:HGNC:1085]	8	p21.2
AC/HC_Precurs	RBM3	5.35455e-33	1.80416e-28	0.290665	0.529	0.44	RNA binding motif protein 3 [Source:HGNC Symbol;Acc:HGNC:9900]	X	p11.23
AC/HC_Precurs	POLB	9.91568e-57	3.34099e-52	0.288171	0.176	0.08	DNA polymerase beta [Source:HGNC Symbol;Acc:HGNC:9174]	8	p11.21
AC/HC_Precurs	STX16	4.10528e-33	1.38323e-28	0.287701	0.217	0.132	syntaxin 16 [Source:HGNC Symbol;Acc:HGNC:11431]	20	q13.32
AC/HC_Precurs	TGFB2	2.7881e-52	9.39421e-48	0.28712	0.162	0.073	transforming growth factor beta 2 [Source:HGNC Symbol;Acc:HGNC:11768]	1	q41
AC/HC_Precurs	CDC42EP2	4.15407e-90	1.39967e-85	0.286567	0.11	0.03	CDC42 effector protein 2 [Source:HGNC Symbol;Acc:HGNC:16263]	11	q13.1
AC/HC_Precurs	TMEM258	1.18818e-39	4.00346e-35	0.285862	0.692	0.606	transmembrane protein 258 [Source:HGNC Symbol;Acc:HGNC:1164]	11	q12.2
AC/HC_Precurs	CYTH2	4.60705e-33	1.5523e-28	0.284909	0.327	0.23	cytohesin 2 [Source:HGNC Symbol;Acc:HGNC:9502]	19	q13.33
AC/HC_Precurs	PTTG1IP	8.52134e-25	2.87118e-20	0.284133	0.357	0.277	PTTG1 interacting protein [Source:HGNC Symbol;Acc:HGNC:13524]	21	q22.3
AC/HC_Precurs	CDIP1	1.98534e-36	6.68939e-32	0.283475	0.195	0.11	cell death inducing p53 target 1 [Source:HGNC Symbol;Acc:HGNC:13234]	16	p13.3
AC/HC_Precurs	MTFP1	9.27216e-45	3.12416e-40	0.282151	0.137	0.061	mitochondrial fission process 1 [Source:HGNC Symbol;Acc:HGNC:26945]	22	q12.2
AC/HC_Precurs	ZMYND8	3.37027e-35	1.13558e-30	0.282043	0.253	0.159	zinc finger MYND-type containing 8 [Source:HGNC Symbol;Acc:HGNC:9397]	20	q13.12
AC/HC_Precurs	ZFAS1	1.30298e-63	4.39026e-59	0.280575	0.827	0.727	ZNFX1 antisense RNA 1 [Source:HGNC Symbol;Acc:HGNC:33101]	20	q13.13
AC/HC_Precurs	STAT6	7.60035e-147	2.56086e-142	0.280398	0.105	0.02	signal transducer and activator of transcription 6 [Source:HGNC Symbol;Acc:HGNC:11368]	12	q13.3
AC/HC_Precurs	ZBTB18	3.76896e-42	1.26991e-37	0.278949	0.194	0.103	zinc finger and BTB domain containing 18 [Source:HGNC Symbol;Acc:HGNC:13030]	1	q44
AC/HC_Precurs	UBE2I	2.4753e-45	8.34026e-41	0.277326	0.606	0.496	ubiquitin conjugating enzyme E2 I [Source:HGNC Symbol;Acc:HGNC:12485]	16	p13.3
AC/HC_Precurs	GPI	2.50581e-27	8.44309e-23	0.276511	0.275	0.191	glucose-6-phosphate isomerase [Source:HGNC Symbol;Acc:HGNC:4458]	19	q13.11
AC/HC_Precurs	PVRL3	6.71192e-52	2.26151e-47	0.276288	0.144	0.062	NA	NA	NA
AC/HC_Precurs	EBPL	1.17403e-26	3.95577e-22	0.274941	0.356	0.271	EBP like [Source:HGNC Symbol;Acc:HGNC:18061]	13	q14.2
AC/HC_Precurs	SLC12A7	4.62457e-148	1.5582e-143	0.27413	0.101	0.018	solute carrier family 12 member 7 [Source:HGNC Symbol;Acc:HGNC:10915]	5	p15.33
AC/HC_Precurs	TMTC2	3.32883e-35	1.12162e-30	0.273634	0.205	0.119	transmembrane O-mannosyltransferase targeting cadherins 2 [Source:HGNC Symbol;Acc:HGNC:25440]	12	q21.31
AC/HC_Precurs	PHF14	1.3543e-39	4.56317e-35	0.273296	0.583	0.478	PHD finger protein 14 [Source:HGNC Symbol;Acc:HGNC:22203]	7	p21.3
AC/HC_Precurs	KHDRBS1	7.89446e-31	2.65996e-26	0.272224	0.624	0.557	KH RNA binding domain containing, signal transduction associated 1 [Source:HGNC Symbol;Acc:HGNC:18116]	1	p35.2
AC/HC_Precurs	WDR34	1.09261e-26	3.68145e-22	0.271361	0.223	0.145	NA	NA	NA
AC/HC_Precurs	PLOD2	9.15066e-24	3.08322e-19	0.270444	0.157	0.094	procollagen-lysine,2-oxoglutarate 5-dioxygenase 2 [Source:HGNC Symbol;Acc:HGNC:9082]	3	q24
AC/HC_Precurs	PSMB2	5.22229e-29	1.7596e-24	0.270382	0.471	0.389	proteasome 20S subunit beta 2 [Source:HGNC Symbol;Acc:HGNC:9539]	1	p34.3
AC/HC_Precurs	PTPN18	1.91803e-44	6.46261e-40	0.270174	0.13	0.057	protein tyrosine phosphatase non-receptor type 18 [Source:HGNC Symbol;Acc:HGNC:9649]	2	q21.1
AC/HC_Precurs	NMT2	9.07144e-31	3.05653e-26	0.269497	0.177	0.102	N-myristoyltransferase 2 [Source:HGNC Symbol;Acc:HGNC:7858]	10	p13
AC/HC_Precurs	SSR2	2.93098e-46	9.87564e-42	0.269452	0.693	0.601	signal sequence receptor subunit 2 [Source:HGNC Symbol;Acc:HGNC:11324]	1	q22
AC/HC_Precurs	RPL24	4.10536e-134	1.38326e-129	0.269154	0.994	0.963	ribosomal protein L24 [Source:HGNC Symbol;Acc:HGNC:10325]	3	q12.3
AC/HC_Precurs	TP53I3	3.50786e-37	1.18194e-32	0.26822	0.123	0.057	tumor protein p53 inducible protein 3 [Source:HGNC Symbol;Acc:HGNC:19373]	2	p23.3
AC/HC_Precurs	PSMB7	3.86539e-36	1.3024e-31	0.267651	0.619	0.539	proteasome 20S subunit beta 7 [Source:HGNC Symbol;Acc:HGNC:9544]	9	q33.3
AC/HC_Precurs	CCT7	2.91675e-26	9.82769e-22	0.26735	0.471	0.39	chaperonin containing TCP1 subunit 7 [Source:HGNC Symbol;Acc:HGNC:1622]	2	p13.2
AC/HC_Precurs	RPL17	6.74421e-15	2.27239e-10	0.265989	0.625	0.591	ribosomal protein L17 [Source:HGNC Symbol;Acc:HGNC:10307]	18	q21.1
AC/HC_Precurs	MALAT1	2.31772e-159	7.80932e-155	0.26461	0.999	0.997	metastasis associated lung adenocarcinoma transcript 1 [Source:HGNC Symbol;Acc:HGNC:29665]	11	q13.1
AC/HC_Precurs	DDR1	1.82383e-25	6.14521e-21	0.263816	0.291	0.207	discoidin domain receptor tyrosine kinase 1 [Source:HGNC Symbol;Acc:HGNC:2730]	6	p21.33
AC/HC_Precurs	UBA52	3.82999e-82	1.29048e-77	0.263223	0.947	0.89	ubiquitin A-52 residue ribosomal protein fusion product 1 [Source:HGNC Symbol;Acc:HGNC:12458]	19	p13.11
AC/HC_Precurs	SLC25A6	8.71339e-82	2.93589e-77	0.262427	0.945	0.875	solute carrier family 25 member 6 [Source:HGNC Symbol;Acc:HGNC:10992]	X	p22.33
AC/HC_Precurs	VPS28	4.48122e-32	1.5099e-27	0.262399	0.559	0.482	VPS28 subunit of ESCRT-I [Source:HGNC Symbol;Acc:HGNC:18178]	8	q24.3
AC/HC_Precurs	ID2	5.69669e-42	1.91944e-37	0.262006	0.424	0.291	inhibitor of DNA binding 2 [Source:HGNC Symbol;Acc:HGNC:5361]	2	p25.1
AC/HC_Precurs	MDGA1	8.2106e-83	2.76648e-78	0.262	0.117	0.035	MAM domain containing glycosylphosphatidylinositol anchor 1 [Source:HGNC Symbol;Acc:HGNC:19267]	6	p21.2
AC/HC_Precurs	FAM110A	5.12707e-33	1.72752e-28	0.261304	0.149	0.078	family with sequence similarity 110 member A [Source:HGNC Symbol;Acc:HGNC:16188]	20	p13
AC/HC_Precurs	DUSP26	7.94547e-25	2.67715e-20	0.259753	0.314	0.226	dual specificity phosphatase 26 [Source:HGNC Symbol;Acc:HGNC:28161]	8	p12
AC/HC_Precurs	NARF	3.32566e-21	1.12055e-16	0.259478	0.314	0.243	nuclear prelamin A recognition factor [Source:HGNC Symbol;Acc:HGNC:29916]	17	q25.3
AC/HC_Precurs	AC011043.1	8.55778e-40	2.88346e-35	0.259203	0.167	0.085	uncharacterized LOC389831 [Source:NCBI gene (formerly Entrezgene);Acc:389831]	GL000195.1
AC/HC_Precurs	ABRACL	4.09377e-24	1.37936e-19	0.258202	0.161	0.097	ABRA C-terminal like [Source:HGNC Symbol;Acc:HGNC:21230]	6	q24.1
AC/HC_Precurs	DLL3	1.06304e-26	3.58182e-22	0.257217	0.197	0.12	delta like canonical Notch ligand 3 [Source:HGNC Symbol;Acc:HGNC:2909]	19	q13.2
AC/HC_Precurs	DNAJC12	7.94158e-33	2.67584e-28	0.256351	0.173	0.096	DnaJ heat shock protein family (Hsp40) member C12 [Source:HGNC Symbol;Acc:HGNC:28908]	10	q21.3
AC/HC_Precurs	RBPJ	6.58222e-31	2.21781e-26	0.256233	0.518	0.426	recombination signal binding protein for immunoglobulin kappa J region [Source:HGNC Symbol;Acc:HGNC:5724]	4	p15.2
AC/HC_Precurs	PTMS	2.12e-45	7.14314e-41	0.256107	0.78	0.697	parathymosin [Source:HGNC Symbol;Acc:HGNC:9629]	12	p13.31
AC/HC_Precurs	PSMA7	3.30667e-33	1.11415e-28	0.25557	0.664	0.585	proteasome 20S subunit alpha 7 [Source:HGNC Symbol;Acc:HGNC:9536]	20	q13.33
AC/HC_Precurs	ATAT1	7.17898e-29	2.41888e-24	0.255419	0.247	0.162	alpha tubulin acetyltransferase 1 [Source:HGNC Symbol;Acc:HGNC:21186]	6	p21.33
AC/HC_Precurs	PFDN4	2.55484e-23	8.60829e-19	0.254905	0.447	0.373	prefoldin subunit 4 [Source:HGNC Symbol;Acc:HGNC:8868]	20	q13.2
AC/HC_Precurs	CCDC88A	6.86e-27	2.31141e-22	0.252884	0.416	0.325	coiled-coil domain containing 88A [Source:HGNC Symbol;Acc:HGNC:25523]	2	p16.1
AC/HC_Precurs	SSBP2	1.07311e-17	3.61573e-13	0.25198	0.379	0.32	single stranded DNA binding protein 2 [Source:HGNC Symbol;Acc:HGNC:15831]	5	q14.1
AC/HC_Precurs	STARD4-AS1	1.63335e-29	5.50342e-25	0.251128	0.296	0.199	STARD4 antisense RNA 1 [Source:HGNC Symbol;Acc:HGNC:44117]	5	q22.1
AC/HC_Precurs	SCRT1	1.48144e-59	4.99157e-55	0.251053	0.111	0.039	scratch family transcriptional repressor 1 [Source:HGNC Symbol;Acc:HGNC:15950]	8	q24.3
AC/HC_Precurs	HNRNPA1L2	3.91221e-25	1.31818e-20	0.250777	0.247	0.17	heterogeneous nuclear ribonucleoprotein A1 like 2 [Source:HGNC Symbol;Acc:HGNC:27067]	13	q14.3
AC/HC_Precurs	ZNF292	4.73858e-23	1.59662e-18	0.249154	0.441	0.362	zinc finger protein 292 [Source:HGNC Symbol;Acc:HGNC:18410]	6	q14.3
AC/HC_Precurs	DECR1	5.08077e-24	1.71192e-19	0.248591	0.245	0.169	2,4-dienoyl-CoA reductase 1 [Source:HGNC Symbol;Acc:HGNC:2753]	8	q21.3
AC/HC_Precurs	NONO	3.73711e-24	1.25918e-19	0.248087	0.551	0.49	non-POU domain containing octamer binding [Source:HGNC Symbol;Acc:HGNC:7871]	X	q13.1
AC/HC_Precurs	YIF1A	1.2536e-23	4.22387e-19	0.247766	0.315	0.235	Yip1 interacting factor homolog A, membrane trafficking protein [Source:HGNC Symbol;Acc:HGNC:16688]	11	q13.2
AC/HC_Precurs	RPL37	4.09294e-86	1.37907e-81	0.247494	0.982	0.925	ribosomal protein L37 [Source:HGNC Symbol;Acc:HGNC:10347]	5	p13.1
AC/HC_Precurs	C14orf166	8.24224e-29	2.77714e-24	0.246	0.576	0.506	NA	NA	NA
AC/HC_Precurs	GPR161	7.01096e-27	2.36227e-22	0.24591	0.153	0.088	G protein-coupled receptor 161 [Source:HGNC Symbol;Acc:HGNC:23694]	1	q24.2
AC/HC_Precurs	CXCR4	2.37485e-20	8.00183e-16	0.245505	0.309	0.224	C-X-C motif chemokine receptor 4 [Source:HGNC Symbol;Acc:HGNC:2561]	2	q22.1
AC/HC_Precurs	FAM127A	1.74723e-18	5.8871e-14	0.245437	0.321	0.256	NA	NA	NA
AC/HC_Precurs	CDKAL1	8.96915e-29	3.02207e-24	0.2451	0.145	0.079	CDK5 regulatory subunit associated protein 1 like 1 [Source:HGNC Symbol;Acc:HGNC:21050]	6	p22.3
AC/HC_Precurs	CHMP1B	9.61623e-25	3.24009e-20	0.244552	0.343	0.259	charged multivesicular body protein 1B [Source:HGNC Symbol;Acc:HGNC:24287]	18	p11.21
AC/HC_Precurs	COMT	1.89284e-16	6.37775e-12	0.244547	0.327	0.265	catechol-O-methyltransferase [Source:HGNC Symbol;Acc:HGNC:2228]	22	q11.21
AC/HC_Precurs	IMP4	2.96966e-18	1.0006e-13	0.243364	0.169	0.112	IMP U3 small nucleolar ribonucleoprotein 4 [Source:HGNC Symbol;Acc:HGNC:30856]	2	q21.1
AC/HC_Precurs	NOP10	8.07663e-18	2.72134e-13	0.242842	0.473	0.419	NOP10 ribonucleoprotein [Source:HGNC Symbol;Acc:HGNC:14378]	15	q14
AC/HC_Precurs	FUNDC2	1.27943e-20	4.31092e-16	0.242832	0.395	0.327	FUN14 domain containing 2 [Source:HGNC Symbol;Acc:HGNC:24925]	X	q28
AC/HC_Precurs	PSMA4	1.04127e-33	3.50845e-29	0.24259	0.633	0.546	proteasome 20S subunit alpha 4 [Source:HGNC Symbol;Acc:HGNC:9533]	15	q25.1
AC/HC_Precurs	RNF181	8.49616e-17	2.8627e-12	0.24106	0.328	0.269	ring finger protein 181 [Source:HGNC Symbol;Acc:HGNC:28037]	2	p11.2
AC/HC_Precurs	ZNF423	2.81374e-41	9.4806e-37	0.240791	0.132	0.06	zinc finger protein 423 [Source:HGNC Symbol;Acc:HGNC:16762]	16	q12.1
AC/HC_Precurs	H2AFY2	4.32318e-23	1.45665e-18	0.240438	0.394	0.317	NA	NA	NA
AC/HC_Precurs	TIMM13	7.29051e-22	2.45646e-17	0.240289	0.481	0.417	translocase of inner mitochondrial membrane 13 [Source:HGNC Symbol;Acc:HGNC:11816]	19	p13.3
AC/HC_Precurs	RBM8A	6.00864e-27	2.02455e-22	0.239919	0.567	0.496	RNA binding motif protein 8A [Source:HGNC Symbol;Acc:HGNC:9905]	1	q21.1
AC/HC_Precurs	C9orf3	1.0604e-33	3.57292e-29	0.239453	0.101	0.044	NA	NA	NA
AC/HC_Precurs	INSIG2	1.59666e-19	5.37979e-15	0.239205	0.161	0.103	insulin induced gene 2 [Source:HGNC Symbol;Acc:HGNC:20452]	2	q14.1
AC/HC_Precurs	NDUFS7	6.43714e-19	2.16893e-14	0.238936	0.469	0.412	NADH:ubiquinone oxidoreductase core subunit S7 [Source:HGNC Symbol;Acc:HGNC:7714]	19	p13.3
AC/HC_Precurs	AK4	2.93913e-47	9.90311e-43	0.238882	0.107	0.041	adenylate kinase 4 [Source:HGNC Symbol;Acc:HGNC:363]	1	p31.3
AC/HC_Precurs	SET	3.44274e-31	1.16e-26	0.238485	0.734	0.67	SET nuclear proto-oncogene [Source:HGNC Symbol;Acc:HGNC:10760]	9	q34.11
AC/HC_Precurs	PWWP2B	1.87647e-90	6.32257e-86	0.238153	0.102	0.026	PWWP domain containing 2B [Source:HGNC Symbol;Acc:HGNC:25150]	10	q26.3
AC/HC_Precurs	WDR83OS	5.09778e-23	1.71764e-18	0.238114	0.587	0.526	WD repeat domain 83 opposite strand [Source:HGNC Symbol;Acc:HGNC:30203]	19	p13.13
AC/HC_Precurs	IDH1	2.45316e-17	8.26569e-13	0.237965	0.271	0.206	isocitrate dehydrogenase (NADP(+)) 1 [Source:HGNC Symbol;Acc:HGNC:5382]	2	q34
AC/HC_Precurs	SRP14	4.14619e-72	1.39702e-67	0.237221	0.961	0.921	signal recognition particle 14 [Source:HGNC Symbol;Acc:HGNC:11299]	15	q15.1
AC/HC_Precurs	SERF2	3.46646e-43	1.16799e-38	0.236984	0.879	0.801	small EDRK-rich factor 2 [Source:HGNC Symbol;Acc:HGNC:10757]	15	q15.3
AC/HC_Precurs	ADD2	2.90497e-35	9.78801e-31	0.236953	0.158	0.083	adducin 2 [Source:HGNC Symbol;Acc:HGNC:244]	2	p13.3
AC/HC_Precurs	AP1S1	2.07151e-17	6.97975e-13	0.236372	0.263	0.201	adaptor related protein complex 1 subunit sigma 1 [Source:HGNC Symbol;Acc:HGNC:559]	7	q22.1
AC/HC_Precurs	TET1	1.55791e-23	5.24922e-19	0.236259	0.252	0.173	tet methylcytosine dioxygenase 1 [Source:HGNC Symbol;Acc:HGNC:29484]	10	q21.3
AC/HC_Precurs	NUDT11	1.08746e-24	3.66407e-20	0.236005	0.206	0.134	nudix hydrolase 11 [Source:HGNC Symbol;Acc:HGNC:18011]	X	p11.22
AC/HC_Precurs	ATP1B3	1.01946e-13	3.43498e-09	0.235418	0.239	0.188	ATPase Na+/K+ transporting subunit beta 3 [Source:HGNC Symbol;Acc:HGNC:806]	3	q23
AC/HC_Precurs	P4HA1	4.99041e-26	1.68147e-21	0.234355	0.187	0.114	prolyl 4-hydroxylase subunit alpha 1 [Source:HGNC Symbol;Acc:HGNC:8546]	10	q22.1
AC/HC_Precurs	BZW2	5.4432e-24	1.83403e-19	0.234148	0.355	0.269	basic leucine zipper and W2 domains 2 [Source:HGNC Symbol;Acc:HGNC:18808]	7	p21.1
AC/HC_Precurs	ENY2	3.16328e-21	1.06584e-16	0.234103	0.565	0.511	ENY2 transcription and export complex 2 subunit [Source:HGNC Symbol;Acc:HGNC:24449]	8	q23.1
AC/HC_Precurs	TIMM50	1.96028e-16	6.60495e-12	0.233387	0.207	0.149	translocase of inner mitochondrial membrane 50 [Source:HGNC Symbol;Acc:HGNC:23656]	19	q13.2
AC/HC_Precurs	TMEM35	2.00577e-25	6.75825e-21	0.233135	0.193	0.12	NA	NA	NA
AC/HC_Precurs	NDUFA4L2	4.45071e-22	1.49962e-17	0.232678	0.101	0.051	NDUFA4 mitochondrial complex associated like 2 [Source:HGNC Symbol;Acc:HGNC:29836]	12	q13.3
AC/HC_Precurs	SUMO2	4.45241e-69	1.5002e-64	0.229897	0.955	0.902	small ubiquitin like modifier 2 [Source:HGNC Symbol;Acc:HGNC:11125]	17	q25.1
AC/HC_Precurs	RCN2	8.1669e-21	2.75176e-16	0.229638	0.597	0.551	reticulocalbin 2 [Source:HGNC Symbol;Acc:HGNC:9935]	15	q24.3
AC/HC_Precurs	MFNG	7.34097e-34	2.47347e-29	0.228628	0.157	0.081	MFNG O-fucosylpeptide 3-beta-N-acetylglucosaminyltransferase [Source:HGNC Symbol;Acc:HGNC:7038]	22	q13.1
AC/HC_Precurs	ZNF428	1.12888e-27	3.80363e-23	0.226387	0.651	0.585	zinc finger protein 428 [Source:HGNC Symbol;Acc:HGNC:20804]	19	q13.31
AC/HC_Precurs	NDUFA3	6.60952e-12	2.22701e-07	0.225272	0.46	0.423	NADH:ubiquinone oxidoreductase subunit A3 [Source:HGNC Symbol;Acc:HGNC:7686]	19	q13.42
AC/HC_Precurs	WSB1	2.13747e-21	7.20199e-17	0.224678	0.659	0.613	WD repeat and SOCS box containing 1 [Source:HGNC Symbol;Acc:HGNC:19221]	17	q11.1
AC/HC_Precurs	CALM3	1.24474e-25	4.19404e-21	0.224408	0.571	0.499	calmodulin 3 [Source:HGNC Symbol;Acc:HGNC:1449]	19	q13.32
AC/HC_Precurs	PSMB6	1.84387e-23	6.21272e-19	0.2244	0.542	0.475	proteasome 20S subunit beta 6 [Source:HGNC Symbol;Acc:HGNC:9543]	17	p13.2
AC/HC_Precurs	RPL39	1.09192e-82	3.67913e-78	0.223076	0.992	0.971	ribosomal protein L39 [Source:HGNC Symbol;Acc:HGNC:10350]	X	q24
AC/HC_Precurs	GNB2	8.35548e-17	2.81529e-12	0.222789	0.333	0.269	G protein subunit beta 2 [Source:HGNC Symbol;Acc:HGNC:4398]	7	q22.1
AC/HC_Precurs	EDF1	2.17725e-36	7.33602e-32	0.222764	0.808	0.744	endothelial differentiation related factor 1 [Source:HGNC Symbol;Acc:HGNC:3164]	9	q34.3
AC/HC_Precurs	SSBP1	9.88126e-21	3.32939e-16	0.222544	0.496	0.436	single stranded DNA binding protein 1 [Source:HGNC Symbol;Acc:HGNC:11317]	7	q34
AC/HC_Precurs	KIF1A	1.50357e-17	5.06613e-13	0.22251	0.317	0.25	kinesin family member 1A [Source:HGNC Symbol;Acc:HGNC:888]	2	q37.3
AC/HC_Precurs	TRAF4	3.22522e-21	1.08671e-16	0.221098	0.212	0.143	TNF receptor associated factor 4 [Source:HGNC Symbol;Acc:HGNC:12034]	17	q11.2
AC/HC_Precurs	HEY1	8.66638e-07	0.0292005	0.22067	0.149	0.118	hes related family bHLH transcription factor with YRPW motif 1 [Source:HGNC Symbol;Acc:HGNC:4880]	8	q21.13
AC/HC_Precurs	EIF4EBP1	1.8873e-15	6.35908e-11	0.220315	0.216	0.159	eukaryotic translation initiation factor 4E binding protein 1 [Source:HGNC Symbol;Acc:HGNC:3288]	8	p11.23
AC/HC_Precurs	ELP4	1.51454e-22	5.10309e-18	0.220206	0.135	0.078	elongator acetyltransferase complex subunit 4 [Source:HGNC Symbol;Acc:HGNC:1171]	11	p13
AC/HC_Precurs	SPATC1L	8.11919e-17	2.73568e-12	0.217041	0.156	0.103	spermatogenesis and centriole associated 1 like [Source:HGNC Symbol;Acc:HGNC:1298]	21	q22.3
AC/HC_Precurs	SMARCC1	5.56835e-16	1.8762e-11	0.216663	0.316	0.255	SWI/SNF related, matrix associated, actin dependent regulator of chromatin subfamily c member 1 [Source:HGNC Symbol;Acc:HGNC:11104]	3	p21.31
AC/HC_Precurs	ATP5O	2.41779e-33	8.14651e-29	0.216339	0.755	0.676	NA	NA	NA
AC/HC_Precurs	UBA2	4.66757e-15	1.57269e-10	0.216021	0.351	0.294	ubiquitin like modifier activating enzyme 2 [Source:HGNC Symbol;Acc:HGNC:30661]	19	q13.11
AC/HC_Precurs	OAZ1	5.66633e-39	1.90921e-34	0.216004	0.817	0.748	ornithine decarboxylase antizyme 1 [Source:HGNC Symbol;Acc:HGNC:8095]	19	p13.3
AC/HC_Precurs	NDUFB10	4.02804e-16	1.35721e-11	0.215661	0.524	0.484	NADH:ubiquinone oxidoreductase subunit B10 [Source:HGNC Symbol;Acc:HGNC:7696]	16	p13.3
AC/HC_Precurs	ATP5G2	1.84959e-42	6.23201e-38	0.215512	0.902	0.853	NA	NA	NA
AC/HC_Precurs	TMEM169	1.04249e-32	3.51256e-28	0.214409	0.121	0.058	transmembrane protein 169 [Source:HGNC Symbol;Acc:HGNC:25130]	2	q35
AC/HC_Precurs	TANC1	1.93606e-28	6.52338e-24	0.214148	0.112	0.055	tetratricopeptide repeat, ankyrin repeat and coiled-coil containing 1 [Source:HGNC Symbol;Acc:HGNC:29364]	2	q24.2
AC/HC_Precurs	RUNDC3A	3.4809e-19	1.17285e-14	0.213944	0.201	0.136	RUN domain containing 3A [Source:HGNC Symbol;Acc:HGNC:16984]	17	q21.31
AC/HC_Precurs	OTUB1	7.23853e-14	2.43895e-09	0.213644	0.254	0.199	OTU deubiquitinase, ubiquitin aldehyde binding 1 [Source:HGNC Symbol;Acc:HGNC:23077]	11	q13.1
AC/HC_Precurs	PPIA	8.38402e-58	2.82491e-53	0.213371	0.911	0.808	peptidylprolyl isomerase A [Source:HGNC Symbol;Acc:HGNC:9253]	7	p13
AC/HC_Precurs	KIAA0355	3.34239e-17	1.12618e-12	0.21331	0.176	0.119	NA	NA	NA
AC/HC_Precurs	SMARCA4	4.4189e-16	1.48891e-11	0.211118	0.384	0.322	SWI/SNF related, matrix associated, actin dependent regulator of chromatin, subfamily a, member 4 [Source:HGNC Symbol;Acc:HGNC:11100]	19	p13.2
AC/HC_Precurs	KCTD15	2.67645e-31	9.01802e-27	0.210925	0.106	0.049	potassium channel tetramerization domain containing 15 [Source:HGNC Symbol;Acc:HGNC:23297]	19	q13.11
AC/HC_Precurs	BAALC	7.59283e-29	2.55833e-24	0.210396	0.102	0.048	BAALC binder of MAP3K1 and KLF4 [Source:HGNC Symbol;Acc:HGNC:14333]	8	q22.3
AC/HC_Precurs	CRMP1	3.09939e-44	1.04431e-39	0.209909	0.523	0.366	collapsin response mediator protein 1 [Source:HGNC Symbol;Acc:HGNC:2365]	4	p16.2
AC/HC_Precurs	NBEAL1	1.12664e-06	0.0379612	0.209029	0.417	0.396	neurobeachin like 1 [Source:HGNC Symbol;Acc:HGNC:20681]	2	q33.2
AC/HC_Precurs	FAM19A5	2.43287e-27	8.19732e-23	0.208355	0.109	0.054	NA	NA	NA
AC/HC_Precurs	AACS	2.89489e-33	9.75404e-29	0.208344	0.114	0.053	acetoacetyl-CoA synthetase [Source:HGNC Symbol;Acc:HGNC:21298]	12	q24.31
AC/HC_Precurs	MRFAP1	7.60296e-23	2.56174e-18	0.208329	0.637	0.582	Morf4 family associated protein 1 [Source:HGNC Symbol;Acc:HGNC:24549]	4	p16.1
AC/HC_Precurs	RAB6B	1.22744e-16	4.13572e-12	0.20828	0.138	0.088	RAB6B, member RAS oncogene family [Source:HGNC Symbol;Acc:HGNC:14902]	3	q22.1
AC/HC_Precurs	ATP5F1	3.20504e-19	1.0799e-14	0.208047	0.506	0.445	NA	NA	NA
AC/HC_Precurs	KALRN	7.09367e-27	2.39014e-22	0.208028	0.158	0.09	kalirin RhoGEF kinase [Source:HGNC Symbol;Acc:HGNC:4814]	3	q21.1
AC/HC_Precurs	MRPS21	5.55957e-16	1.87324e-11	0.207568	0.528	0.483	mitochondrial ribosomal protein S21 [Source:HGNC Symbol;Acc:HGNC:14046]	1	q21.2
AC/HC_Precurs	SNRPD2	1.17704e-24	3.96593e-20	0.207361	0.736	0.678	small nuclear ribonucleoprotein D2 polypeptide [Source:HGNC Symbol;Acc:HGNC:11159]	19	q13.32
AC/HC_Precurs	TPPP3	3.10398e-08	0.00104585	0.207313	0.273	0.235	tubulin polymerization promoting protein family member 3 [Source:HGNC Symbol;Acc:HGNC:24162]	16	q22.1
AC/HC_Precurs	NDUFB4	9.90705e-25	3.33808e-20	0.20716	0.681	0.615	NADH:ubiquinone oxidoreductase subunit B4 [Source:HGNC Symbol;Acc:HGNC:7699]	3	q13.33
AC/HC_Precurs	FTL	1.00112e-82	3.37318e-78	0.206569	0.985	0.949	ferritin light chain [Source:HGNC Symbol;Acc:HGNC:3999]	19	q13.33
AC/HC_Precurs	ZNF804A	3.29845e-23	1.11138e-18	0.206528	0.136	0.077	zinc finger protein 804A [Source:HGNC Symbol;Acc:HGNC:21711]	2	q32.1
AC/HC_Precurs	MAPRE2	1.15555e-19	3.89352e-15	0.206003	0.155	0.097	microtubule associated protein RP/EB family member 2 [Source:HGNC Symbol;Acc:HGNC:6891]	18	q12.1
AC/HC_Precurs	C4orf3	4.07261e-15	1.37223e-10	0.205307	0.555	0.524	chromosome 4 open reading frame 3 [Source:HGNC Symbol;Acc:HGNC:19225]	4	q26
AC/HC_Precurs	ILF2	7.95874e-21	2.68162e-16	0.204787	0.533	0.464	interleukin enhancer binding factor 2 [Source:HGNC Symbol;Acc:HGNC:6037]	1	q21.3
AC/HC_Precurs	CHRNA3	3.19563e-34	1.07674e-29	0.2044	0.298	0.186	cholinergic receptor nicotinic alpha 3 subunit [Source:HGNC Symbol;Acc:HGNC:1957]	15	q25.1
AC/HC_Precurs	PLPPR1	5.22815e-12	1.76157e-07	0.203646	0.187	0.138	phospholipid phosphatase related 1 [Source:HGNC Symbol;Acc:HGNC:25993]	9	q31.1
AC/HC_Precurs	CPNE1	6.70926e-15	2.26062e-10	0.203447	0.223	0.167	copine 1 [Source:HGNC Symbol;Acc:HGNC:2314]	20	q11.22
AC/HC_Precurs	NRM	1.15567e-24	3.89393e-20	0.201995	0.115	0.061	nurim [Source:HGNC Symbol;Acc:HGNC:8003]	6	p21.33
AC/HC_Precurs	VPS72	1.7609e-11	5.93317e-07	0.201587	0.251	0.204	vacuolar protein sorting 72 homolog [Source:HGNC Symbol;Acc:HGNC:11644]	1	q21.3
AC/HC_Precurs	MYL6B	3.91087e-15	1.31773e-10	0.201337	0.517	0.47	myosin light chain 6B [Source:HGNC Symbol;Acc:HGNC:29823]	12	q13.2
AC/HC_Precurs	CIART	5.13587e-25	1.73048e-20	0.201084	0.105	0.053	circadian associated repressor of transcription [Source:HGNC Symbol;Acc:HGNC:25200]	1	q21.2
AC/HC_Precurs	FAM214B	3.10573e-24	1.04645e-19	0.200764	0.115	0.061	family with sequence similarity 214 member B [Source:HGNC Symbol;Acc:HGNC:25666]	9	p13.3
AC/HC_Precurs	HNRNPAB	1.43866e-14	4.84741e-10	0.200753	0.37	0.313	heterogeneous nuclear ribonucleoprotein A/B [Source:HGNC Symbol;Acc:HGNC:5034]	5	q35.3
AC/HC_Precurs	RAB33A	2.96935e-17	1.00049e-12	0.20067	0.159	0.104	RAB33A, member RAS oncogene family [Source:HGNC Symbol;Acc:HGNC:9773]	X	q26.1
AC/HC_Precurs	DYNC1H1	1.34048e-09	4.5166e-05	0.200003	0.3	0.259	dynein cytoplasmic 1 heavy chain 1 [Source:HGNC Symbol;Acc:HGNC:2961]	14	q32.31
Amacrine Cells	MEIS2	0	0	2.11356	0.649	0.198	Meis homeobox 2 [Source:HGNC Symbol;Acc:HGNC:7001]	15	q14
Amacrine Cells	TFAP2A	0	0	2.091	0.673	0.056	transcription factor AP-2 alpha [Source:HGNC Symbol;Acc:HGNC:11742]	6	p24.3
Amacrine Cells	RND3	0	0	1.64468	0.579	0.116	Rho family GTPase 3 [Source:HGNC Symbol;Acc:HGNC:671]	2	q23.3
Amacrine Cells	CELF4	0	0	1.52893	0.7	0.189	CUGBP Elav-like family member 4 [Source:HGNC Symbol;Acc:HGNC:14015]	18	q12.2
Amacrine Cells	LHX9	0	0	1.52201	0.451	0.08	LIM homeobox 9 [Source:HGNC Symbol;Acc:HGNC:14222]	1	q31.3
Amacrine Cells	TFAP2B	0	0	1.4629	0.558	0.069	transcription factor AP-2 beta [Source:HGNC Symbol;Acc:HGNC:11743]	6	p12.3
Amacrine Cells	ZNF385D	0	0	1.42392	0.734	0.205	zinc finger protein 385D [Source:HGNC Symbol;Acc:HGNC:26191]	3	p24.3
Amacrine Cells	MIR181A1HG	0	0	1.41975	0.621	0.09	MIR181A1 host gene [Source:HGNC Symbol;Acc:HGNC:48659]	1	q32.1
Amacrine Cells	PAX6	0	0	1.37968	0.947	0.514	paired box 6 [Source:HGNC Symbol;Acc:HGNC:8620]	11	p13
Amacrine Cells	LMO4	0	0	1.25617	0.385	0.206	LIM domain only 4 [Source:HGNC Symbol;Acc:HGNC:6644]	1	p22.3
Amacrine Cells	RTN1	0	0	1.2521	0.851	0.429	reticulon 1 [Source:HGNC Symbol;Acc:HGNC:10467]	14	q23.1
Amacrine Cells	SOX4	0	0	1.24136	0.993	0.801	SRY-box transcription factor 4 [Source:HGNC Symbol;Acc:HGNC:11200]	6	p22.3
Amacrine Cells	GAD2	0	0	1.21491	0.419	0.029	glutamate decarboxylase 2 [Source:HGNC Symbol;Acc:HGNC:4093]	10	p12.1
Amacrine Cells	PCP4	0	0	1.18926	0.334	0.115	Purkinje cell protein 4 [Source:HGNC Symbol;Acc:HGNC:8742]	21	q22.2
Amacrine Cells	RUNX1T1	0	0	1.18459	0.556	0.13	RUNX1 partner transcriptional co-repressor 1 [Source:HGNC Symbol;Acc:HGNC:1535]	8	q21.3
Amacrine Cells	RALYL	0	0	1.14072	0.367	0.077	RALY RNA binding protein like [Source:HGNC Symbol;Acc:HGNC:27036]	8	q21.2
Amacrine Cells	TFAP2C	0	0	1.13803	0.304	0.014	transcription factor AP-2 gamma [Source:HGNC Symbol;Acc:HGNC:11744]	20	q13.31
Amacrine Cells	CD24	0	0	1.09944	0.906	0.42	CD24 molecule [Source:HGNC Symbol;Acc:HGNC:1645]	6	q21
Amacrine Cells	TAGLN3	0	0	1.09838	0.797	0.335	transgelin 3 [Source:HGNC Symbol;Acc:HGNC:29868]	3	q13.2
Amacrine Cells	CRABP1	0	0	1.09741	0.925	0.649	cellular retinoic acid binding protein 1 [Source:HGNC Symbol;Acc:HGNC:2338]	15	q25.1
Amacrine Cells	RBFOX2	0	0	1.08947	0.601	0.157	RNA binding fox-1 homolog 2 [Source:HGNC Symbol;Acc:HGNC:9906]	22	q12.3
Amacrine Cells	HMP19	0	0	1.04817	0.473	0.165	NA	NA	NA
Amacrine Cells	NNAT	0	0	1.04044	0.917	0.573	neuronatin [Source:HGNC Symbol;Acc:HGNC:7860]	20	q11.23
Amacrine Cells	NREP	0	0	1.0279	0.83	0.456	neuronal regeneration related protein [Source:HGNC Symbol;Acc:HGNC:16834]	5	q22.1
Amacrine Cells	ZNF503	0	0	0.994312	0.324	0.047	zinc finger protein 503 [Source:HGNC Symbol;Acc:HGNC:23589]	10	q22.2
Amacrine Cells	ELAVL3	0	0	0.98922	0.573	0.139	ELAV like RNA binding protein 3 [Source:HGNC Symbol;Acc:HGNC:3314]	19	p13.2
Amacrine Cells	JPH4	0	0	0.983934	0.424	0.059	junctophilin 4 [Source:HGNC Symbol;Acc:HGNC:20156]	14	q11.2
Amacrine Cells	FEZ1	0	0	0.966614	0.519	0.14	fasciculation and elongation protein zeta 1 [Source:HGNC Symbol;Acc:HGNC:3659]	11	q24.2
Amacrine Cells	MLLT11	0	0	0.963879	0.934	0.519	MLLT11 transcription factor 7 cofactor [Source:HGNC Symbol;Acc:HGNC:16997]	1	q21.3
Amacrine Cells	MARCKSL1	0	0	0.938242	0.987	0.816	MARCKS like 1 [Source:HGNC Symbol;Acc:HGNC:7142]	1	p35.1
Amacrine Cells	SCG5	0	0	0.927697	0.522	0.151	secretogranin V [Source:HGNC Symbol;Acc:HGNC:10816]	15	q13.3
Amacrine Cells	RPRM	0	0	0.92427	0.247	0.053	reprimo, TP53 dependent G2 arrest mediator homolog [Source:HGNC Symbol;Acc:HGNC:24201]	2	q23.3
Amacrine Cells	PLPPR1	0	0	0.8918	0.441	0.108	phospholipid phosphatase related 1 [Source:HGNC Symbol;Acc:HGNC:25993]	9	q31.1
Amacrine Cells	RP11-96L14.7	0	0	0.881251	0.645	0.264	NA	NA	NA
Amacrine Cells	BHLHE22	0	0	0.869648	0.291	0.072	basic helix-loop-helix family member e22 [Source:HGNC Symbol;Acc:HGNC:11963]	8	q12.3
Amacrine Cells	ZFHX3	0	0	0.863967	0.394	0.137	zinc finger homeobox 3 [Source:HGNC Symbol;Acc:HGNC:777]	16	q22.3
Amacrine Cells	TUBB2A	0	0	0.860218	0.639	0.333	tubulin beta 2A class IIa [Source:HGNC Symbol;Acc:HGNC:12412]	6	p25.2
Amacrine Cells	STMN2	0	0	0.8479	0.95	0.36	stathmin 2 [Source:HGNC Symbol;Acc:HGNC:10577]	8	q21.13
Amacrine Cells	PCDH9	0	0	0.847317	0.416	0.196	protocadherin 9 [Source:HGNC Symbol;Acc:HGNC:8661]	13	q21.32
Amacrine Cells	NRP1	0	0	0.842238	0.322	0.037	neuropilin 1 [Source:HGNC Symbol;Acc:HGNC:8004]	10	p11.22
Amacrine Cells	CRMP1	0	0	0.835235	0.692	0.335	collapsin response mediator protein 1 [Source:HGNC Symbol;Acc:HGNC:2365]	4	p16.2
Amacrine Cells	NOVA1	0	0	0.816824	0.57	0.245	NOVA alternative splicing regulator 1 [Source:HGNC Symbol;Acc:HGNC:7886]	14	q12
Amacrine Cells	PBX1	0	0	0.815694	0.552	0.328	PBX homeobox 1 [Source:HGNC Symbol;Acc:HGNC:8632]	1	q23.3
Amacrine Cells	MAB21L2	0	0	0.812915	0.417	0.134	mab-21 like 2 [Source:HGNC Symbol;Acc:HGNC:6758]	4	q31.3
Amacrine Cells	NRXN1	0	0	0.806897	0.388	0.106	neurexin 1 [Source:HGNC Symbol;Acc:HGNC:8008]	2	p16.3
Amacrine Cells	RBFOX1	0	0	0.804008	0.266	0.029	RNA binding fox-1 homolog 1 [Source:HGNC Symbol;Acc:HGNC:18222]	16	p13.3
Amacrine Cells	PLXNA2	0	0	0.803266	0.302	0.047	plexin A2 [Source:HGNC Symbol;Acc:HGNC:9100]	1	q32.2
Amacrine Cells	PARD3	0	0	0.798007	0.299	0.083	par-3 family cell polarity regulator [Source:HGNC Symbol;Acc:HGNC:16051]	10	p11.21
Amacrine Cells	GNG3	0	0	0.797166	0.52	0.164	G protein subunit gamma 3 [Source:HGNC Symbol;Acc:HGNC:4405]	11	q12.3
Amacrine Cells	RD3L	0	0	0.785448	0.29	0.06	retinal degeneration 3 like [Source:HGNC Symbol;Acc:HGNC:40912]	14	q32.33
Amacrine Cells	GRIA4	0	0	0.781779	0.394	0.113	glutamate ionotropic receptor AMPA type subunit 4 [Source:HGNC Symbol;Acc:HGNC:4574]	11	q22.3
Amacrine Cells	BASP1	0	0	0.779933	0.736	0.379	brain abundant membrane attached signal protein 1 [Source:HGNC Symbol;Acc:HGNC:957]	5	p15.1
Amacrine Cells	NHLH2	0	0	0.777087	0.353	0.077	nescient helix-loop-helix 2 [Source:HGNC Symbol;Acc:HGNC:7818]	1	p13.1
Amacrine Cells	PRDM13	0	0	0.775085	0.222	0.026	PR/SET domain 13 [Source:HGNC Symbol;Acc:HGNC:13998]	6	q16.2
Amacrine Cells	GRIA2	0	0	0.749515	0.334	0.076	glutamate ionotropic receptor AMPA type subunit 2 [Source:HGNC Symbol;Acc:HGNC:4572]	4	q32.1
Amacrine Cells	PCSK1N	0	0	0.74904	0.771	0.385	proprotein convertase subtilisin/kexin type 1 inhibitor [Source:HGNC Symbol;Acc:HGNC:17301]	X	p11.23
Amacrine Cells	APLP1	0	0	0.740682	0.615	0.291	amyloid beta precursor like protein 1 [Source:HGNC Symbol;Acc:HGNC:597]	19	q13.12
Amacrine Cells	DLG2	0	0	0.735999	0.297	0.055	discs large MAGUK scaffold protein 2 [Source:HGNC Symbol;Acc:HGNC:2901]	11	q14.1
Amacrine Cells	BARHL2	0	0	0.732973	0.278	0.046	BarH like homeobox 2 [Source:HGNC Symbol;Acc:HGNC:954]	1	p22.2
Amacrine Cells	PCBP3	0	0	0.724072	0.469	0.166	poly(rC) binding protein 3 [Source:HGNC Symbol;Acc:HGNC:8651]	21	q22.3
Amacrine Cells	ZFHX4	0	0	0.723211	0.355	0.129	zinc finger homeobox 4 [Source:HGNC Symbol;Acc:HGNC:30939]	8	q21.13
Amacrine Cells	TUBB3	0	0	0.718364	0.372	0.093	tubulin beta 3 class III [Source:HGNC Symbol;Acc:HGNC:20772]	16	q24.3
Amacrine Cells	MAB21L1	0	0	0.715433	0.804	0.605	mab-21 like 1 [Source:HGNC Symbol;Acc:HGNC:6757]	13	q13.3
Amacrine Cells	MGARP	0	0	0.704006	0.709	0.404	mitochondria localized glutamic acid rich protein [Source:HGNC Symbol;Acc:HGNC:29969]	4	q31.1
Amacrine Cells	DCX	0	0	0.702698	0.476	0.148	doublecortin [Source:HGNC Symbol;Acc:HGNC:2714]	X	q23
Amacrine Cells	KIF5C	0	0	0.700654	0.43	0.193	kinesin family member 5C [Source:HGNC Symbol;Acc:HGNC:6325]	2	q23.1
Amacrine Cells	NSG1	0	0	0.700351	0.62	0.195	neuronal vesicle trafficking associated 1 [Source:HGNC Symbol;Acc:HGNC:18790]	4	p16.3
Amacrine Cells	SLC32A1	0	0	0.696731	0.267	0.014	solute carrier family 32 member 1 [Source:HGNC Symbol;Acc:HGNC:11018]	20	q11.23
Amacrine Cells	NRXN2	0	0	0.691731	0.296	0.064	neurexin 2 [Source:HGNC Symbol;Acc:HGNC:8009]	11	q13.1
Amacrine Cells	DPYSL2	0	0	0.686249	0.586	0.35	dihydropyrimidinase like 2 [Source:HGNC Symbol;Acc:HGNC:3014]	8	p21.2
Amacrine Cells	INA	0	0	0.683123	0.538	0.21	internexin neuronal intermediate filament protein alpha [Source:HGNC Symbol;Acc:HGNC:6057]	10	q24.33
Amacrine Cells	HN1	0	0	0.677888	0.817	0.485	NA	NA	NA
Amacrine Cells	FAT3	0	0	0.677825	0.292	0.08	FAT atypical cadherin 3 [Source:HGNC Symbol;Acc:HGNC:23112]	11	q14.3
Amacrine Cells	RAB3A	0	0	0.673608	0.529	0.223	RAB3A, member RAS oncogene family [Source:HGNC Symbol;Acc:HGNC:9777]	19	p13.11
Amacrine Cells	PODXL2	0	0	0.669342	0.568	0.27	podocalyxin like 2 [Source:HGNC Symbol;Acc:HGNC:17936]	3	q21.3
Amacrine Cells	TAC1	0	0	0.668886	0.161	0.032	tachykinin precursor 1 [Source:HGNC Symbol;Acc:HGNC:11517]	7	q21.3
Amacrine Cells	TUBB2B	0	0	0.667083	0.961	0.746	tubulin beta 2B class IIb [Source:HGNC Symbol;Acc:HGNC:30829]	6	p25.2
Amacrine Cells	POU2F2	0	0	0.664122	0.295	0.073	POU class 2 homeobox 2 [Source:HGNC Symbol;Acc:HGNC:9213]	19	q13.2
Amacrine Cells	GAD1	0	0	0.649323	0.196	0.007	glutamate decarboxylase 1 [Source:HGNC Symbol;Acc:HGNC:4092]	2	q31.1
Amacrine Cells	CELF5	0	0	0.647051	0.312	0.077	CUGBP Elav-like family member 5 [Source:HGNC Symbol;Acc:HGNC:14058]	19	p13.3
Amacrine Cells	MIR124-2HG	0	0	0.645933	0.581	0.273	MIR124-2 host gene [Source:HGNC Symbol;Acc:HGNC:48723]	8	q12.3
Amacrine Cells	TTC3	0	0	0.644346	0.883	0.656	tetratricopeptide repeat domain 3 [Source:HGNC Symbol;Acc:HGNC:12393]	21	q22.13
Amacrine Cells	AP1S2	0	0	0.644151	0.538	0.303	adaptor related protein complex 1 subunit sigma 2 [Source:HGNC Symbol;Acc:HGNC:560]	X	p22.2
Amacrine Cells	THRA	0	0	0.638925	0.408	0.16	thyroid hormone receptor alpha [Source:HGNC Symbol;Acc:HGNC:11796]	17	q21.1
Amacrine Cells	SV2A	0	0	0.638033	0.326	0.093	synaptic vesicle glycoprotein 2A [Source:HGNC Symbol;Acc:HGNC:20566]	1	q21.2
Amacrine Cells	SYT6	0	0	0.631759	0.173	0.005	synaptotagmin 6 [Source:HGNC Symbol;Acc:HGNC:18638]	1	p13.2
Amacrine Cells	GPC2	0	0	0.626487	0.387	0.148	glypican 2 [Source:HGNC Symbol;Acc:HGNC:4450]	7	q22.1
Amacrine Cells	CCNI	0	0	0.623353	0.947	0.855	cyclin I [Source:HGNC Symbol;Acc:HGNC:1595]	4	q21.1
Amacrine Cells	LHFP	0	0	0.622313	0.205	0.054	NA	NA	NA
Amacrine Cells	PCLO	0	0	0.620835	0.304	0.132	piccolo presynaptic cytomatrix protein [Source:HGNC Symbol;Acc:HGNC:13406]	7	q21.11
Amacrine Cells	NPTX2	0	0	0.616704	0.189	0.051	neuronal pentraxin 2 [Source:HGNC Symbol;Acc:HGNC:7953]	7	q22.1
Amacrine Cells	CD200	0	0	0.612879	0.389	0.137	CD200 molecule [Source:HGNC Symbol;Acc:HGNC:7203]	3	q13.2
Amacrine Cells	CFL1	0	0	0.610961	0.939	0.833	cofilin 1 [Source:HGNC Symbol;Acc:HGNC:1874]	11	q13.1
Amacrine Cells	FBXW7	0	0	0.608243	0.411	0.207	F-box and WD repeat domain containing 7 [Source:HGNC Symbol;Acc:HGNC:16712]	4	q31.3
Amacrine Cells	SRGAP3	0	0	0.607943	0.48	0.266	SLIT-ROBO Rho GTPase activating protein 3 [Source:HGNC Symbol;Acc:HGNC:19744]	3	p25.3
Amacrine Cells	STARD4-AS1	0	0	0.606111	0.414	0.178	STARD4 antisense RNA 1 [Source:HGNC Symbol;Acc:HGNC:44117]	5	q22.1
Amacrine Cells	RASGEF1B	0	0	0.604395	0.259	0.089	RasGEF domain family member 1B [Source:HGNC Symbol;Acc:HGNC:24881]	4	q21.22
Amacrine Cells	LY6H	0	0	0.60368	0.279	0.08	lymphocyte antigen 6 family member H [Source:HGNC Symbol;Acc:HGNC:6728]	8	q24.3
Amacrine Cells	BZW2	0	0	0.603195	0.5	0.247	basic leucine zipper and W2 domains 2 [Source:HGNC Symbol;Acc:HGNC:18808]	7	p21.1
Amacrine Cells	FGF14	0	0	0.598021	0.191	0.019	fibroblast growth factor 14 [Source:HGNC Symbol;Acc:HGNC:3671]	13	q33.1
Amacrine Cells	DPYSL4	0	0	0.591368	0.417	0.188	dihydropyrimidinase like 4 [Source:HGNC Symbol;Acc:HGNC:3016]	10	q26.3
Amacrine Cells	STMN4	0	0	0.58928	0.52	0.228	stathmin 4 [Source:HGNC Symbol;Acc:HGNC:16078]	8	p21.2
Amacrine Cells	LRRN3	0	0	0.5833	0.296	0.127	leucine rich repeat neuronal 3 [Source:HGNC Symbol;Acc:HGNC:17200]	7	q31.1
Amacrine Cells	AC004158.3	0	0	0.582044	0.147	0.003	NA	NA	NA
Amacrine Cells	PRKCB	0	0	0.581709	0.22	0.056	protein kinase C beta [Source:HGNC Symbol;Acc:HGNC:9395]	16	p12.2
Amacrine Cells	GPM6A	0	0	0.580812	0.8	0.599	glycoprotein M6A [Source:HGNC Symbol;Acc:HGNC:4460]	4	q34.2
Amacrine Cells	FSCN1	0	0	0.575651	0.537	0.301	fascin actin-bundling protein 1 [Source:HGNC Symbol;Acc:HGNC:11148]	7	p22.1
Amacrine Cells	SEZ6L2	0	0	0.574675	0.493	0.231	seizure related 6 homolog like 2 [Source:HGNC Symbol;Acc:HGNC:30844]	16	p11.2
Amacrine Cells	CCDC88A	0	0	0.573839	0.523	0.306	coiled-coil domain containing 88A [Source:HGNC Symbol;Acc:HGNC:25523]	2	p16.1
Amacrine Cells	CABP1	0	0	0.572879	0.244	0.047	calcium binding protein 1 [Source:HGNC Symbol;Acc:HGNC:1384]	12	q24.31
Amacrine Cells	TBX3	0	0	0.572096	0.18	0.029	T-box transcription factor 3 [Source:HGNC Symbol;Acc:HGNC:11602]	12	q24.21
Amacrine Cells	FRMD4A	0	0	0.568835	0.307	0.128	FERM domain containing 4A [Source:HGNC Symbol;Acc:HGNC:25491]	10	p13
Amacrine Cells	BNIP3	0	0	0.568578	0.596	0.403	BCL2 interacting protein 3 [Source:HGNC Symbol;Acc:HGNC:1084]	10	q26.3
Amacrine Cells	GNG2	0	0	0.565713	0.295	0.08	G protein subunit gamma 2 [Source:HGNC Symbol;Acc:HGNC:4404]	14	q22.1
Amacrine Cells	CSRNP3	0	0	0.559602	0.378	0.17	cysteine and serine rich nuclear protein 3 [Source:HGNC Symbol;Acc:HGNC:30729]	2	q24.3
Amacrine Cells	IGLON5	0	0	0.557602	0.291	0.086	IgLON family member 5 [Source:HGNC Symbol;Acc:HGNC:34550]	19	q13.41
Amacrine Cells	HIF1A	0	0	0.556143	0.464	0.292	hypoxia inducible factor 1 subunit alpha [Source:HGNC Symbol;Acc:HGNC:4910]	14	q23.2
Amacrine Cells	FARP1	0	0	0.55457	0.266	0.111	FERM, ARH/RhoGEF and pleckstrin domain protein 1 [Source:HGNC Symbol;Acc:HGNC:3591]	13	q32.2
Amacrine Cells	FXYD6	0	0	0.552021	0.602	0.396	FXYD domain containing ion transport regulator 6 [Source:HGNC Symbol;Acc:HGNC:4030]	11	q23.3
Amacrine Cells	CEP170	0	0	0.54769	0.377	0.169	centrosomal protein 170 [Source:HGNC Symbol;Acc:HGNC:28920]	1	q43
Amacrine Cells	NBEA	0	0	0.54647	0.394	0.204	neurobeachin [Source:HGNC Symbol;Acc:HGNC:7648]	13	q13.3
Amacrine Cells	ARHGEF12	0	0	0.535818	0.316	0.134	Rho guanine nucleotide exchange factor 12 [Source:HGNC Symbol;Acc:HGNC:14193]	11	q23.3
Amacrine Cells	LINC00632	0	0	0.535737	0.501	0.284	long intergenic non-protein coding RNA 632 [Source:HGNC Symbol;Acc:HGNC:27865]	X	q27.1
Amacrine Cells	RELN	0	0	0.535052	0.172	0.057	reelin [Source:HGNC Symbol;Acc:HGNC:9957]	7	q22.1
Amacrine Cells	PKIA	0	0	0.534861	0.347	0.167	cAMP-dependent protein kinase inhibitor alpha [Source:HGNC Symbol;Acc:HGNC:9017]	8	q21.13
Amacrine Cells	MTUS1	0	0	0.531608	0.346	0.149	microtubule associated scaffold protein 1 [Source:HGNC Symbol;Acc:HGNC:29789]	8	p22
Amacrine Cells	FGF13	0	0	0.531408	0.297	0.104	fibroblast growth factor 13 [Source:HGNC Symbol;Acc:HGNC:3670]	X	q27.1
Amacrine Cells	SEPT6	0	0	0.529684	0.393	0.186	NA	NA	NA
Amacrine Cells	NRXN3	0	0	0.525822	0.258	0.074	neurexin 3 [Source:HGNC Symbol;Acc:HGNC:8010]	14	q24.3
Amacrine Cells	CBLN2	3.07833e-192	1.03721e-187	0.524516	0.132	0.061	cerebellin 2 precursor [Source:HGNC Symbol;Acc:HGNC:1544]	18	q22.3
Amacrine Cells	GPR85	0	0	0.524235	0.225	0.052	G protein-coupled receptor 85 [Source:HGNC Symbol;Acc:HGNC:4536]	7	q31.1
Amacrine Cells	CPLX3	0	0	0.519941	0.314	0.13	complexin 3 [Source:HGNC Symbol;Acc:HGNC:27652]	15	q24.1
Amacrine Cells	VASH2	0	0	0.519028	0.27	0.089	vasohibin 2 [Source:HGNC Symbol;Acc:HGNC:25723]	1	q32.3
Amacrine Cells	ADGRL3	0	0	0.518802	0.242	0.085	adhesion G protein-coupled receptor L3 [Source:HGNC Symbol;Acc:HGNC:20974]	4	q13.1
Amacrine Cells	PTPRK	0	0	0.516247	0.229	0.072	protein tyrosine phosphatase receptor type K [Source:HGNC Symbol;Acc:HGNC:9674]	6	q22.33
Amacrine Cells	RGS8	0	0	0.513147	0.214	0.041	regulator of G protein signaling 8 [Source:HGNC Symbol;Acc:HGNC:16810]	1	q25.3
Amacrine Cells	PTPRS	0	0	0.51278	0.464	0.28	protein tyrosine phosphatase receptor type S [Source:HGNC Symbol;Acc:HGNC:9681]	19	p13.3
Amacrine Cells	TMSB10	0	0	0.51217	0.974	0.823	thymosin beta 10 [Source:HGNC Symbol;Acc:HGNC:11879]	2	p11.2
Amacrine Cells	GABPB1-AS1	0	0	0.510458	0.59	0.394	GABPB1 antisense RNA 1 [Source:HGNC Symbol;Acc:HGNC:44157]	15	q21.2
Amacrine Cells	MAPT	0	0	0.507911	0.38	0.173	microtubule associated protein tau [Source:HGNC Symbol;Acc:HGNC:6893]	17	q21.31
Amacrine Cells	SPOCK1	0	0	0.503307	0.19	0.08	SPARC (osteonectin), cwcv and kazal like domains proteoglycan 1 [Source:HGNC Symbol;Acc:HGNC:11251]	5	q31.2
Amacrine Cells	SCN2A	0	0	0.497821	0.185	0.034	sodium voltage-gated channel alpha subunit 2 [Source:HGNC Symbol;Acc:HGNC:10588]	2	q24.3
Amacrine Cells	MIAT	0	0	0.495787	0.761	0.431	myocardial infarction associated transcript [Source:HGNC Symbol;Acc:HGNC:33425]	22	q12.1
Amacrine Cells	ACTB	0	0	0.495512	0.945	0.862	actin beta [Source:HGNC Symbol;Acc:HGNC:132]	7	p22.1
Amacrine Cells	ADGRB3	0	0	0.495224	0.201	0.049	adhesion G protein-coupled receptor B3 [Source:HGNC Symbol;Acc:HGNC:945]	6	q12
Amacrine Cells	PFKFB3	0	0	0.495172	0.217	0.065	6-phosphofructo-2-kinase/fructose-2,6-biphosphatase 3 [Source:HGNC Symbol;Acc:HGNC:8874]	10	p15.1
Amacrine Cells	IGFBP4	0	0	0.494533	0.172	0.045	insulin like growth factor binding protein 4 [Source:HGNC Symbol;Acc:HGNC:5473]	17	q21.2
Amacrine Cells	OLFM3	0	0	0.491526	0.14	0.035	olfactomedin 3 [Source:HGNC Symbol;Acc:HGNC:17990]	1	p21.1
Amacrine Cells	ERV3-1	0	0	0.490509	0.384	0.192	endogenous retrovirus group 3 member 1, envelope [Source:HGNC Symbol;Acc:HGNC:3454]	7	q11.21
Amacrine Cells	SH3BP5	0	0	0.487103	0.259	0.083	SH3 domain binding protein 5 [Source:HGNC Symbol;Acc:HGNC:10827]	3	p25.1
Amacrine Cells	CELF3	0	0	0.486965	0.289	0.101	CUGBP Elav-like family member 3 [Source:HGNC Symbol;Acc:HGNC:11967]	1	q21.3
Amacrine Cells	SPATS2L	0	0	0.485274	0.169	0.056	spermatogenesis associated serine rich 2 like [Source:HGNC Symbol;Acc:HGNC:24574]	2	q33.1
Amacrine Cells	ZEB2	0	0	0.484364	0.479	0.307	zinc finger E-box binding homeobox 2 [Source:HGNC Symbol;Acc:HGNC:14881]	2	q22.3
Amacrine Cells	RERE	0	0	0.482971	0.484	0.289	arginine-glutamic acid dipeptide repeats [Source:HGNC Symbol;Acc:HGNC:9965]	1	p36.23
Amacrine Cells	EFNA5	0	0	0.482581	0.258	0.132	ephrin A5 [Source:HGNC Symbol;Acc:HGNC:3225]	5	q21.3
Amacrine Cells	TTC9B	0	0	0.482227	0.274	0.096	tetratricopeptide repeat domain 9B [Source:HGNC Symbol;Acc:HGNC:26395]	19	q13.2
Amacrine Cells	SYT1	0	0	0.476643	0.809	0.666	synaptotagmin 1 [Source:HGNC Symbol;Acc:HGNC:11509]	12	q21.2
Amacrine Cells	MYT1L	0	0	0.476027	0.179	0.039	myelin transcription factor 1 like [Source:HGNC Symbol;Acc:HGNC:7623]	2	p25.3
Amacrine Cells	WIPF3	0	0	0.473253	0.148	0.011	WAS/WASL interacting protein family member 3 [Source:HGNC Symbol;Acc:HGNC:22004]	7	p14.3
Amacrine Cells	STMN1	0	0	0.473187	0.985	0.927	stathmin 1 [Source:HGNC Symbol;Acc:HGNC:6510]	1	p36.11
Amacrine Cells	EIF4G2	0	0	0.467556	0.798	0.671	eukaryotic translation initiation factor 4 gamma 2 [Source:HGNC Symbol;Acc:HGNC:3297]	11	p15.4
Amacrine Cells	HIP1R	0	0	0.465709	0.197	0.047	huntingtin interacting protein 1 related [Source:HGNC Symbol;Acc:HGNC:18415]	12	q24.31
Amacrine Cells	PDGFRA	0	0	0.464046	0.106	0.01	platelet derived growth factor receptor alpha [Source:HGNC Symbol;Acc:HGNC:8803]	4	q12
Amacrine Cells	XIST	3.5158e-270	1.18462e-265	0.463197	0.42	0.282	X inactive specific transcript [Source:HGNC Symbol;Acc:HGNC:12810]	X	q13.2
Amacrine Cells	TRIB2	0	0	0.461038	0.403	0.223	tribbles pseudokinase 2 [Source:HGNC Symbol;Acc:HGNC:30809]	2	p24.3
Amacrine Cells	LUC7L3	0	0	0.454719	0.819	0.687	LUC7 like 3 pre-mRNA splicing factor [Source:HGNC Symbol;Acc:HGNC:24309]	17	q21.33
Amacrine Cells	NPDC1	0	0	0.454636	0.367	0.187	neural proliferation, differentiation and control 1 [Source:HGNC Symbol;Acc:HGNC:7899]	9	q34.3
Amacrine Cells	TSC22D1	0	0	0.454273	0.694	0.543	TSC22 domain family member 1 [Source:HGNC Symbol;Acc:HGNC:16826]	13	q14.11
Amacrine Cells	ATP6V1G2	0	0	0.452753	0.368	0.175	ATPase H+ transporting V1 subunit G2 [Source:HGNC Symbol;Acc:HGNC:862]	6	p21.33
Amacrine Cells	PGK1	0	0	0.451531	0.624	0.497	phosphoglycerate kinase 1 [Source:HGNC Symbol;Acc:HGNC:8896]	X	q21.1
Amacrine Cells	C1QTNF4	0	0	0.451358	0.401	0.226	C1q and TNF related 4 [Source:HGNC Symbol;Acc:HGNC:14346]	11	p11.2
Amacrine Cells	CASC15	0	0	0.448475	0.314	0.152	cancer susceptibility 15 [Source:HGNC Symbol;Acc:HGNC:28245]	6	p22.3
Amacrine Cells	MEIS1	0	0	0.446324	0.342	0.196	Meis homeobox 1 [Source:HGNC Symbol;Acc:HGNC:7000]	2	p14
Amacrine Cells	GABRA2	0	0	0.445496	0.131	0.012	gamma-aminobutyric acid type A receptor subunit alpha2 [Source:HGNC Symbol;Acc:HGNC:4076]	4	p12
Amacrine Cells	LINC00461	0	0	0.444967	0.373	0.204	long intergenic non-protein coding RNA 461 [Source:HGNC Symbol;Acc:HGNC:42810]	5	q14.3
Amacrine Cells	TMEM132A	0	0	0.444872	0.304	0.132	transmembrane protein 132A [Source:HGNC Symbol;Acc:HGNC:31092]	11	q12.2
Amacrine Cells	PHACTR1	0	0	0.44479	0.237	0.089	phosphatase and actin regulator 1 [Source:HGNC Symbol;Acc:HGNC:20990]	6	p24.1
Amacrine Cells	SPOCK3	0	0	0.442745	0.141	0.033	SPARC (osteonectin), cwcv and kazal like domains proteoglycan 3 [Source:HGNC Symbol;Acc:HGNC:13565]	4	q32.3
Amacrine Cells	ANK3	0	0	0.442355	0.321	0.155	ankyrin 3 [Source:HGNC Symbol;Acc:HGNC:494]	10	q21.2
Amacrine Cells	AP1S1	0	0	0.442269	0.36	0.186	adaptor related protein complex 1 subunit sigma 1 [Source:HGNC Symbol;Acc:HGNC:559]	7	q22.1
Amacrine Cells	CAMKV	0	0	0.442033	0.15	0.011	CaM kinase like vesicle associated [Source:HGNC Symbol;Acc:HGNC:28788]	3	p21.31
Amacrine Cells	FIBCD1	0	0	0.439694	0.129	0.017	fibrinogen C domain containing 1 [Source:HGNC Symbol;Acc:HGNC:25922]	9	q34.12
Amacrine Cells	MAPK10	0	0	0.438446	0.282	0.13	mitogen-activated protein kinase 10 [Source:HGNC Symbol;Acc:HGNC:6872]	4	q21.3
Amacrine Cells	PCDH7	1.95053e-205	6.57211e-201	0.437836	0.197	0.107	protocadherin 7 [Source:HGNC Symbol;Acc:HGNC:8659]	4	p15.1
Amacrine Cells	SBK1	0	0	0.437534	0.253	0.109	SH3 domain binding kinase 1 [Source:HGNC Symbol;Acc:HGNC:17699]	16	p12.1
Amacrine Cells	DUSP26	0	0	0.435136	0.399	0.21	dual specificity phosphatase 26 [Source:HGNC Symbol;Acc:HGNC:28161]	8	p12
Amacrine Cells	H2AFY2	0	0	0.434092	0.474	0.302	NA	NA	NA
Amacrine Cells	ARID4A	0	0	0.434025	0.382	0.228	AT-rich interaction domain 4A [Source:HGNC Symbol;Acc:HGNC:9885]	14	q23.1
Amacrine Cells	KIDINS220	0	0	0.432954	0.362	0.213	kinase D interacting substrate 220 [Source:HGNC Symbol;Acc:HGNC:29508]	2	p25.1
Amacrine Cells	RNF165	0	0	0.432671	0.346	0.195	ring finger protein 165 [Source:HGNC Symbol;Acc:HGNC:31696]	18	q21.1
Amacrine Cells	HIST3H2A	0	0	0.429828	0.441	0.266	NA	NA	NA
Amacrine Cells	PTPRG	2.14939e-300	7.24216e-296	0.429776	0.237	0.121	protein tyrosine phosphatase receptor type G [Source:HGNC Symbol;Acc:HGNC:9671]	3	p14.2
Amacrine Cells	TUBB4A	0	0	0.429036	0.201	0.047	tubulin beta 4A class IVa [Source:HGNC Symbol;Acc:HGNC:20774]	19	p13.3
Amacrine Cells	GPI	0	0	0.428032	0.341	0.177	glucose-6-phosphate isomerase [Source:HGNC Symbol;Acc:HGNC:4458]	19	q13.11
Amacrine Cells	PLPPR2	0	0	0.427977	0.185	0.037	phospholipid phosphatase related 2 [Source:HGNC Symbol;Acc:HGNC:29566]	19	p13.2
Amacrine Cells	AUTS2	0	0	0.425639	0.216	0.091	activator of transcription and developmental regulator AUTS2 [Source:HGNC Symbol;Acc:HGNC:14262]	7	q11.22
Amacrine Cells	DPF3	0	0	0.423306	0.211	0.075	double PHD fingers 3 [Source:HGNC Symbol;Acc:HGNC:17427]	14	q24.2
Amacrine Cells	ARHGAP44	0	0	0.422971	0.187	0.044	Rho GTPase activating protein 44 [Source:HGNC Symbol;Acc:HGNC:29096]	17	p12
Amacrine Cells	BLCAP	0	0	0.42162	0.341	0.188	BLCAP apoptosis inducing factor [Source:HGNC Symbol;Acc:HGNC:1055]	20	q11.23
Amacrine Cells	RNF24	0	0	0.42028	0.29	0.145	ring finger protein 24 [Source:HGNC Symbol;Acc:HGNC:13779]	20	p13
Amacrine Cells	RTN3	0	0	0.419239	0.675	0.537	reticulon 3 [Source:HGNC Symbol;Acc:HGNC:10469]	11	q13.1
Amacrine Cells	RP4-665J23.1	0	0	0.417401	0.188	0.04	NA	NA	NA
Amacrine Cells	GSTA4	0	0	0.416948	0.444	0.28	glutathione S-transferase alpha 4 [Source:HGNC Symbol;Acc:HGNC:4629]	6	p12.2
Amacrine Cells	PAPPA	0	0	0.415356	0.123	0.008	pappalysin 1 [Source:HGNC Symbol;Acc:HGNC:8602]	9	q33.1
Amacrine Cells	CEP126	0	0	0.414433	0.212	0.084	centrosomal protein 126 [Source:HGNC Symbol;Acc:HGNC:29264]	11	q22.1
Amacrine Cells	TUBA1A	0	0	0.413201	0.939	0.827	tubulin alpha 1a [Source:HGNC Symbol;Acc:HGNC:20766]	12	q13.12
Amacrine Cells	EXOC7	0	0	0.412408	0.424	0.26	exocyst complex component 7 [Source:HGNC Symbol;Acc:HGNC:23214]	17	q25.1
Amacrine Cells	SCN3A	0	0	0.412289	0.167	0.044	sodium voltage-gated channel alpha subunit 3 [Source:HGNC Symbol;Acc:HGNC:10590]	2	q24.3
Amacrine Cells	YWHAG	0	0	0.412217	0.401	0.241	tyrosine 3-monooxygenase/tryptophan 5-monooxygenase activation protein gamma [Source:HGNC Symbol;Acc:HGNC:12852]	7	q11.23
Amacrine Cells	WHSC1L1	0	0	0.411662	0.534	0.385	NA	NA	NA
Amacrine Cells	DTD1	0	0	0.411254	0.427	0.262	D-aminoacyl-tRNA deacylase 1 [Source:HGNC Symbol;Acc:HGNC:16219]	20	p11.23
Amacrine Cells	B3GALT2	0	0	0.410676	0.182	0.053	beta-1,3-galactosyltransferase 2 [Source:HGNC Symbol;Acc:HGNC:917]	1	q31.2
Amacrine Cells	DCC	0	0	0.409717	0.156	0.033	DCC netrin 1 receptor [Source:HGNC Symbol;Acc:HGNC:2701]	18	q21.2
Amacrine Cells	SCRT2	0	0	0.408831	0.163	0.038	scratch family transcriptional repressor 2 [Source:HGNC Symbol;Acc:HGNC:15952]	20	p13
Amacrine Cells	IFRD1	7.90888e-152	2.66482e-147	0.408145	0.324	0.234	interferon related developmental regulator 1 [Source:HGNC Symbol;Acc:HGNC:5456]	7	q31.1
Amacrine Cells	SRRM4	7.02866e-301	2.36824e-296	0.407637	0.401	0.25	serine/arginine repetitive matrix 4 [Source:HGNC Symbol;Acc:HGNC:29389]	12	q24.23
Amacrine Cells	TERF2IP	0	0	0.406922	0.715	0.543	TERF2 interacting protein [Source:HGNC Symbol;Acc:HGNC:19246]	16	q23.1
Amacrine Cells	PHF14	0	0	0.40596	0.621	0.465	PHD finger protein 14 [Source:HGNC Symbol;Acc:HGNC:22203]	7	p21.3
Amacrine Cells	PAFAH1B3	0	0	0.405487	0.632	0.454	platelet activating factor acetylhydrolase 1b catalytic subunit 3 [Source:HGNC Symbol;Acc:HGNC:8576]	19	q13.2
Amacrine Cells	CDK5R1	0	0	0.404997	0.221	0.085	cyclin dependent kinase 5 regulatory subunit 1 [Source:HGNC Symbol;Acc:HGNC:1775]	17	q11.2
Amacrine Cells	EIF4A1	0	0	0.403852	0.669	0.538	eukaryotic translation initiation factor 4A1 [Source:HGNC Symbol;Acc:HGNC:3282]	17	p13.1
Amacrine Cells	RUNDC3A	0	0	0.402315	0.279	0.122	RUN domain containing 3A [Source:HGNC Symbol;Acc:HGNC:16984]	17	q21.31
Amacrine Cells	FOXN3	0	0	0.401334	0.292	0.155	forkhead box N3 [Source:HGNC Symbol;Acc:HGNC:1928]	14	q32.11
Amacrine Cells	NGRN	0	0	0.401293	0.288	0.135	neugrin, neurite outgrowth associated [Source:HGNC Symbol;Acc:HGNC:18077]	15	q26.1
Amacrine Cells	MAP7D1	0	0	0.401091	0.301	0.156	MAP7 domain containing 1 [Source:HGNC Symbol;Acc:HGNC:25514]	1	p34.3
Amacrine Cells	EEF1G	0	0	0.399367	0.356	0.201	eukaryotic translation elongation factor 1 gamma [Source:HGNC Symbol;Acc:HGNC:3213]	11	q12.3
Amacrine Cells	ZCCHC12	0	0	0.399318	0.179	0.033	zinc finger CCHC-type containing 12 [Source:HGNC Symbol;Acc:HGNC:27273]	X	q24
Amacrine Cells	DBN1	0	0	0.395925	0.428	0.277	drebrin 1 [Source:HGNC Symbol;Acc:HGNC:2695]	5	q35.3
Amacrine Cells	ATCAY	0	0	0.395852	0.224	0.087	ATCAY kinesin light chain interacting caytaxin [Source:HGNC Symbol;Acc:HGNC:779]	19	p13.3
Amacrine Cells	MALAT1	0	0	0.395397	1	0.997	metastasis associated lung adenocarcinoma transcript 1 [Source:HGNC Symbol;Acc:HGNC:29665]	11	q13.1
Amacrine Cells	TNRC6C	7.3864e-257	2.48877e-252	0.393642	0.293	0.174	trinucleotide repeat containing adaptor 6C [Source:HGNC Symbol;Acc:HGNC:29318]	17	q25.3
Amacrine Cells	SEMA6A	1.90429e-209	6.41631e-205	0.392129	0.232	0.134	semaphorin 6A [Source:HGNC Symbol;Acc:HGNC:10738]	5	q23.1
Amacrine Cells	TRH	8.89326e-166	2.99649e-161	0.39168	0.295	0.195	thyrotropin releasing hormone [Source:HGNC Symbol;Acc:HGNC:12298]	3	q22.1
Amacrine Cells	HSPA12A	0	0	0.391608	0.164	0.056	heat shock protein family A (Hsp70) member 12A [Source:HGNC Symbol;Acc:HGNC:19022]	10	q25.3
Amacrine Cells	CHD3	0	0	0.391088	0.21	0.084	chromodomain helicase DNA binding protein 3 [Source:HGNC Symbol;Acc:HGNC:1918]	17	p13.1
Amacrine Cells	COMMD3	0	0	0.390608	0.441	0.291	COMM domain containing 3 [Source:HGNC Symbol;Acc:HGNC:23332]	10	p12.2
Amacrine Cells	TUBA1C	0	0	0.38959	0.281	0.134	tubulin alpha 1c [Source:HGNC Symbol;Acc:HGNC:20768]	12	q13.12
Amacrine Cells	C1orf216	0	0	0.386979	0.175	0.057	chromosome 1 open reading frame 216 [Source:HGNC Symbol;Acc:HGNC:26800]	1	p34.3
Amacrine Cells	RTF1	0	0	0.386675	0.617	0.48	RTF1 homolog, Paf1/RNA polymerase II complex component [Source:HGNC Symbol;Acc:HGNC:28996]	15	q15.1
Amacrine Cells	DNAJC12	0	0	0.386455	0.229	0.083	DnaJ heat shock protein family (Hsp40) member C12 [Source:HGNC Symbol;Acc:HGNC:28908]	10	q21.3
Amacrine Cells	APBB2	0	0	0.386241	0.197	0.07	amyloid beta precursor protein binding family B member 2 [Source:HGNC Symbol;Acc:HGNC:582]	4	p13
Amacrine Cells	NETO2	0	0	0.385316	0.167	0.064	neuropilin and tolloid like 2 [Source:HGNC Symbol;Acc:HGNC:14644]	16	q12.1
Amacrine Cells	SYNPR	0	0	0.381488	0.155	0.057	synaptoporin [Source:HGNC Symbol;Acc:HGNC:16507]	3	p14.2
Amacrine Cells	SLCO5A1	0	0	0.381269	0.198	0.071	solute carrier organic anion transporter family member 5A1 [Source:HGNC Symbol;Acc:HGNC:19046]	8	q13.3
Amacrine Cells	NR4A2	5.30746e-216	1.7883e-211	0.379986	0.102	0.039	nuclear receptor subfamily 4 group A member 2 [Source:HGNC Symbol;Acc:HGNC:7981]	2	q24.1
Amacrine Cells	KDM6B	0	0	0.377701	0.231	0.105	lysine demethylase 6B [Source:HGNC Symbol;Acc:HGNC:29012]	17	p13.1
Amacrine Cells	HDAC2	0	0	0.377001	0.642	0.498	histone deacetylase 2 [Source:HGNC Symbol;Acc:HGNC:4853]	6	q21
Amacrine Cells	DNAJB6	0	0	0.375367	0.658	0.525	DnaJ heat shock protein family (Hsp40) member B6 [Source:HGNC Symbol;Acc:HGNC:14888]	7	q36.3
Amacrine Cells	HNRNPA0	0	0	0.375236	0.84	0.731	heterogeneous nuclear ribonucleoprotein A0 [Source:HGNC Symbol;Acc:HGNC:5030]	5	q31.2
Amacrine Cells	SERP2	0	0	0.374862	0.243	0.11	stress associated endoplasmic reticulum protein family member 2 [Source:HGNC Symbol;Acc:HGNC:20607]	13	q14.11
Amacrine Cells	RORB	0	0	0.374675	0.865	0.704	RAR related orphan receptor B [Source:HGNC Symbol;Acc:HGNC:10259]	9	q21.13
Amacrine Cells	RAB33A	0	0	0.374134	0.23	0.092	RAB33A, member RAS oncogene family [Source:HGNC Symbol;Acc:HGNC:9773]	X	q26.1
Amacrine Cells	BID	0	0	0.373922	0.235	0.103	BH3 interacting domain death agonist [Source:HGNC Symbol;Acc:HGNC:1050]	22	q11.21
Amacrine Cells	EVL	2.44384e-304	8.23429e-300	0.372927	0.419	0.271	Enah/Vasp-like [Source:HGNC Symbol;Acc:HGNC:20234]	14	q32.2
Amacrine Cells	DNER	4.35679e-193	1.46798e-188	0.372396	0.299	0.193	delta/notch like EGF repeat containing [Source:HGNC Symbol;Acc:HGNC:24456]	2	q36.3
Amacrine Cells	PPM1K	0	0	0.371576	0.235	0.106	protein phosphatase, Mg2+/Mn2+ dependent 1K [Source:HGNC Symbol;Acc:HGNC:25415]	4	q22.1
Amacrine Cells	NAP1L3	0	0	0.370732	0.238	0.107	nucleosome assembly protein 1 like 3 [Source:HGNC Symbol;Acc:HGNC:7639]	X	q21.32
Amacrine Cells	PLD3	8.29212e-283	2.79395e-278	0.370031	0.444	0.308	phospholipase D family member 3 [Source:HGNC Symbol;Acc:HGNC:17158]	19	q13.2
Amacrine Cells	CAMK2N1	8.70332e-117	2.9325e-112	0.366753	0.312	0.234	calcium/calmodulin dependent protein kinase II inhibitor 1 [Source:HGNC Symbol;Acc:HGNC:24190]	1	p36.12
Amacrine Cells	CH17-189H20.1	0	0	0.366577	0.238	0.105	NA	NA	NA
Amacrine Cells	RP11-490M8.1	0	0	0.366521	0.157	0.052	NA	NA	NA
Amacrine Cells	MYCBP2	1.25449e-234	4.22687e-230	0.365366	0.302	0.187	MYC binding protein 2 [Source:HGNC Symbol;Acc:HGNC:23386]	13	q22.3
Amacrine Cells	ENO1	0	0	0.363484	0.783	0.72	enolase 1 [Source:HGNC Symbol;Acc:HGNC:3350]	1	p36.23
Amacrine Cells	MID1	8.99464e-225	3.03065e-220	0.363451	0.244	0.139	midline 1 [Source:HGNC Symbol;Acc:HGNC:7095]	X	p22.2
Amacrine Cells	SMARCA4	1.6238e-269	5.47123e-265	0.363214	0.443	0.311	SWI/SNF related, matrix associated, actin dependent regulator of chromatin, subfamily a, member 4 [Source:HGNC Symbol;Acc:HGNC:11100]	19	p13.2
Amacrine Cells	NOVA2	0	0	0.362889	0.187	0.065	NOVA alternative splicing regulator 2 [Source:HGNC Symbol;Acc:HGNC:7887]	19	q13.32
Amacrine Cells	YWHAB	0	0	0.362161	0.65	0.536	tyrosine 3-monooxygenase/tryptophan 5-monooxygenase activation protein beta [Source:HGNC Symbol;Acc:HGNC:12849]	20	q13.12
Amacrine Cells	YWHAQ	0	0	0.361818	0.786	0.677	tyrosine 3-monooxygenase/tryptophan 5-monooxygenase activation protein theta [Source:HGNC Symbol;Acc:HGNC:12854]	2	p25.1
Amacrine Cells	SRPK2	1.51909e-249	5.11841e-245	0.361347	0.375	0.251	SRSF protein kinase 2 [Source:HGNC Symbol;Acc:HGNC:11306]	7	q22.3
Amacrine Cells	ZNF385C	0	0	0.36064	0.133	0.011	zinc finger protein 385C [Source:HGNC Symbol;Acc:HGNC:33722]	17	q21.2
Amacrine Cells	CDH7	4.29535e-86	1.44728e-81	0.360189	0.166	0.11	cadherin 7 [Source:HGNC Symbol;Acc:HGNC:1766]	18	q22.1
Amacrine Cells	KCNA5	0	0	0.357808	0.181	0.051	potassium voltage-gated channel subfamily A member 5 [Source:HGNC Symbol;Acc:HGNC:6224]	12	p13.32
Amacrine Cells	C16orf45	2.7692e-204	9.33054e-200	0.357661	0.397	0.288	NA	NA	NA
Amacrine Cells	GLRA2	0	0	0.357468	0.126	0.012	glycine receptor alpha 2 [Source:HGNC Symbol;Acc:HGNC:4327]	X	p22.2
Amacrine Cells	CADM4	0	0	0.357136	0.201	0.08	cell adhesion molecule 4 [Source:HGNC Symbol;Acc:HGNC:30825]	19	q13.31
Amacrine Cells	FNBP1L	2.42791e-258	8.18058e-254	0.356626	0.343	0.216	formin binding protein 1 like [Source:HGNC Symbol;Acc:HGNC:20851]	1	p22.1
Amacrine Cells	PAK7	0	0	0.355736	0.188	0.068	NA	NA	NA
Amacrine Cells	CHD5	0	0	0.355215	0.126	0.028	chromodomain helicase DNA binding protein 5 [Source:HGNC Symbol;Acc:HGNC:16816]	1	p36.31
Amacrine Cells	C7orf60	0	0	0.354861	0.185	0.075	NA	NA	NA
Amacrine Cells	TSPAN13	0	0	0.354697	0.314	0.174	tetraspanin 13 [Source:HGNC Symbol;Acc:HGNC:21643]	7	p21.1
Amacrine Cells	RAP1GAP	0	0	0.353303	0.177	0.048	RAP1 GTPase activating protein [Source:HGNC Symbol;Acc:HGNC:9858]	1	p36.12
Amacrine Cells	TCEAL2	0	0	0.352864	0.309	0.17	transcription elongation factor A like 2 [Source:HGNC Symbol;Acc:HGNC:29818]	X	q22.1
Amacrine Cells	LSAMP	1.83754e-169	6.19141e-165	0.352749	0.238	0.149	limbic system associated membrane protein [Source:HGNC Symbol;Acc:HGNC:6705]	3	q13.31
Amacrine Cells	ZNF821	2.06776e-297	6.96712e-293	0.351746	0.285	0.158	zinc finger protein 821 [Source:HGNC Symbol;Acc:HGNC:28043]	16	q22.2
Amacrine Cells	SCRT1	0	0	0.350984	0.138	0.03	scratch family transcriptional repressor 1 [Source:HGNC Symbol;Acc:HGNC:15950]	8	q24.3
Amacrine Cells	ZNF428	0	0	0.349181	0.689	0.575	zinc finger protein 428 [Source:HGNC Symbol;Acc:HGNC:20804]	19	q13.31
Amacrine Cells	MAP2	1.96237e-288	6.61202e-284	0.34832	0.437	0.289	microtubule associated protein 2 [Source:HGNC Symbol;Acc:HGNC:6839]	2	q34
Amacrine Cells	VPS41	2.83745e-254	9.5605e-250	0.348225	0.184	0.089	VPS41 subunit of HOPS complex [Source:HGNC Symbol;Acc:HGNC:12713]	7	p14.1
Amacrine Cells	TMEM35	0	0	0.34758	0.236	0.11	NA	NA	NA
Amacrine Cells	GDI1	6.38657e-288	2.15189e-283	0.347065	0.424	0.282	GDP dissociation inhibitor 1 [Source:HGNC Symbol;Acc:HGNC:4226]	X	q28
Amacrine Cells	TCEAL5	0	0	0.345505	0.223	0.107	transcription elongation factor A like 5 [Source:HGNC Symbol;Acc:HGNC:22282]	X	q22.1
Amacrine Cells	SNTG1	0	0	0.345091	0.133	0.029	syntrophin gamma 1 [Source:HGNC Symbol;Acc:HGNC:13740]	8	q11.21
Amacrine Cells	CALM3	0	0	0.345043	0.621	0.487	calmodulin 3 [Source:HGNC Symbol;Acc:HGNC:1449]	19	q13.32
Amacrine Cells	NEGR1	0	0	0.344652	0.16	0.051	neuronal growth regulator 1 [Source:HGNC Symbol;Acc:HGNC:17302]	1	p31.1
Amacrine Cells	RAB11B	1.67219e-260	5.63427e-256	0.344223	0.465	0.336	RAB11B, member RAS oncogene family [Source:HGNC Symbol;Acc:HGNC:9761]	19	p13.2
Amacrine Cells	APC2	0	0	0.344065	0.181	0.074	APC regulator of WNT signaling pathway 2 [Source:HGNC Symbol;Acc:HGNC:24036]	19	p13.3
Amacrine Cells	CORO1C	0	0	0.343793	0.222	0.104	coronin 1C [Source:HGNC Symbol;Acc:HGNC:2254]	12	q24.11
Amacrine Cells	ATP6V0E2	8.87767e-239	2.99124e-234	0.343637	0.345	0.223	ATPase H+ transporting V0 subunit e2 [Source:HGNC Symbol;Acc:HGNC:21723]	7	q36.1
Amacrine Cells	PCDH17	8.67514e-211	2.923e-206	0.341926	0.13	0.057	protocadherin 17 [Source:HGNC Symbol;Acc:HGNC:14267]	13	q21.1
Amacrine Cells	MARCH6	7.12315e-202	2.40007e-197	0.341599	0.496	0.39	NA	NA	NA
Amacrine Cells	COCH	0	0	0.340236	0.156	0.061	cochlin [Source:HGNC Symbol;Acc:HGNC:2180]	14	q12
Amacrine Cells	MEG3	1.71415e-96	5.77566e-92	0.340087	0.488	0.408	maternally expressed 3 [Source:HGNC Symbol;Acc:HGNC:14575]	14	q32.2
Amacrine Cells	MTMR4	7.68348e-206	2.58887e-201	0.338243	0.27	0.166	myotubularin related protein 4 [Source:HGNC Symbol;Acc:HGNC:7452]	17	q22
Amacrine Cells	CCDC112	2.70829e-247	9.12532e-243	0.338181	0.291	0.172	coiled-coil domain containing 112 [Source:HGNC Symbol;Acc:HGNC:28599]	5	q22.3
Amacrine Cells	ZNF397	1.268e-200	4.27241e-196	0.337751	0.321	0.212	zinc finger protein 397 [Source:HGNC Symbol;Acc:HGNC:18818]	18	q12.2
Amacrine Cells	GDAP1L1	0	0	0.336596	0.227	0.099	ganglioside induced differentiation associated protein 1 like 1 [Source:HGNC Symbol;Acc:HGNC:4213]	20	q13.12
Amacrine Cells	ZNF804A	8.25258e-127	2.78062e-122	0.335994	0.132	0.072	zinc finger protein 804A [Source:HGNC Symbol;Acc:HGNC:21711]	2	q32.1
Amacrine Cells	DIRAS2	0	0	0.335522	0.228	0.104	DIRAS family GTPase 2 [Source:HGNC Symbol;Acc:HGNC:19323]	9	q22.2
Amacrine Cells	APBA2	0	0	0.335515	0.206	0.084	amyloid beta precursor protein binding family A member 2 [Source:HGNC Symbol;Acc:HGNC:579]	15	q13.1
Amacrine Cells	NCAN	0	0	0.335336	0.132	0.03	neurocan [Source:HGNC Symbol;Acc:HGNC:2465]	19	p13.11
Amacrine Cells	PPP3CA	6.73024e-137	2.26769e-132	0.335075	0.292	0.204	protein phosphatase 3 catalytic subunit alpha [Source:HGNC Symbol;Acc:HGNC:9314]	4	q24
Amacrine Cells	PPP2R1A	3.89451e-257	1.31222e-252	0.334804	0.509	0.388	protein phosphatase 2 scaffold subunit Aalpha [Source:HGNC Symbol;Acc:HGNC:9302]	19	q13.41
Amacrine Cells	KLC1	8.39544e-261	2.82876e-256	0.334417	0.426	0.292	kinesin light chain 1 [Source:HGNC Symbol;Acc:HGNC:6387]	14	q32.33
Amacrine Cells	BEX1	0	0	0.334026	0.803	0.669	brain expressed X-linked 1 [Source:HGNC Symbol;Acc:HGNC:1036]	X	q22.1
Amacrine Cells	SMPD3	0	0	0.333395	0.158	0.049	sphingomyelin phosphodiesterase 3 [Source:HGNC Symbol;Acc:HGNC:14240]	16	q22.1
Amacrine Cells	MARCKS	0	0	0.332989	0.873	0.746	myristoylated alanine rich protein kinase C substrate [Source:HGNC Symbol;Acc:HGNC:6759]	6	q21
Amacrine Cells	ANKRD12	3.04883e-239	1.02727e-234	0.332766	0.542	0.416	ankyrin repeat domain 12 [Source:HGNC Symbol;Acc:HGNC:29135]	18	p11.22
Amacrine Cells	ZNF91	1.08569e-204	3.65814e-200	0.331474	0.316	0.205	zinc finger protein 91 [Source:HGNC Symbol;Acc:HGNC:13166]	19	p12
Amacrine Cells	PHACTR3	0	0	0.331429	0.146	0.04	phosphatase and actin regulator 3 [Source:HGNC Symbol;Acc:HGNC:15833]	20	q13.32
Amacrine Cells	ZNF462	2.09717e-172	7.06622e-168	0.331374	0.306	0.206	zinc finger protein 462 [Source:HGNC Symbol;Acc:HGNC:21684]	9	q31.2
Amacrine Cells	TMEM59L	0	0	0.331035	0.214	0.098	transmembrane protein 59 like [Source:HGNC Symbol;Acc:HGNC:13237]	19	p13.11
Amacrine Cells	DAAM1	5.24589e-95	1.76755e-90	0.330564	0.534	0.488	dishevelled associated activator of morphogenesis 1 [Source:HGNC Symbol;Acc:HGNC:18142]	14	q23.1
Amacrine Cells	FAIM2	0	0	0.33045	0.19	0.063	Fas apoptotic inhibitory molecule 2 [Source:HGNC Symbol;Acc:HGNC:17067]	12	q13.12
Amacrine Cells	KCNC1	0	0	0.33029	0.112	0.012	potassium voltage-gated channel subfamily C member 1 [Source:HGNC Symbol;Acc:HGNC:6233]	11	p15.1
Amacrine Cells	GSK3B	8.07228e-223	2.71988e-218	0.330224	0.265	0.157	glycogen synthase kinase 3 beta [Source:HGNC Symbol;Acc:HGNC:4617]	3	q13.33
Amacrine Cells	HP1BP3	3.43533e-233	1.1575e-228	0.330016	0.55	0.435	heterochromatin protein 1 binding protein 3 [Source:HGNC Symbol;Acc:HGNC:24973]	1	p36.12
Amacrine Cells	RP11-128A17.1	0	0	0.329971	0.133	0.031	NA	NA	NA
Amacrine Cells	CITED2	2.06638e-300	6.96245e-296	0.329339	0.471	0.314	Cbp/p300 interacting transactivator with Glu/Asp rich carboxy-terminal domain 2 [Source:HGNC Symbol;Acc:HGNC:1987]	6	q24.1
Amacrine Cells	GAS7	0	0	0.329225	0.127	0.037	growth arrest specific 7 [Source:HGNC Symbol;Acc:HGNC:4169]	17	p13.1
Amacrine Cells	NR2F2	7.22578e-199	2.43465e-194	0.329011	0.153	0.075	nuclear receptor subfamily 2 group F member 2 [Source:HGNC Symbol;Acc:HGNC:7976]	15	q26.2
Amacrine Cells	KIAA0895L	0	0	0.328633	0.191	0.077	KIAA0895 like [Source:HGNC Symbol;Acc:HGNC:34408]	16	q22.1
Amacrine Cells	PTPRN2	0	0	0.32639	0.199	0.09	protein tyrosine phosphatase receptor type N2 [Source:HGNC Symbol;Acc:HGNC:9677]	7	q36.3
Amacrine Cells	NUDT11	3.18377e-277	1.07274e-272	0.326092	0.238	0.124	nudix hydrolase 11 [Source:HGNC Symbol;Acc:HGNC:18011]	X	p11.22
Amacrine Cells	ARHGEF4	0	0	0.326	0.127	0.038	Rho guanine nucleotide exchange factor 4 [Source:HGNC Symbol;Acc:HGNC:684]	2	q21.1
[truncated: 5,922 more rows]

[truncated: 4 more sheets: Selected cell type markers, RetinaMarker enrichment gclust, limma (Kooi et al.), limma (McEvoy et al.)]
