# Supplementary material for: A high-risk retinoblastoma subtype with stemness features, dedifferentiated cone states and neuronal/ganglion cell gene expression
Source: Nat Commun. 2021 Sep 22;12:5578. doi: 10.1038/s41467-021-25792-0 (PMC8458383; doi:10.1038/s41467-021-25792-0)
Supplement: Supplementary file 7 — Supplementary Data 4 [file 41467_2021_25792_MOESM7_ESM.xlsx]

## Sheet: NanoString probes
Table S4. Late stage of cone differentiation in subtype 1 tumors and various stages of cone differentiation in subtype 2 tumors together with the expression of ganglion markers
nCounter Elements Design Details
Gene	Accession	Position	Target Sequence	HUGO Gene	NSID
OTX2	NM_172337.1	1086-1185	GGCTGGACATTCCAGTTTTAGCCAGGCATTGGTTAAAAGAGTTAGATGGGATGATGCTCAGACTCATCTGATCAAAGTTCCGAGAGGCATAGAAGGAAAA	OTX2	NM_172337.1:1085
CRX	NM_000554.4	2901-3000	TCCCTGCCTTCTCAGTCCGAGTTCTCCTTTCATTTTTGGGTGGGGAGGCGGGTTCCAAGAGCCCTTCATTGGTGGAGTTCACAAGGCAAGGTGTAAAAAA	CRX	NM_000554.4:2900
THRB	NM_000461.4	386-485	AAGCCTGCCTACATAGGAAGAGCCATTCAGAGAGGCGCAGCACGTTGAAAAATGAACAGTCGTCGCCACATCTCATCCAGACCACTTGGACTAGCTCAAT	THRB	NM_000461.4:385
RXRG	NM_006917.3	1106-1205	TATGTCATGCTGCTGACAAGCAGCTTTTCACCCTCGTTGAATGGGCCAAGCGTATTCCCCACTTCTCTGACCTCACCTTGGAGGACCAGGTCATTTTGCT	RXRG	NM_006917.3:1105
PDE6H	NM_006205.1	277-376	CCATGGGAGGCATTCAGCCACCTGGAATTGCATGAGCTCGCTCAGTTTGGGATTATCTGAAGTGCCAGAGGTTCTGCCACTCTCAATGACATCTGCTGTA	PDE6H	NM_006205.1:276
GNAT2	NM_005272.2	176-275	AGGATTAGGGGCCTGAAAAAGCTGACAAGACGGCAAATATGGGAAGTGGAGCCAGTGCTGAGGACAAAGAACTGGCCAAGAGGTCCAAGGAGCTAGAAAA	GNAT2	NM_005272.2:175
ARR3	NM_004312.2	761-860	AGTTGACCAGATCACAGATGTTGTCCTGTATTCACTAGACAAGTACACCAAGACTGTGTTCATTCAGGAATTCACGGAGACTGTAGCTGCTAATTCCAGC	ARR3	NM_004312.2:760
GUCA1C	NM_005459.3	387-486	TCTATTGACAAAAATGAACTACTGGACATGTTCATGGCGGTACAAGCCCTCAATGGCCAGCAAACTCTGAGTCCTGAAGAATTCATCAACTTGGTGTTCC	GUCA1C	NM_005459.3:386
POU4F2	NM_004575.2	1573-1672	TCCAGTAAATGTGAATCTCGACAAATCGAGGACTGAAGAGGGAGCGAACGAGCGAACAACTGAGCCCAAGCCGGTGAGAATGTGAAACAGTTTCTCAAAG	POU4F2	NM_004575.2:1572
EBF3	NM_001005463.1	641-740	CAATCAGAACTGTTTGAAGAATGCAGGCAACCCTCGAGATATGCGGAGATTCCAGGTTGTTGTATCGACAACAGTCAACGTGGACGGCCACGTGCTGGCC	EBF3	NM_001005463.1:640
EBF1	NM_024007.4	864-963	TGTAACCAAAATTGCCTAAAGAATGCGGGAAACCCACGTGACATGCGGAGATTCCAGGTCGTGGTGTCTACGACAGTCAATGTGGATGGCCATGTCCTGG	EBF1	NM_024007.4:863
GAP43	NM_002045.3	1409-1508	ATTTGATCTGGTGCGTGTGGCCCTGTGGGAGTCCACTTTCCTCTCTCTCTCTCTCTCTGTTCCAAGTGTGTGTGCAATGTTCCGTTCATCTGAGGAGTCC	GAP43	NM_002045.3:1408
ATOH7	NM_145178.3	13-112	ACAGCTACTGCGCTAAAAGCGCTCCTTCCCTGAGCTTCGGGAAAGAGTTCATCTTCCTGCAAAGGAGTCTCAGGCTTTCCCAGAGGACTTGAAAGGCCTT	ATOH7	NM_145178.3:12
SOX11	NM_003108.3	5651-5750	CTAAGCATTGACAGAATATCTTAAAATGGTAACCTGGGGGTGGCGGGTGGGTGCTGTGTGCACGGCAGCCTAGCCAGTGGGGATCCTGCTGTTTATTATA	SOX11	NM_003108.3:5650
NEFL	NM_006158.3	3301-3400	GGTAAAGTGCTTCCTTGCCATGATGGTAATGGATTGGAACTATGAAGGCTCTCAGTGTATTGGCTTCTGTAAAGATGAGGCGTCTCCTCAGAAACAAAAC	NEFL	NM_006158.3:3300
RPL37A	NM_000998.4	299-398	CTTCCGCTGTCACGGTAAAGTCCGCCATCAGAAGACTGAAGGAGTTGAAAGACCAGTAGACGCTCCTCTACTCTTTGAGACATCACTGGCCTATAATAAA	RPL37A	NM_000998.4:298
GAPDH	NM_002046.3	973-1072	CACTCCTCCACCTTTGACGCTGGGGCTGGCATTGCCCTCAACGACCACTTTGTCAAGCTCATTTCCTGGTATGACAACGAATTTGGCTACAGCAACAGGG	GAPDH	NM_002046.3:972
H2AFZ	NM_002106.3	111-211	GGTGGTGGGATCTCACCGTGGGTCCGATTAGCCTTTTCTCTGCCTTGCTTGCTTGAGCTTCAGCGGAATTCGAAATGGCTGGCGGTAAGGCTGGAAAGGA	H2AFZ	NM_002106.3:111
CNX	NM_001024649.1	226-325	CCTTGACGATGTCATTGAAGAGGTAGAAGACTCAAAACCAGATACCACTGCTCCTCCTTCATCTCCCAAGGTTACTTACAAAGCTCCAGTTCCAACAGGG	CANX	NM_001024649.1:225
SNRPD3	NM_001278656.1	427-526	ATGTCTATTGGTGTGCCGATTAAAGTACTGCATGAGGCCGAGGGCCACATTGTGACATGTGAGACGAACACCGGTGAGGTATATCGGGGGAAGCTCATTG	SNRPD3	NM_001278656.1:426
TBP	NM_003194.4	740-839	CAGCTTCGGAGAGTTCTGGGATTGTACCGCAGCTGCAAAATATTGTATCCACAGTGAATCTTGGTTGTAAACTTGACCTAAAGACCATTGCACTTCGTGC	TBP	NM_003194.4:739
VPS29	NM_016226.4	113-212	TCTGCACATCCCACACCGGTGCAACAGTTTGCCAGCTAAATTCAAAAAACTCCTGGTGCCAGGAAAAATTCAGCACATTCTCTGCACAGGAAACCTTTGC	VPS29	NM_016226.4:112

## Sheet: NanoString data
Table S4. Late stage of cone differentiation in subtype 1 tumors and various stages of cone differentiation in subtype 2 tumors together with the expression of ganglion markers
NanoString expression data of cone and ganglion markers in retinal organoids and in the two retinoblastoma subtypes
Gene	Cell_Type	iPs_D35_1	iPs_D35_2	iPs_D35_3	iPs_D49_1	iPs_D49_2	iPs_D49_3	iPs_D56_1	iPs_D56_2	iPs_D56_3	iPs_D84_1	iPs_D84_2	iPs_D84_3	iPs_D112_1	iPs_D112_2	iPs_D112_3	iPs_D173_1	iPs_D173_2	iPs_D173_3	RB63	RB52	RB603	RB218	RB47	RB49	RB28	RB634	RB25	RB23	RB4	RB9	RB217	RB35	RB213	RB11	RB2	RB30	RB10	RB34	RB219	RB203	RB216	RB647	RB704	RB3	RB51	RB42	RB593	RB48
OTX2	Early cone	11.55	11.65	12.01	12.07	12.43	12.36	12.91	12.81	12.83	14.05	13.12	14.54	14.35	14.86	14.57	14.22	14.56	14.26	14.55	14.21	13.92	13.92	14.06	14.16	14.3	14.34	13.92	14.23	14.25	13.99	14.52	14.12	14.1	13.93	13.85	13.84	13.78	13.91	14.39	14.79	14.22	14.03	13.47	13.66	14.25	13.84	13.24	13.59
CRX	Early cone	3.97	3.8	3.19	7.75	8.5	8.5	9.12	9.26	9.05	10.87	9.77	11.27	11.59	11.88	11.67	11.6	12	11.67	12.08	12.31	12.97	12.75	12.15	12.39	12.39	13.65	12.08	11.81	12.66	11.91	12.39	12.54	12.42	12.47	12.71	12	12.33	12.4	11.98	12.71	12.58	13.77	13.4	13.35	12.23	12.75	12.19	11.52
THRB	Early cone	7.69	7.62	8.21	8.87	9.28	9.02	9.52	9.36	9.04	10.32	9.21	10.83	10.94	10.75	10.55	10.81	11.12	10.98	11.95	11.46	12.26	12.11	11.79	12.54	12.02	13.3	11.59	11.82	12.16	11.43	11.74	12.14	11.8	12.29	12.74	11.34	12.04	12.15	11.81	12.75	13.16	13.51	12.83	12.47	11.73	11.91	12.27	11.92
RXRG	Early cone	0	0.05	2.58	8.48	9.32	8.99	9.64	9.79	9.63	11.45	10.79	11.94	11.91	12.28	12.02	11.66	12.15	11.98	13.09	12.72	12.91	12.64	12.84	12.72	12.97	12.82	12.15	12.29	12.7	12.22	12.84	12.69	12.58	12.7	12.5	12.4	12.64	12.52	13.49	13.02	12.26	12.95	13.17	13.27	12.79	14.15	12.83	13
PDE6H	Late cone	0	1.79	2.39	5.23	6.43	5.67	6.28	6.97	6.74	11.47	11	12.24	13.14	13.27	13.01	14.3	14.64	14.39	14.63	14.96	14.55	14.68	14.49	14.55	14.54	14.4	14.29	13.46	14.6	14.11	14.6	14.48	14.41	14.29	14.79	14.31	14.55	14.22	13.52	13.59	14.08	14.79	14.93	15	13.93	14.27	14.68	14.52
GNAT2	Late Cone	1.66	1.56	2.03	5.35	6.36	6.01	6.86	7.1	6.76	9.3	8.63	10.01	10.4	10.47	10.25	10.87	11.18	10.96	10.75	10.93	11.18	11.01	11.28	11.56	11.52	12.42	10.71	10.53	10.92	10.2	10.92	11.01	11.26	11.35	11.55	10.87	11.3	11.4	10.27	11.3	11.97	12.6	11.89	11.3	10.72	11.13	10.92	10.29
ARR3	Late Cone	0	0.76	1.66	3.04	3.55	3.95	4.65	4.76	4.6	7.42	7.06	7.96	9.36	9.1	8.77	11.33	11.92	11.57	9.22	11.99	12.39	11.85	11.81	12.09	12.73	12.59	10.81	10.14	12.27	10.74	11.52	12.77	12.42	12.51	12.22	12.28	12.08	12.82	9.99	10.63	11.55	12.53	12.61	11.68	12.63	12.5	11.93	9.39
GUCA1C	Late Cone	0	1.21	0	1.75	0.55	0.25	0.55	0.34	0.24	0.41	3.49	4.46	7.1	7.23	6.37	11.02	11.65	11.22	9.97	11.29	12.48	12.19	11.27	12.34	12.78	12.66	11.88	11.47	12.28	11.19	11.2	12.59	13	12.63	12.85	11.81	10.77	12.91	10.14	10.94	11.93	12.29	12.27	12.7	11.81	10.53	10.74	8.38
POU4F2	Ganglion cells	8.78	9.13	9.19	12.12	12.45	12.21	12.53	12.18	12.1	10.09	9.42	10.32	6.3	7.65	7.37	5.27	5.85	5.89	4.73	6.16	5.26	5.91	5.94	5.85	5.47	8.9	6.15	6.77	5.93	5.95	7.35	6.66	7.35	7.27	7.25	7.75	6.39	6.42	6.25	9.98	10.31	8.13	5.96	8.91	7.74	8.11	6.94	6.71
EBF3	Ganglion cells	8.48	8.39	8.43	10.56	11.26	10.91	11.57	11.17	11.21	10.56	9.86	10.63	9	8.51	8.79	6.48	6.56	6.34	6.71	6.56	0.76	3.21	5.11	5.31	5.52	7.31	4.2	4.8	4.79	6.37	5.51	4.19	2.27	4.3	3.31	5.81	5.13	5.26	7.53	2.28	5.61	5.33	4.19	5.77	7.78	5.41	4.97	10.02
EBF1	Ganglion cells	5.99	6.24	6.35	9.09	9.55	9.38	9.99	9.52	9.52	9.08	8.26	9.44	6.49	6.5	6.81	3.46	3.94	2.49	2.11	0	0.76	0.34	0.17	0	1.03	0.92	0.25	0	0.06	0	0.31	2.66	0.68	0	0.54	0.05	3.59	3.8	4.09	2.28	3.01	5.9	0.75	1.38	0	0	1.56	0
GAP43	Ganglion cells	10.38	10.67	10.28	12.55	12.84	12.78	12.82	12.82	13.03	12.79	12.89	12.67	11.58	11.09	11.85	11.12	9.44	9.25	9.41	10.7	5.89	7.76	8.7	9.02	8.73	9.34	8.18	8.4	8.8	9.45	8.92	8.48	7.98	8.71	8.76	9.53	10.85	8.95	8.75	9.98	10.33	8.88	8.15	9.8	10.03	10.35	9.79	12.42
ATOH7	Ganglion cells	9.94	10.25	10.14	12.27	12.31	12.21	11.87	11.78	11.58	9	8.65	9.54	6.49	7.57	7.59	0.86	0.35	1	5.07	6.71	6.58	6.18	7.6	8.13	7.86	7.13	6.24	5.6	6.2	6.76	7.24	7.27	7.86	7.28	7.3	8.32	6.2	7.52	5.27	9.37	9.26	7.8	7.26	7.49	8.89	5.21	6.29	6.1
SOX11	Ganglion cells	12.33	12.64	12.35	13.38	14.01	13.65	14	13.75	13.83	13.78	13.3	13.16	13.27	11.83	12.47	11.13	10.38	10.07	10.8	10.72	8.57	9.52	10.15	9.29	9.84	10.61	9.86	10.08	9.9	10.41	10.3	10.02	8.61	10.39	9.61	10.27	10.69	9.25	9.01	10.69	10.58	10.93	10.27	9.9	10.96	9.86	11.01	10.83
NEFL	Ganglion cells	7.91	8.31	7.94	11.43	11.83	11.68	11.8	11.82	11.66	11.61	11.48	11.63	10.21	9.56	9.57	10.11	7.88	8.59	4.76	5.15	4.49	5.66	2.32	4.15	0.75	4.93	5.31	7.36	7.05	8.71	7.32	5.3	6.1	5.2	6.35	6.69	9.09	8.07	9.57	9.42	9.5	4.13	1.45	7.42	5.67	7.83	6.23	0
[truncated: 37 more columns]

## Sheet: NanoString Statistics
Table S4. Late stage of cone differentiation in subtype 1 tumors and various stages of cone differentiation in subtype 2 tumors together with the expression of ganglion markers
Statistics comparing the NanoString expression of cone and ganglion markers bewteen subtype 1 and subtype 2 retinoblastoma (two-sided t test)
gene	log2FC	t	df	p	p.adjusted
THRB	-0.56	3.20073	64.5425	0.00212757	0.00283676
RXRG	0.1	-0.832834	64.3987	0.408016	0.408016
CRX	-0.6	4.52163	64.0044	2.71543e-05	4.65502e-05
OTX2	0.09	-0.980444	64.9633	0.330504	0.36055
PDE6H	-1.59	6.21672	51.7548	8.88986e-08	2.66696e-07
GNAT2	-1.39	6.24611	61.3687	4.40168e-08	1.76067e-07
ARR3	-1.86	5.7158	63.7639	3.11259e-07	7.47022e-07
GUCA1C	-3.36	8.28162	60.3069	1.56537e-11	9.3922e-11
POU4F2	0.87	-2.25009	52.7251	0.0286406	0.0343687
EBF3	4.22	-8.8845	55.3849	3.04772e-12	3.65726e-11
EBF1	2.22	-4.41145	64.99	3.94916e-05	5.92374e-05
GAP43	1.61	-4.94297	61.9735	6.1648e-06	1.23296e-05

## Sheet: IHC CRX, ARR3, EBF3, Ki-67
Table S4. Late stage of cone differentiation in subtype 1 tumors and various stages of cone differentiation in subtype 2 tumors together with the expression of ganglion markers
Immunohistochemistry of CRX (early photoreceptor marker), ARR3 (late cone marker), EBF3 (ganglion marker) and KI67 in the two subtypes of retinoblastoma
ID	subtype	CRX			ARR3			EBF3			CRX-ARR3	CRX-EBF3	ARR3-EBF3	Ki-67 % cells	Ki-67-ARR3	Ki67-EBF3
		Intensity	% cells	QS	Intensity	% cells	QS	Intensity	% cells	QS
RB1	1	3	80	240	3	70	210	1	20	20	Costaining	Costaining	Costaining	10	Costaining	Costaining
RB14	2	3	100	300	3	80	240	2	20	40	Costaining	Costaining	Costaining	70	Costaining	Costaining
RB2	1	3	100	300	3	100	300	0	100	0	Costaining	/	/	10	Costaining	/
RB203	1	2	100	200	3	30	90	2	20	40	Costaining	Costaining	Mutually exclusive	100	Costaining	Costaining
RB209	2	3	100	300	3	50	150	2	50	100	Costaining	Costaining	Mutually exclusive	50	Mutually exclusive	Costaining
RB21	2	1	100	100	3	100	300	1	60	60	Costaining	Costaining	Costaining	NA	NA	NA
RB211	2	2	90	180	0	100	0	2	40	80	/	Costaining	/	60	/	Costaining
RB212	2	3	100	300	3	100	300	3	80	240	Costaining	Costaining	Costaining	40	Costaining	Costaining
RB22	2	3	100	300	3	90	270	1	20	20	Costaining	Costaining	Costaining	NA	NA	NA
RB224	2	3	60	180	3	80	240	1	50	50	Costaining	Costaining	Mutually exclusive	70	Mutually exclusive	Costaining
RB41	2	2	80	160	1	90	90	3	100	300	Costaining	Costaining	Costaining	NA	NA	NA
RB43	2	2	90	180	3	30	90	3	70	210	Costaining	Costaining	Mutually exclusive	70	Mutually exclusive	Costaining
RB50	1	3	100	300	2	70	140	1	20	20	Costaining	Costaining	Costaining	40	Costaining	Costaining
RB57	2	1	50	50	3	10	30	2	70	140	Costaining	Costaining	Costaining	30	Costaining	Costaining
RB58	2	2	40	80	3	20	60	3	80	240	Costaining	Costaining	Mutually exclusive	30	Mutually exclusive	Costaining
RB590	2	3	100	300	3	90	270	3	90	270	Costaining	Costaining	Costaining	80	Costaining	Costaining
RB593	2	3	100	300	2	80	160	3	10	30	Costaining	Costaining	Mutually exclusive	100	Costaining	Costaining
RB598	2	2	100	200	2	90	180	2	80	160	Costaining	Costaining	Costaining	70	Costaining	Costaining
RB603	1	3	100	300	3	80	240	0	100	0	Costaining	/	/	80	Costaining	/
RB617	2	3	100	300	3	30	90	3	70	210	Costaining	Costaining	Mutually exclusive	70	Mutually exclusive	Costaining
RB632	2	3	100	300	2	70	140	1	5	5	Costaining	Costaining	Costaining	70	Costaining	Costaining
RB634	1	3	100	300	3	100	300	2	10	20	Costaining	Costaining	Costaining	60	Costaining	Costaining
RB635	2	2	100	200	2	80	160	3	100	300	Costaining	Costaining	Costaining	80	Costaining	Costaining
RB647	2	3	100	300	2	70	140	1	30	30	Costaining	Costaining	Costaining	80	Costaining	Costaining
RB659	2	3	100	300	3	50	150	3	80	240	Costaining	Costaining	Costaining	70	Costaining	Costaining
RB663	1	1	100	100	1	100	100	0	100	0	Costaining	/	/	NA	NA	NA
RB671	1	3	100	300	2	80	160	0	100	0	Costaining	/	/	70	Costaining	/
RB7	2	3	70	210	3	30	90	3	100	300	Costaining	Costaining	Costaining	NA	NA	NA
RB704	2	3	80	240	2	60	120	2	20	40	Costaining	Costaining	Costaining	80	Costaining	Costaining
RB707	2	3	100	300	3	80	240	3	100	300	Costaining	Costaining	Costaining	90	Costaining	Costaining
RB714	1	3	100	300	3	80	240	0	100	0	Costaining	/	/	80	Costaining	/
RB716	2	3	100	300	3	30	90	3	80	240	Costaining	Costaining	Mutually exclusive	80	Mutually exclusive	Costaining
RBsjd2	2	3	100	300	2	60	120	2	50	100	Costaining	Costaining	Costaining	NA	NA	NA
RBsjd8	2	3	100	300	3	20	60	2	80	160	Costaining	Costaining	Mutually exclusive	NA	NA	NA

## Sheet: IHC staining conditions
Table S4. Late stage of cone differentiation in subtype 1 tumors and various stages of cone differentiation in subtype 2 tumors together with the expression of ganglion markers
Immunohistochemistry staining antibodies and conditions
Antibody	suppliers and catalog number	type	dilution for AFA/Bouin fixed tissues	dilution for formalin fixed tissues	pH of Citrate Buffer
CRX	Abcam ab140603	rabbit polyclonal	1/300	1/500	9
ARR3	Proteintech Group Cat# 11100-2-AP, RRID:AB_2289959	rabbit polyclonal	1/150	1/300	6
EBF3	Abnova Corporation Cat# H00253738-M05, RRID:AB_565597	mouse monoclonal	1/800	1/800	6
Ki-67	Abcam Cat# ab15580, RRID:AB_443209	rabbit polyclonal	1/2500	1/2500	6
TFF1	Sigma-Aldrich Cat# HPA003425, RRID:AB_1848260	rabbit polyclonal	1/1000	1/1000	6
