# Supplementary material for: A high-risk retinoblastoma subtype with stemness features, dedifferentiated cone states and neuronal/ganglion cell gene expression
Source: Nat Commun. 2021 Sep 22;12:5578. doi: 10.1038/s41467-021-25792-0 (PMC8458383; doi:10.1038/s41467-021-25792-0)
Supplement: Supplementary file 8 — Supplementary Data 5 [file 41467_2021_25792_MOESM8_ESM.xlsx]

## Sheet: Cluster Markers
Table S5. Single-cell transcriptomic analysis
Cluster markers: genes most upregulated in the cluster as compared with all other clusters. One-sided Wilcoxon tests with BH correction were used, see Methods
cluster	gene	p_val	p_val_adj	avg_logFC	pct.1	pct.2	description	chr	band
0	TFF1	5.6428e-65	1.02338e-60	1.11928	0.944	0.7	trefoil factor 1	21	q22.3
0	DCT	7.91613e-108	1.43567e-103	1.08472	1	0.823	dopachrome tautomerase	13	q32.1
0	GNGT1	1.66199e-63	3.01419e-59	1.05726	0.825	0.409	G protein subunit gamma transducin 1	7	q21.3
0	TPH1	2.65084e-73	4.80756e-69	0.924707	0.933	0.517	tryptophan hydroxylase 1	11	p15.1
0	GAP43	4.98306e-75	9.03728e-71	0.772673	0.95	0.501	growth associated protein 43	3	q13.31
0	IGDCC3	8.29411e-68	1.50422e-63	0.748346	0.947	0.598	immunoglobulin superfamily DCC subclass member 3	15	q22.31
0	H2AFY2	5.75511e-49	1.04375e-44	0.736085	0.658	0.265	H2A histone family member Y2	10	q22.1
0	RCN1	1.25526e-40	2.27653e-36	0.665412	0.706	0.366	reticulocalbin 1	11	p13
0	AGL	1.26865e-48	2.30082e-44	0.625447	0.819	0.487	amylo-alpha-1, 6-glucosidase, 4-alpha-glucanotransferase	1	p21.2
0	ROBO4	1.59812e-36	2.89836e-32	0.620511	0.644	0.333	roundabout guidance receptor 4	11	q24.2
0	RCVRN	3.30631e-68	5.99632e-64	0.616198	1	0.955	recoverin	17	p13.1
0	GNG3	1.5337e-55	2.78152e-51	0.605104	0.892	0.526	G protein subunit gamma 3	11	q12.3
0	MAB21L1	2.80771e-45	5.09206e-41	0.603784	0.889	0.603	mab-21 like 1	13	q13.3
0	FXYD6	1.39806e-56	2.53552e-52	0.584953	0.956	0.669	FXYD domain containing ion transport regulator 6	11	q23.3
0	MLLT11	1.16891e-58	2.11994e-54	0.581217	0.994	0.828	MLLT11, transcription factor 7 cofactor	1	q21.3
0	PPP1CC	1.46142e-48	2.65042e-44	0.56279	0.997	0.89	protein phosphatase 1 catalytic subunit gamma	12	q24.11
0	CPLX3	5.34963e-44	9.70209e-40	0.56049	0.939	0.728	complexin 3	15	q24.1
0	TPRX1	4.45085e-47	8.07206e-43	0.559668	0.856	0.537	tetrapeptide repeat homeobox 1	19	q13.33
0	CA10	2.86642e-40	5.19854e-36	0.533913	0.761	0.425	carbonic anhydrase 10	17	q22
0	BASP1	1.28116e-45	2.32352e-41	0.533125	0.956	0.761	brain abundant membrane attached signal protein 1	5	p15.1
0	ATP1B1	4.02832e-41	7.30575e-37	0.514443	0.958	0.785	ATPase Na+/K+ transporting subunit beta 1	1	q24.2
0	SLC44A1	9.61722e-39	1.74418e-34	0.504599	0.878	0.594	solute carrier family 44 member 1	9	q31.1
0	CBX5	1.92242e-47	3.4865e-43	0.501697	0.992	0.826	chromobox 5	12	q13.13
0	UCHL1	4.40371e-41	7.98656e-37	0.496083	0.811	0.49	ubiquitin C-terminal hydrolase L1	4	p13
0	TPD52	4.87246e-37	8.8367e-33	0.47642	0.856	0.587	tumor protein D52	8	q21.13
0	MAP1B	4.05533e-41	7.35475e-37	0.45659	0.997	0.866	microtubule associated protein 1B	5	q13.2
0	CHN2	1.11411e-29	2.02054e-25	0.449477	0.786	0.531	chimerin 2	7	p14.3
0	RCN2	2.03391e-37	3.6887e-33	0.448334	0.894	0.683	reticulocalbin 2	15	q24.3
0	APLP1	2.87254e-33	5.20965e-29	0.447846	0.903	0.716	amyloid beta precursor like protein 1	19	q13.12
0	CHRNA3	2.23614e-27	4.05546e-23	0.444585	0.8	0.531	cholinergic receptor nicotinic alpha 3 subunit	15	q25.1
0	FBL	1.15421e-31	2.09328e-27	0.443493	0.967	0.87	fibrillarin	19	q13.2
0	PEG10	5.87859e-22	1.06614e-17	0.442202	0.875	0.683	paternally expressed 10	7	q21.3
0	LDLRAD3	5.65191e-32	1.02503e-27	0.44084	0.678	0.376	low density lipoprotein receptor class A domain containing 3	11	p13
0	SRP9	2.3067e-43	4.18344e-39	0.439976	0.983	0.869	signal recognition particle 9	1	q42.12
0	NNAT	8.69157e-37	1.5763e-32	0.438802	0.978	0.827	neuronatin	20	q11.23
0	STRADB	6.29006e-36	1.14077e-31	0.433181	0.889	0.644	STE20 related adaptor beta	2	q33.1
0	CELF3	9.8076e-32	1.77871e-27	0.43065	0.836	0.585	CUGBP Elav-like family member 3	1	q21.3
0	TTC9B	1.61831e-35	2.93496e-31	0.424118	0.617	0.27	tetratricopeptide repeat domain 9B	19	q13.2
0	TUBA1A	6.15457e-25	1.11619e-20	0.422052	0.986	0.883	tubulin alpha 1a	12	q13.12
0	TUBB2B	4.52612e-31	8.20856e-27	0.417926	0.986	0.823	tubulin beta 2B class IIb	6	p25.2
0	NLRP1	2.12736e-31	3.85818e-27	0.415896	0.853	0.619	NLR family pyrin domain containing 1	17	p13.2
0	MALAT1	1.25103e-40	2.26886e-36	0.413707	0.997	1	metastasis associated lung adenocarcinoma transcript 1	11	q13.1
0	MARCKSL1	4.72267e-38	8.56504e-34	0.411614	0.989	0.859	MARCKS like 1	1	p35.1
0	MDK	2.85365e-20	5.17538e-16	0.405457	0.667	0.427	midkine	11	p11.2
0	NEUROD1	1.97089e-33	3.57441e-29	0.404807	0.994	0.868	neuronal differentiation 1	2	q31.3
0	SEPT4	1.01587e-24	1.84237e-20	0.397546	0.9	0.678	septin 4	17	q22
0	IMPG2	2.66664e-25	4.83623e-21	0.393954	0.914	0.737	interphotoreceptor matrix proteoglycan 2	3	q12.3
0	TROVE2	3.24001e-28	5.87608e-24	0.391328	0.767	0.507
0	EDIL3	2.0281e-31	3.67817e-27	0.390784	0.656	0.331	EGF like repeats and discoidin domains 3	5	q14.3
0	SUMO1	1.40336e-33	2.54513e-29	0.390326	0.964	0.813	small ubiquitin-like modifier 1	2	q33.1
0	ENO3	1.45605e-19	2.6407e-15	0.389422	0.725	0.499	enolase 3	17	p13.2
0	MSI1	1.64097e-19	2.97606e-15	0.38802	0.786	0.605	musashi RNA binding protein 1	12	q24.31
0	GNB3	3.61316e-26	6.55282e-22	0.3867	0.992	0.9	G protein subunit beta 3	12	p13.31
0	SCG3	5.99872e-28	1.08793e-23	0.386383	0.983	0.788	secretogranin III	15	q21.2
0	CADM3	2.36233e-30	4.28433e-26	0.386194	0.536	0.232	cell adhesion molecule 3	1	q23.2
0	LINC00592	8.36677e-23	1.5174e-18	0.38606	0.472	0.229	long intergenic non-protein coding RNA 592	12	q13.13
0	FADS1	2.52927e-26	4.58708e-22	0.383519	0.908	0.708	fatty acid desaturase 1	11	q12.2
0	CRMP1	1.25469e-31	2.27551e-27	0.381614	0.953	0.742	collapsin response mediator protein 1	4	p16.2
0	PLEKHB1	2.51286e-22	4.55732e-18	0.37976	0.878	0.696	pleckstrin homology domain containing B1	11	q13.4
0	PTMS	1.63233e-30	2.9604e-26	0.378423	0.997	0.901	parathymosin	12	p13.31
0	MEIS2	6.80103e-24	1.23343e-19	0.376731	0.906	0.69	Meis homeobox 2	15	q14
0	SOX11	6.96996e-17	1.26407e-12	0.372128	0.85	0.672	SRY-box 11	2	p25.2
0	RTN3	2.08856e-28	3.78782e-24	0.371572	0.981	0.838	reticulon 3	11	q13.1
0	PRMT1	7.19225e-24	1.30439e-19	0.370372	0.922	0.747	protein arginine methyltransferase 1	19	q13.33
0	GPM6A	6.85434e-26	1.2431e-21	0.367556	0.928	0.753	glycoprotein M6A	4	q34.2
0	TSC22D1	9.72374e-23	1.7635e-18	0.363978	0.794	0.55	TSC22 domain family member 1	13	q14.11
0	ARGLU1	2.36247e-23	4.28457e-19	0.362725	0.872	0.718	arginine and glutamate rich 1	13	q33.3
0	ARL6IP6	1.18167e-25	2.14307e-21	0.353196	0.769	0.494	ADP ribosylation factor like GTPase 6 interacting protein 6	2	q23.3
0	H3F3A	1.25595e-41	2.27779e-37	0.348239	0.997	0.994	H3 histone family member 3A	1	q42.12
0	NOVA2	1.63584e-27	2.96676e-23	0.347732	0.486	0.203	NOVA alternative splicing regulator 2	19	q13.32
0	TJP3	1.66436e-21	3.01848e-17	0.342093	0.761	0.519	tight junction protein 3	19	p13.3
0	FAM161A	2.81462e-20	5.1046e-16	0.340514	0.872	0.678	FAM161A, centrosomal protein	2	p15
0	UBE2E3	6.96467e-24	1.26311e-19	0.338798	0.903	0.724	ubiquitin conjugating enzyme E2 E3	2	q31.3
0	MARCKS	2.25188e-25	4.084e-21	0.337128	0.981	0.862	myristoylated alanine rich protein kinase C substrate	6	q21
0	NSG1	7.76634e-22	1.4085e-17	0.336911	0.539	0.288	neuronal vesicle trafficking associated 1	4	p16.3
0	NREP	3.49364e-21	6.33607e-17	0.336891	0.872	0.705	neuronal regeneration related protein	5	q22.1
0	FDPS	5.74891e-19	1.04262e-14	0.336742	0.875	0.709	farnesyl diphosphate synthase	1	q22
0	TFDP1	1.16642e-21	2.11543e-17	0.3366	0.8	0.595	transcription factor Dp-1	13	q34
0	MLLT3	6.49046e-24	1.17711e-19	0.33364	0.436	0.179	MLLT3, super elongation complex subunit	9	p21.3
0	FILIP1L	1.41338e-18	2.56331e-14	0.333102	0.372	0.163	filamin A interacting protein 1 like	3	q12.1
0	POU2F2	1.08381e-19	1.96559e-15	0.327578	0.708	0.473	POU class 2 homeobox 2	19	q13.2
0	NBEA	1.4293e-18	2.59218e-14	0.326107	0.586	0.364	neurobeachin	13	q13.3
0	CFL1	8.34904e-39	1.51418e-34	0.325956	1	0.988	cofilin 1	11	q13.1
0	ATP1A3	1.01344e-19	1.83797e-15	0.324504	0.944	0.779	ATPase Na+/K+ transporting subunit alpha 3	19	q13.2
0	VAMP2	1.21688e-28	2.20694e-24	0.324283	0.992	0.885	vesicle associated membrane protein 2	17	p13.1
0	LDHB	7.06023e-29	1.28044e-24	0.323672	0.997	0.961	lactate dehydrogenase B	12	p12.1
0	PRDX2	7.90589e-23	1.43381e-18	0.321341	0.981	0.887	peroxiredoxin 2	19	p13.13
0	EID1	2.79406e-24	5.06731e-20	0.320927	0.956	0.877	EP300 interacting inhibitor of differentiation 1	15	q21.1
0	PCBP4	1.35617e-21	2.45955e-17	0.319704	0.992	0.859	poly(rC) binding protein 4	3	p21.2
0	FAIM2	4.96492e-25	9.00437e-21	0.31877	0.517	0.251	Fas apoptotic inhibitory molecule 2	12	q13.12
0	PTPRN	3.65688e-21	6.63213e-17	0.317721	0.681	0.455	protein tyrosine phosphatase, receptor type N	2	q35
0	TMTC4	2.5917e-28	4.70031e-24	0.315094	0.553	0.259	transmembrane and tetratricopeptide repeat containing 4	13	q32.3
0	PHOX2A	1.48318e-19	2.6899e-15	0.314698	0.442	0.21	paired like homeobox 2A	11	q13.4
0	HACD3	6.04759e-19	1.09679e-14	0.31405	0.803	0.603	3-hydroxyacyl-CoA dehydratase 3	15	q22.31
0	ENAH	1.67315e-21	3.03443e-17	0.313655	0.931	0.721	ENAH, actin regulator	1	q42.12
0	PODXL2	6.00609e-17	1.08926e-12	0.312897	0.792	0.601	podocalyxin like 2	3	q21.3
0	ARL4D	2.13057e-08	0.000386401	0.310835	0.808	0.669	ADP ribosylation factor like GTPase 4D	17	q21.31
0	TMSB4X	1.26076e-32	2.28651e-28	0.310185	1	1	thymosin beta 4 X-linked	X	p22.2
0	JTB	3.18854e-25	5.78274e-21	0.308386	0.939	0.817	jumping translocation breakpoint	1	q21.3
0	SET	1.38992e-22	2.52076e-18	0.307094	0.994	0.924	SET nuclear proto-oncogene	9	q34.11
0	ENSA	1.6935e-19	3.07133e-15	0.306925	0.867	0.724	endosulfine alpha	1	q21.3
0	ARRDC3	4.68576e-18	8.49809e-14	0.305725	0.694	0.474	arrestin domain containing 3	5	q14.3
0	LUC7L3	2.13469e-17	3.87148e-13	0.304715	0.911	0.773	LUC7 like 3 pre-mRNA splicing factor	17	q21.33
0	E2F1	3.1637e-20	5.73769e-16	0.304106	0.814	0.593	E2F transcription factor 1	20	q11.22
0	COX6A1	1.96083e-24	3.55616e-20	0.303986	0.994	0.949	cytochrome c oxidase subunit 6A1	12	q24.31
0	RXRG	1.33821e-21	2.42698e-17	0.303929	0.978	0.839	retinoid X receptor gamma	1	q23.3
0	NRL	2.72264e-16	4.93778e-12	0.30038	0.619	0.411	neural retina leucine zipper	14	q12
0	SNRPE	4.44032e-24	8.05297e-20	0.299813	0.981	0.903	small nuclear ribonucleoprotein polypeptide E	1	q32.1
0	SLC38A1	6.51085e-18	1.18081e-13	0.299727	0.844	0.615	solute carrier family 38 member 1	12	q13.11
0	PET100	2.39144e-19	4.33712e-15	0.299028	0.917	0.822	PET100 homolog	19	p13.2
0	ANKRD10	1.13487e-18	2.05821e-14	0.298794	0.733	0.531	ankyrin repeat domain 10	13	q34
0	PFDN2	4.14194e-21	7.51183e-17	0.297311	0.883	0.712	prefoldin subunit 2	1	q23.3
0	RUFY3	3.31242e-18	6.0074e-14	0.296312	0.617	0.39	RUN and FYVE domain containing 3	4	q13.3
0	INSR	8.64649e-13	1.56813e-08	0.295556	0.644	0.461	insulin receptor	19	p13.2
0	MYL6	1.04054e-25	1.88713e-21	0.29344	1	0.98	myosin light chain 6	12	q13.2
0	PEX5L	1.12221e-15	2.03524e-11	0.292769	0.647	0.449	peroxisomal biogenesis factor 5 like	3	q26.33
0	TBCB	4.54967e-16	8.25129e-12	0.290509	0.853	0.724	tubulin folding cofactor B	19	q13.12
0	MAP6	9.6098e-18	1.74283e-13	0.290237	0.631	0.415	microtubule associated protein 6	11	q13.5
0	NFIB	1.54355e-18	2.79939e-14	0.290179	0.575	0.326	nuclear factor I B	9	p22.3
0	SYCE1L	2.18537e-12	3.96339e-08	0.289783	0.722	0.57	synaptonemal complex central element protein 1 like	16	q23.1
0	SCT	2.26089e-18	4.10036e-14	0.288761	0.536	0.294	secretin	11	p15.5
0	XRCC5	2.94049e-18	5.33287e-14	0.288508	0.9	0.753	X-ray repair cross complementing 5	2	q35
0	DRAP1	2.67846e-19	4.85765e-15	0.288248	0.894	0.8	DR1 associated protein 1	11	q13.1
0	MAP2	2.44573e-16	4.43558e-12	0.287673	0.917	0.711	microtubule associated protein 2	2	q34
0	RANBP1	1.01552e-18	1.84175e-14	0.287631	0.964	0.877	RAN binding protein 1	22	q11.21
0	CNIH2	2.01758e-13	3.65909e-09	0.286908	0.478	0.309	cornichon family AMPA receptor auxiliary protein 2	11	q13.2
0	EEF1A2	8.29141e-18	1.50373e-13	0.285382	0.914	0.753	eukaryotic translation elongation factor 1 alpha 2	20	q13.33
0	SMARCB1	3.78059e-17	6.85647e-13	0.284967	0.889	0.704	SWI/SNF related, matrix associated, actin dependent regulator of chromatin, subfamily b, member 1	22	q11.23
0	RRP15	1.02059e-19	1.85094e-15	0.283538	0.533	0.295	ribosomal RNA processing 15 homolog	1	q41
0	JPH4	7.33082e-33	1.32952e-28	0.282944	0.378	0.099	junctophilin 4	14	q11.2
0	RBX1	2.29435e-21	4.16103e-17	0.282156	0.939	0.833	ring-box 1	22	q13.2
0	BRINP1	4.80776e-16	8.71936e-12	0.28052	0.544	0.339	BMP/retinoic acid inducible neural specific 1	9	q33.1
0	LINC00599	5.87218e-11	1.06498e-06	0.28029	0.717	0.574	long intergenic non-protein coding RNA 599	8	p23.1
0	C3orf58	4.01496e-19	7.28153e-15	0.279797	0.528	0.288
0	UBE2N	4.20116e-16	7.61922e-12	0.279261	0.775	0.594	ubiquitin conjugating enzyme E2 N	12	q22
0	TNRC6C	1.94611e-14	3.52946e-10	0.279255	0.678	0.484	trinucleotide repeat containing 6C	17	q25.3
0	RFC1	1.18057e-12	2.14108e-08	0.278933	0.814	0.671	replication factor C subunit 1	4	p14
0	FEZ1	9.59184e-21	1.73958e-16	0.278611	0.378	0.15	fasciculation and elongation protein zeta 1	11	q24.2
0	PIK3R1	2.7022e-13	4.9007e-09	0.277053	0.581	0.387	phosphoinositide-3-kinase regulatory subunit 1	5	q13.1
0	ISL2	2.9669e-15	5.38077e-11	0.276805	0.669	0.456	ISL LIM homeobox 2	15	q24.3
0	PSMB7	2.55711e-17	4.63758e-13	0.276743	0.911	0.794	proteasome subunit beta 7	9	q33.3
0	IPO5	1.36289e-15	2.47173e-11	0.275687	0.778	0.553	importin 5	13	q32.2
0	TAGLN3	3.79266e-15	6.87838e-11	0.275671	0.647	0.434	transgelin 3	3	q13.2
0	IGSF21	5.7727e-14	1.04694e-09	0.275242	0.9	0.765	immunoglobin superfamily member 21	1	p36.13
0	DDX18	2.05935e-12	3.73484e-08	0.27506	0.764	0.623	DEAD-box helicase 18	2	q14.1
0	DDX46	2.78773e-17	5.05583e-13	0.272527	0.853	0.683	DEAD-box helicase 46	5	q31.1
0	EIF4A1	1.26313e-15	2.29082e-11	0.2716	0.892	0.74	eukaryotic translation initiation factor 4A1	17	p13.1
0	EYA2	2.14899e-14	3.89741e-10	0.270716	0.594	0.403	EYA transcriptional coactivator and phosphatase 2	20	q13.12
0	TTC3	1.6671e-17	3.02345e-13	0.269103	0.942	0.811	tetratricopeptide repeat domain 3	21	q22.13
0	SNU13	5.33626e-15	9.67784e-11	0.267311	0.861	0.78	small nuclear ribonucleoprotein 13	22	q13.2
0	SIX6	1.12854e-15	2.04672e-11	0.266676	0.917	0.773	SIX homeobox 6	14	q23.1
0	NRP2	1.91892e-15	3.48015e-11	0.266369	0.389	0.187	neuropilin 2	2	q33.3
0	TSTD1	1.11225e-15	2.01717e-11	0.265619	0.786	0.605	thiosulfate sulfurtransferase like domain containing 1	1	q23.3
0	STMN1	8.25389e-22	1.49693e-17	0.265615	1	0.967	stathmin 1	1	p36.11
0	CAMK2N1	8.11842e-14	1.47236e-09	0.265539	0.65	0.468	calcium/calmodulin dependent protein kinase II inhibitor 1	1	p36.12
0	UHRF1	2.54453e-15	4.61476e-11	0.26526	0.792	0.584	ubiquitin like with PHD and ring finger domains 1	19	p13.3
0	TLE4	2.84331e-13	5.15662e-09	0.265123	0.678	0.492	TLE family member 4, transcriptional corepressor	9	q21.31
0	PSMC3	3.84401e-15	6.9715e-11	0.264858	0.869	0.757	proteasome 26S subunit, ATPase 3	11	p11.2
0	SRSF1	3.37479e-16	6.12051e-12	0.264685	0.85	0.671	serine and arginine rich splicing factor 1	17	q22
0	CUTA	1.68244e-16	3.05128e-12	0.26363	0.956	0.845	cutA divalent cation tolerance homolog	6	p21.32
0	ENO2	8.82587e-16	1.60066e-11	0.261746	0.958	0.808	enolase 2	12	p13.31
0	HNRNPA1	3.37948e-26	6.12903e-22	0.261082	1	0.995	heterogeneous nuclear ribonucleoprotein A1	12	q13.13
0	MCM5	1.70044e-14	3.08392e-10	0.260831	0.681	0.488	minichromosome maintenance complex component 5	22	q12.3
0	RFC4	4.8644e-14	8.82207e-10	0.259863	0.697	0.514	replication factor C subunit 4	3	q27.3
0	UNC119	2.28839e-12	4.15022e-08	0.259549	0.914	0.776	unc-119 lipid binding chaperone	17	q11.2
0	SRSF2	2.43819e-20	4.4219e-16	0.25949	0.956	0.838	serine and arginine rich splicing factor 2	17	q25.1
0	CABP2	2.22567e-09	4.03648e-05	0.259408	0.608	0.463	calcium binding protein 2	11	q13.2
0	CCNI	1.22315e-18	2.21831e-14	0.258734	0.983	0.934	cyclin I	4	q21.1
0	PKP2	1.91992e-16	3.48197e-12	0.258175	0.369	0.173	plakophilin 2	12	p11.21
0	ISL1	1.07591e-12	1.95128e-08	0.25748	0.244	0.097	ISL LIM homeobox 1	5	q11.1
0	TOMM22	2.3613e-17	4.28245e-13	0.257437	0.792	0.581	translocase of outer mitochondrial membrane 22	22	q13.1
0	MPHOSPH8	9.92175e-15	1.79941e-10	0.257241	0.75	0.568	M-phase phosphoprotein 8	13	q12.11
0	PMEL	3.25452e-16	5.90241e-12	0.256995	0.253	0.086	premelanosome protein	12	q13.2
0	RASA4	8.97447e-16	1.62761e-11	0.256956	0.594	0.374	RAS p21 protein activator 4	7	q22.1
0	YWHAE	5.13034e-18	9.30439e-14	0.255667	0.983	0.916	tyrosine 3-monooxygenase/tryptophan 5-monooxygenase activation protein epsilon	17	p13.3
0	TUBB2A	2.67981e-09	4.8601e-05	0.255492	0.625	0.471	tubulin beta 2A class IIa	6	p25.2
0	TSPAN3	3.74034e-14	6.78349e-10	0.255491	0.894	0.739	tetraspanin 3	15	q24.3
0	DOK6	2.96262e-14	5.373e-10	0.255168	0.539	0.334	docking protein 6	18	q22.2
0	EI24	4.01587e-15	7.28319e-11	0.254272	0.764	0.574	EI24, autophagy associated transmembrane protein	11	q24.2
0	FEN1	2.54003e-12	4.60659e-08	0.253019	0.744	0.56	flap structure-specific endonuclease 1	11	q12.2
0	CPE	1.2861e-12	2.33247e-08	0.252851	0.958	0.815	carboxypeptidase E	4	q32.3
0	C20orf27	4.76432e-14	8.64057e-10	0.252511	0.581	0.387	chromosome 20 open reading frame 27	20	p13
0	SKP1	3.53132e-16	6.4044e-12	0.252216	0.939	0.852	S-phase kinase associated protein 1	5	q31.1
0	CBX1	4.78866e-17	8.68472e-13	0.252144	0.931	0.768	chromobox 1	17	q21.32
0	HNRNPAB	1.14841e-12	2.08275e-08	0.251657	0.839	0.717	heterogeneous nuclear ribonucleoprotein A/B	5	q35.3
0	SSB	1.87089e-11	3.39305e-07	0.251318	0.761	0.64	Sjogren syndrome antigen B	2	q31.1
0	THBS4	7.14115e-09	0.000129512	0.250841	0.589	0.462	thrombospondin 4	5	q14.1
0	NENF	5.02626e-13	9.11563e-09	0.250575	0.85	0.732	neudesin neurotrophic factor	1	q32.3
0	NCOR1	6.16123e-13	1.1174e-08	0.250394	0.781	0.622	nuclear receptor corepressor 1	17	p11.2
0	MRPS26	4.37927e-11	7.94224e-07	0.249833	0.817	0.674	mitochondrial ribosomal protein S26	20	p13
0	NDUFA13	1.22762e-15	2.22641e-11	0.249199	0.939	0.871	NADH:ubiquinone oxidoreductase subunit A13	19	p13.11
0	NCKAP5	7.35571e-14	1.33403e-09	0.248634	0.592	0.415	NCK associated protein 5	2	q21.2
0	CKB	5.09062e-16	9.23235e-12	0.248494	0.997	0.901	creatine kinase B	14	q32.33
0	STRAP	9.15532e-14	1.66041e-09	0.247281	0.894	0.723	serine/threonine kinase receptor associated protein	12	p12.3
0	CSTF3	3.22446e-09	5.84788e-05	0.246759	0.65	0.523	cleavage stimulation factor subunit 3	11	p13
0	STMN4	9.67873e-17	1.75534e-12	0.245798	0.464	0.229	stathmin 4	8	p21.2
0	POLR2I	2.10182e-12	3.81186e-08	0.245205	0.869	0.728	RNA polymerase II subunit I	19	q13.12
0	GABARAPL2	9.00263e-16	1.63272e-11	0.24476	0.944	0.844	GABA type A receptor associated protein like 2	16	q23.1
0	FJX1	7.92704e-10	1.43765e-05	0.244686	0.511	0.366	four-jointed box kinase 1	11	p13
0	REEP6	1.97107e-12	3.57473e-08	0.24388	0.656	0.479	receptor accessory protein 6	19	p13.3
0	TPR	8.79846e-16	1.59569e-11	0.242644	0.925	0.747	translocated promoter region, nuclear basket protein	1	q31.1
0	MXRA7	4.69146e-13	8.50842e-09	0.242351	0.642	0.461	matrix remodeling associated 7	17	q25.1
0	CDK5R1	3.62452e-14	6.57343e-10	0.241287	0.594	0.388	cyclin dependent kinase 5 regulatory subunit 1	17	q11.2
0	ACTG1	8.37762e-26	1.51937e-21	0.240419	1	1	actin gamma 1	17	q25.3
0	NDUFS8	2.11847e-14	3.84206e-10	0.239599	0.925	0.817	NADH:ubiquinone oxidoreductase core subunit S8	11	q13.2
0	CCDC9	3.10886e-14	5.63823e-10	0.239161	0.503	0.308	coiled-coil domain containing 9	19	q13.32
0	KLHL23	1.75159e-14	3.17668e-10	0.238882	0.756	0.562	kelch like family member 23	2	q31.1
0	SRSF7	3.05359e-15	5.53798e-11	0.237929	0.967	0.829	serine and arginine rich splicing factor 7	2	p22.1
0	PARP1	7.17346e-13	1.30098e-08	0.237556	0.844	0.722	poly(ADP-ribose) polymerase 1	1	q42.12
0	SNRPN	1.2725e-10	2.30781e-06	0.236601	0.803	0.673	small nuclear ribonucleoprotein polypeptide N	15	q11.2
0	ATP1B2	1.34832e-11	2.44531e-07	0.236097	0.758	0.588	ATPase Na+/K+ transporting subunit beta 2	17	p13.1
0	MRPS21	9.36147e-14	1.6978e-09	0.235764	0.919	0.844	mitochondrial ribosomal protein S21	1	q21.2
0	AMER2	7.33933e-11	1.33106e-06	0.235552	0.803	0.648	APC membrane recruitment protein 2	13	q12.13
0	NDUFA3	2.48287e-11	4.50293e-07	0.234585	0.803	0.69	NADH:ubiquinone oxidoreductase subunit A3	19	q13.42
0	NT5DC2	2.5241e-09	4.57771e-05	0.234467	0.761	0.631	5'-nucleotidase domain containing 2	3	p21.1
0	H3F3B	7.94275e-21	1.4405e-16	0.233297	1	0.992	H3 histone family member 3B	17	q25.1
0	SNRNP25	8.33756e-10	1.5121e-05	0.233275	0.669	0.545	small nuclear ribonucleoprotein U11/U12 subunit 25	16	p13.3
0	HNRNPA0	3.89087e-18	7.05648e-14	0.232774	0.989	0.903	heterogeneous nuclear ribonucleoprotein A0	5	q31.2
0	INA	1.93256e-10	3.50489e-06	0.231914	0.819	0.673	internexin neuronal intermediate filament protein alpha	10	q24.33
0	SLC38A5	2.56263e-10	4.64759e-06	0.230835	0.881	0.727	solute carrier family 38 member 5	X	p11.23
0	CADM1	5.01982e-10	9.10395e-06	0.229944	0.739	0.592	cell adhesion molecule 1	11	q23.3
0	PAFAH1B3	6.31597e-14	1.14546e-09	0.229591	0.936	0.817	platelet activating factor acetylhydrolase 1b catalytic subunit 3	19	q13.2
0	NME1	4.68833e-13	8.50275e-09	0.229273	0.911	0.785	NME/NM23 nucleoside diphosphate kinase 1	17	q21.33
0	CDH20	1.68496e-14	3.05585e-10	0.229059	0.358	0.174	cadherin 20	18	q21.33
0	SUMO2	1.76056e-19	3.19295e-15	0.229038	0.997	0.968	small ubiquitin-like modifier 2	17	q25.1
0	PSMD4	2.68431e-12	4.86826e-08	0.229033	0.833	0.714	proteasome 26S subunit, non-ATPase 4	1	q21.3
0	LSM4	2.8346e-11	5.14084e-07	0.228788	0.928	0.827	LSM4 homolog, U6 small nuclear RNA and mRNA degradation associated	19	p13.11
0	POLR2J3	5.2753e-11	9.56728e-07	0.227877	0.881	0.734	RNA polymerase II subunit J3	7	q22.1
0	ZFAND5	2.33673e-09	4.2379e-05	0.226847	0.708	0.575	zinc finger AN1-type containing 5	9	q21.13
0	NR1H2	2.65174e-10	4.8092e-06	0.226802	0.469	0.316	nuclear receptor subfamily 1 group H member 2	19	q13.33
0	CCT2	2.52086e-11	4.57183e-07	0.226692	0.872	0.748	chaperonin containing TCP1 subunit 2	12	q15
0	DAAM1	4.67736e-11	8.48285e-07	0.225696	0.817	0.636	dishevelled associated activator of morphogenesis 1	14	q23.1
0	BICD1	1.77557e-10	3.22018e-06	0.225131	0.481	0.32	BICD cargo adaptor 1	12	p11.21
0	TMEM106C	4.49876e-10	8.15896e-06	0.2248	0.783	0.669	transmembrane protein 106C	12	q13.11
0	HNRNPM	5.50354e-11	9.98121e-07	0.224633	0.911	0.788	heterogeneous nuclear ribonucleoprotein M	19	p13.2
0	ACAT2	3.03398e-11	5.50243e-07	0.224249	0.547	0.379	acetyl-CoA acetyltransferase 2	6	q25.3
0	REEP1	3.74594e-09	6.79364e-05	0.22412	0.519	0.372	receptor accessory protein 1	2	p11.2
0	FIBP	5.14105e-11	9.32382e-07	0.223762	0.817	0.679	FGF1 intracellular binding protein	11	q13.1
0	H1FX	5.55803e-14	1.008e-09	0.223669	0.975	0.871	H1 histone family member X	3	q21.3
0	CNPY2	7.72911e-11	1.40175e-06	0.223268	0.797	0.674	canopy FGF signaling regulator 2	12	q13.3
0	KRTCAP2	8.09558e-13	1.46821e-08	0.223261	0.833	0.661	keratinocyte associated protein 2	1	q22
0	PSIP1	1.1277e-12	2.0452e-08	0.223064	0.953	0.819	PC4 and SFRS1 interacting protein 1	9	p22.3
0	GNG4	1.43346e-13	2.59973e-09	0.222962	0.753	0.554	G protein subunit gamma 4	1	q42.3
0	FAM155A	2.41631e-18	4.38221e-14	0.222476	0.264	0.081	family with sequence similarity 155 member A	13	q33.3
0	EPS8	2.68973e-11	4.87809e-07	0.221916	0.589	0.42	epidermal growth factor receptor pathway substrate 8	12	p12.3
0	RAD23B	2.07232e-14	3.75836e-10	0.221915	0.806	0.634	RAD23 homolog B, nucleotide excision repair protein	9	q31.2
0	PRNP	1.45575e-10	2.64015e-06	0.221347	0.678	0.551	prion protein	20	p13
0	DNMT1	7.90621e-12	1.43387e-07	0.221083	0.819	0.665	DNA methyltransferase 1	19	p13.2
0	TOMM20	7.79159e-13	1.41308e-08	0.221041	0.867	0.754	translocase of outer mitochondrial membrane 20	1	q42.3
0	MIR7-3HG	2.07029e-09	3.75468e-05	0.221011	0.678	0.527	MIR7-3 host gene	19	p13.3
0	NAP1L4	2.64379e-10	4.79479e-06	0.221	0.781	0.648	nucleosome assembly protein 1 like 4	11	p15.4
0	CELF4	1.44273e-09	2.61653e-05	0.220008	0.692	0.558	CUGBP Elav-like family member 4	18	q12.2
0	RCOR2	1.27088e-14	2.30488e-10	0.219915	0.397	0.2	REST corepressor 2	11	q13.1
0	KIF5C	5.62517e-12	1.02018e-07	0.219433	0.314	0.155	kinesin family member 5C	2	q23.1
0	N4BP2L2	7.72845e-09	0.000140163	0.219362	0.683	0.55	NEDD4 binding protein 2 like 2	13	q13.1
0	PLPPR5	4.74125e-14	8.59873e-10	0.219345	0.383	0.193	phospholipid phosphatase related 5	1	p21.3
0	ILF2	3.50845e-16	6.36293e-12	0.219191	0.922	0.771	interleukin enhancer binding factor 2	1	q21.3
0	DTD1	7.46356e-12	1.35359e-07	0.219141	0.703	0.526	D-tyrosyl-tRNA deacylase 1	20	p11.23
0	REC8	4.68602e-10	8.49856e-06	0.218809	0.65	0.494	REC8 meiotic recombination protein	14	q12
0	ZNF385A	1.97715e-11	3.58576e-07	0.218756	0.85	0.737	zinc finger protein 385A	12	q13.13
0	ARL6IP5	5.38235e-09	9.76143e-05	0.218638	0.714	0.569	ADP ribosylation factor like GTPase 6 interacting protein 5	3	p14.1
0	HPCA	3.58653e-11	6.50454e-07	0.218482	0.644	0.484	hippocalcin	1	p35.1
0	WDR76	1.57957e-09	2.86471e-05	0.217693	0.628	0.486	WD repeat domain 76	15	q15.3
0	TERF2IP	2.22455e-10	4.03444e-06	0.217457	0.825	0.702	TERF2 interacting protein	16	q23.1
0	ZNF428	2.07832e-12	3.76924e-08	0.216777	0.928	0.823	zinc finger protein 428	19	q13.31
0	GNB2	2.31307e-11	4.19498e-07	0.216433	0.731	0.595	G protein subunit beta 2	7	q22.1
0	DEK	9.45154e-13	1.71413e-08	0.216174	0.969	0.903	DEK proto-oncogene	6	p22.3
0	NOP56	8.44158e-11	1.53096e-06	0.21617	0.842	0.706	NOP56 ribonucleoprotein	20	p13
0	HSPE1	1.1861e-12	2.15111e-08	0.21585	0.961	0.859	heat shock protein family E (Hsp10) member 1	2	q33.1
0	GPR180	1.85897e-09	3.37143e-05	0.215708	0.592	0.451	G protein-coupled receptor 180	13	q32.1
0	MRPS6	2.91828e-10	5.29259e-06	0.215165	0.656	0.492	mitochondrial ribosomal protein S6	21	q22.11
0	ARPC5	5.57221e-11	1.01058e-06	0.214886	0.764	0.622	actin related protein 2/3 complex subunit 5	1	q25.3
0	PCBP2	3.98172e-14	7.22125e-10	0.214545	0.994	0.95	poly(rC) binding protein 2	12	q13.13
0	HNRNPK	4.58222e-13	8.31032e-09	0.214305	0.986	0.937	heterogeneous nuclear ribonucleoprotein K	9	q21.32
0	MCM3	1.44711e-09	2.62448e-05	0.214218	0.728	0.562	minichromosome maintenance complex component 3	6	p12.2
0	RHOBTB3	9.57958e-10	1.73735e-05	0.213697	0.731	0.593	Rho related BTB domain containing 3	5	q15
0	H2AFY	1.88221e-11	3.41358e-07	0.213546	0.969	0.891	H2A histone family member Y	5	q31.1
0	APMAP	1.07975e-11	1.95823e-07	0.213293	0.794	0.626	adipocyte plasma membrane associated protein	20	p11.21
0	MFSD13A	1.55046e-11	2.81192e-07	0.21327	0.5	0.326	major facilitator superfamily domain containing 13A	10	q24.32
0	TMEM98	8.60515e-10	1.56063e-05	0.213229	0.631	0.484	transmembrane protein 98	17	q11.2
0	SSTR2	1.59929e-06	0.0290047	0.212958	0.325	0.21	somatostatin receptor 2	17	q25.1
0	ORMDL1	2.45495e-09	4.45229e-05	0.212621	0.711	0.572	ORMDL sphingolipid biosynthesis regulator 1	2	q32.2
0	SPCS1	6.15652e-13	1.11655e-08	0.212385	0.944	0.87	signal peptidase complex subunit 1	3	p21.1
0	DACH1	1.14119e-10	2.06966e-06	0.212357	0.597	0.432	dachshund family transcription factor 1	13	q21.33
0	DDX5	1.12411e-12	2.03869e-08	0.212258	0.958	0.866	DEAD-box helicase 5	17	q23.3
0	SSRP1	3.73922e-11	6.78145e-07	0.212178	0.847	0.715	structure specific recognition protein 1	11	q12.1
0	MAPT	5.21416e-11	9.4564e-07	0.212078	0.544	0.375	microtubule associated protein tau	17	q21.31
0	DMBX1	4.9933e-15	9.05585e-11	0.21207	0.292	0.117	diencephalon/mesencephalon homeobox 1	1	p33
0	STMN2	2.98052e-09	5.40546e-05	0.211939	0.922	0.783	stathmin 2	8	q21.13
0	FGF14-AS2	5.67164e-12	1.02861e-07	0.211698	0.403	0.229	FGF14 antisense RNA 2	13	q33.1
0	MARCH6	2.30036e-10	4.17193e-06	0.21167	0.808	0.675	membrane associated ring-CH-type finger 6	5	p15.2
0	RNASEH2B	1.19044e-10	2.15899e-06	0.211098	0.711	0.563	ribonuclease H2 subunit B	13	q14.3
0	RD3	7.14404e-08	0.00129564	0.210805	0.644	0.505	retinal degeneration 3, GUCY2D regulator	1	q32.3
0	MAGEF1	4.4044e-11	7.98783e-07	0.210571	0.633	0.462	MAGE family member F1	3	q27.1
0	PNMA1	3.09968e-10	5.62158e-06	0.210564	0.656	0.505	PNMA family member 1	14	q24.3
0	POMP	2.51269e-13	4.55702e-09	0.210516	0.939	0.854	proteasome maturation protein	13	q12.3
0	TMEM230	2.1591e-11	3.91574e-07	0.210404	0.811	0.667	transmembrane protein 230	20	p12.3
0	CLN6	6.40211e-11	1.16109e-06	0.21022	0.767	0.632	CLN6, transmembrane ER protein	15	q23
0	YWHAB	8.99585e-10	1.63149e-05	0.210218	0.842	0.736	tyrosine 3-monooxygenase/tryptophan 5-monooxygenase activation protein beta	20	q13.12
0	ABHD14A	5.36403e-11	9.72821e-07	0.210213	0.789	0.615	abhydrolase domain containing 14A	3	p21.2
0	C22orf39	1.08806e-07	0.00197331	0.210064	0.642	0.529	chromosome 22 open reading frame 39	22	q11.21
0	NAA38	4.2866e-11	7.77418e-07	0.209725	0.861	0.74	N(alpha)-acetyltransferase 38, NatC auxiliary subunit	17	p13.1
0	RPN2	1.45505e-08	0.000263888	0.209391	0.803	0.696	ribophorin II	20	q11.23
0	RASD1	4.94657e-11	8.97109e-07	0.208836	0.422	0.251	ras related dexamethasone induced 1	17	p11.2
0	C11orf73	3.15257e-09	5.7175e-05	0.208437	0.628	0.5
0	C11orf31	8.49482e-08	0.00154062	0.208273	0.85	0.791
0	ADH5	2.01652e-12	3.65715e-08	0.208212	0.725	0.538	alcohol dehydrogenase 5 (class III), chi polypeptide	4	q23
0	SRSF6	3.59416e-10	6.51836e-06	0.207412	0.714	0.557	serine and arginine rich splicing factor 6	20	q13.11
0	SRP14	1.47168e-16	2.66903e-12	0.206848	0.992	0.957	signal recognition particle 14	15	q15.1
0	TMEM59L	3.11158e-12	5.64317e-08	0.206702	0.403	0.224	transmembrane protein 59 like	19	p13.11
0	CENPV	2.19881e-12	3.98776e-08	0.206509	0.942	0.798	centromere protein V	17	p11.2
0	FKBP3	1.0943e-09	1.98462e-05	0.206395	0.789	0.671	FKBP prolyl isomerase 3	14	q21.2
0	VDAC1	2.91999e-10	5.29569e-06	0.206184	0.769	0.636	voltage dependent anion channel 1	5	q31.1
0	PHPT1	2.03498e-11	3.69064e-07	0.206135	0.931	0.847	phosphohistidine phosphatase 1	9	q34.3
0	ZNF667-AS1	3.9693e-10	7.19873e-06	0.204828	0.558	0.406	ZNF667 antisense RNA 1 (head to head)	19	q13.43
0	SYT1	7.6127e-08	0.00138064	0.204539	0.881	0.74	synaptotagmin 1	12	q21.2
0	RUNX1T1	2.91979e-11	5.29533e-07	0.204494	0.556	0.375	RUNX1 translocation partner 1	8	q21.3
0	OSR2	1.93671e-13	3.51242e-09	0.204462	0.314	0.142	odd-skipped related transciption factor 2	8	q22.2
0	AHI1	1.03767e-07	0.00188191	0.204254	0.825	0.705	Abelson helper integration site 1	6	q23.3
0	SIGMAR1	1.86094e-09	3.375e-05	0.204069	0.586	0.445	sigma non-opioid intracellular receptor 1	9	p13.3
0	TCEB2	6.65634e-15	1.20719e-10	0.203868	0.981	0.937
0	RPAIN	7.0883e-09	0.000128553	0.203716	0.844	0.72	RPA interacting protein	17	p13.2
0	ELAVL2	1.73314e-11	3.14322e-07	0.203335	0.422	0.248	ELAV like RNA binding protein 2	9	p21.3
0	CDKN2A	1.22564e-09	2.22282e-05	0.203125	0.817	0.697	cyclin dependent kinase inhibitor 2A	9	p21.3
0	TMEM14A	2.42435e-10	4.39679e-06	0.203037	0.606	0.451	transmembrane protein 14A	6	p12.2
0	SOX4	4.27802e-07	0.00775862	0.20292	0.889	0.764	SRY-box 4	6	p22.3
0	ASH1L	2.98355e-09	5.41096e-05	0.202746	0.625	0.463	ASH1 like histone lysine methyltransferase	1	q22
0	C4orf48	6.39231e-07	0.0115931	0.202742	0.567	0.456	chromosome 4 open reading frame 48	4	p16.3
0	PTPRA	1.07298e-07	0.00194595	0.202284	0.653	0.53	protein tyrosine phosphatase, receptor type A	20	p13
0	C1orf43	2.91917e-09	5.29421e-05	0.201838	0.883	0.788	chromosome 1 open reading frame 43	1	q21.3
0	STARD7	1.42272e-07	0.00258025	0.201739	0.758	0.66	StAR related lipid transfer domain containing 7	2	q11.2
0	SMARCE1	1.37829e-11	2.49966e-07	0.20152	0.731	0.564	SWI/SNF related, matrix associated, actin dependent regulator of chromatin, subfamily e, member 1	17	q21.2
0	DERA	1.48812e-09	2.69885e-05	0.201436	0.786	0.643	deoxyribose-phosphate aldolase	12	p12.3
0	CXXC5	1.75533e-09	3.18346e-05	0.201403	0.794	0.653	CXXC finger protein 5	5	q31.2
0	SPATS2L	7.50042e-10	1.36028e-05	0.201069	0.686	0.501	spermatogenesis associated serine rich 2 like	2	q33.1
0	RBBP4	2.07183e-10	3.75747e-06	0.201043	0.872	0.777	RB binding protein 4, chromatin remodeling factor	1	p35.1
0	RP11-85O21.2	6.67765e-08	0.00121106	0.201029	0.653	0.521
0	SVIP	1.31537e-07	0.00238556	0.200989	0.669	0.566	small VCP interacting protein	11	p14.3
0	MIAT	1.4502e-15	2.63009e-11	0.200227	0.331	0.142	myocardial infarction associated transcript	22	q12.1
1	PDC	1.69629e-111	3.07639e-107	1.33212	0.95	0.385	phosducin	1	q31.1
1	ARR3	2.33694e-44	4.23827e-40	0.956312	0.618	0.23	arrestin 3	X	q13.1
1	C8orf46	2.07701e-77	3.76687e-73	0.953083	0.9	0.439
1	MPP4	8.92397e-80	1.61845e-75	0.948133	0.893	0.391	membrane palmitoylated protein 4	2	q33.1
1	RP11-184I16.4	5.40511e-69	9.80271e-65	0.870018	0.896	0.529
1	CRABP2	2.23562e-64	4.05453e-60	0.801156	0.682	0.207	cellular retinoic acid binding protein 2	1	q23.1
1	FAM57B	6.84938e-65	1.2422e-60	0.771747	0.95	0.748	family with sequence similarity 57 member B	16	p11.2
1	OLFM1	1.12138e-60	2.03373e-56	0.769058	0.871	0.505	olfactomedin 1	9	q34.3
1	LOXL1	1.50214e-54	2.72428e-50	0.7267	0.8	0.403	lysyl oxidase like 1	15	q24.1
1	SPON2	9.31285e-73	1.68898e-68	0.681996	0.639	0.136	spondin 2	4	p16.3
1	RTBDN	1.61622e-60	2.93118e-56	0.642708	0.768	0.304	retbindin	19	p13.13
1	RAX	3.16872e-53	5.74679e-49	0.640926	0.843	0.452	retina and anterior neural fold homeobox	18	q21.32
1	RAX2	5.79386e-48	1.05077e-43	0.607186	0.771	0.379	retina and anterior neural fold homeobox 2	19	p13.3
1	CAMK2B	5.24467e-39	9.51174e-35	0.587581	0.775	0.452	calcium/calmodulin dependent protein kinase II beta	7	p13
1	AIPL1	4.83204e-56	8.76338e-52	0.582354	0.989	0.846	aryl hydrocarbon receptor interacting protein like 1	17	p13.2
1	ITM2C	2.3016e-39	4.17419e-35	0.551829	0.814	0.486	integral membrane protein 2C	2	q37.1
1	RPL36A	6.15787e-61	1.11679e-56	0.540863	1	0.986	ribosomal protein L36a	X	q22.1
1	PDE6H	4.65799e-37	8.44774e-33	0.537414	0.993	0.889
1	EEF1A1	1.51733e-72	2.75182e-68	0.522608	1	1	eukaryotic translation elongation factor 1 alpha 1	6	q13
1	RPS4X	3.25566e-65	5.90447e-61	0.514694	1	1	ribosomal protein S4 X-linked	X	q13.1
1	RPS24	1.59004e-79	2.88369e-75	0.512735	1	1	ribosomal protein S24	10	q22.3
1	RBP3	1.98483e-34	3.59968e-30	0.507496	0.961	0.728	retinol binding protein 3	10	q11.22
1	UNC119	4.01118e-34	7.27468e-30	0.501868	0.964	0.772	unc-119 lipid binding chaperone	17	q11.2
1	RPL5	1.75979e-65	3.19155e-61	0.50101	1	0.998	ribosomal protein L5	1	p22.1
1	FAM107A	7.22958e-48	1.31116e-43	0.497157	0.629	0.212	family with sequence similarity 107 member A	3	p14.2
1	RPL7	1.15611e-70	2.09672e-66	0.494532	1	0.999	ribosomal protein L7	8	q21.11
1	SLC1A7	2.21773e-32	4.02208e-28	0.480231	0.807	0.521	solute carrier family 1 member 7	1	p32.3
1	RPL10	8.65842e-63	1.57029e-58	0.475294	1	0.999	ribosomal protein L10	X	q28
1	SLC38A5	8.65067e-29	1.56888e-24	0.472454	0.936	0.723	solute carrier family 38 member 5	X	p11.23
1	TPBG	1.17913e-51	2.13847e-47	0.468912	0.454	0.08	trophoblast glycoprotein	6	q14.1
1	RBP4	2.72356e-30	4.93945e-26	0.467314	0.882	0.651	retinol binding protein 4	10	q23.33
1	WFDC1	2.63022e-27	4.77016e-23	0.464845	0.579	0.258	WAP four-disulfide core domain 1	16	q24.1
1	RPS7	2.04726e-48	3.71291e-44	0.458979	1	0.999	ribosomal protein S7	2	p25.3
1	RPS3A	5.92461e-64	1.07449e-59	0.45879	1	1	ribosomal protein S3A	4	q31.3
1	NTM	8.52224e-29	1.54559e-24	0.458652	0.754	0.487	neurotrimin	11	q25
1	PPA1	9.23816e-34	1.67543e-29	0.452933	0.946	0.788	pyrophosphatase (inorganic) 1	10	q22.1
1	EEF1B2	2.67437e-43	4.85024e-39	0.451838	1	0.993	eukaryotic translation elongation factor 1 beta 2	2	q33.3
1	ACTC1	1.73393e-24	3.14465e-20	0.449519	0.732	0.43	actin, alpha, cardiac muscle 1	15	q14
1	RPL3	5.31452e-64	9.63841e-60	0.445803	1	1	ribosomal protein L3	22	q13.1
1	CDHR1	1.45587e-32	2.64037e-28	0.443881	0.629	0.298	cadherin related family member 1	10	q23.1
1	RRAD	6.14408e-27	1.11429e-22	0.439899	0.296	0.064	RRAD, Ras related glycolysis inhibitor and calcium channel regulator	16	q22.1
1	CRX	1.7438e-25	3.16256e-21	0.437688	0.921	0.727	cone-rod homeobox	19	q13.33
1	RPS2	3.14822e-61	5.70961e-57	0.436278	1	1	ribosomal protein S2	16	p13.3
1	GNB3	1.01296e-32	1.8371e-28	0.436191	0.996	0.906	G protein subunit beta 3	12	p13.31
1	RPS8	8.71456e-64	1.58047e-59	0.434453	1	1	ribosomal protein S8	1	p34.1
1	CA2	4.92813e-29	8.93765e-25	0.430925	0.607	0.273	carbonic anhydrase 2	8	q21.2
1	GUK1	1.17731e-27	2.13517e-23	0.429043	0.979	0.908	guanylate kinase 1	1	q42.13
1	RPL10A	9.52452e-57	1.72737e-52	0.428889	1	0.998	ribosomal protein L10a	6	p21.31
1	MATK	1.0506e-32	1.90536e-28	0.425764	0.643	0.307	megakaryocyte-associated tyrosine kinase	19	p13.3
1	C1QTNF4	1.92135e-30	3.48457e-26	0.421544	0.564	0.245	C1q and TNF related 4	11	p11.2
1	GNGT2	8.77618e-26	1.59165e-21	0.421474	0.75	0.459	G protein subunit gamma transducin 2	17	q21.32
1	RPL39	1.11422e-53	2.02076e-49	0.419923	1	0.995	ribosomal protein L39	X	q24
1	RP11-197K6.1	1.94026e-50	3.51886e-46	0.41916	0.496	0.103
1	SLC25A5	1.26499e-32	2.29419e-28	0.418691	0.932	0.809	solute carrier family 25 member 5	X	q24
1	MT-CO3	5.64401e-26	1.0236e-21	0.417928	1	0.98	mitochondrially encoded cytochrome c oxidase III	MT
1	LAPTM4B	4.37734e-28	7.93874e-24	0.415112	0.893	0.674	lysosomal protein transmembrane 4 beta	8	q22.1
1	RPL12	1.5965e-51	2.89541e-47	0.412365	1	0.998	ribosomal protein L12	9	q33.3
1	FAM213A	6.82463e-28	1.23771e-23	0.411333	0.946	0.772
1	METTL9	5.3712e-31	9.74121e-27	0.410939	0.861	0.659	methyltransferase like 9	16	p12.2
1	PCSK1N	9.79269e-26	1.776e-21	0.41042	0.829	0.601	proprotein convertase subtilisin/kexin type 1 inhibitor	X	p11.23
1	LBH	3.77142e-22	6.83985e-18	0.408428	0.7	0.431	limb bud and heart development	2	p23.1
1	GUCA1C	5.02926e-41	9.12107e-37	0.407833	0.414	0.085	guanylate cyclase activator 1C	3	q13.13
1	TULP1	4.57638e-25	8.29972e-21	0.40374	0.896	0.708	tubby like protein 1	6	p21.31
1	CAMK1D	3.07723e-28	5.58086e-24	0.400818	0.639	0.329	calcium/calmodulin dependent protein kinase ID	10	p13
1	HMGA1	1.89497e-34	3.43673e-30	0.396021	0.982	0.904	high mobility group AT-hook 1	6	p21.31
1	CKB	9.62942e-29	1.74639e-24	0.393362	0.996	0.91	creatine kinase B	14	q32.33
1	KCNV2	2.99998e-21	5.44076e-17	0.386507	0.918	0.732	potassium voltage-gated channel modifier subfamily V member 2	9	p24.2
1	C10orf10	1.63651e-37	2.96797e-33	0.383729	0.521	0.162
1	IMPDH1	6.72653e-40	1.21992e-35	0.382683	0.475	0.121	inosine monophosphate dehydrogenase 1	7	q32.1
1	PTPN13	3.99341e-26	7.24245e-22	0.382605	0.639	0.336	protein tyrosine phosphatase, non-receptor type 13	4	q21.3
1	RPS28	9.88998e-54	1.79365e-49	0.374745	1	1	ribosomal protein S28	19	p13.2
1	GUCA1A	3.07563e-17	5.57796e-13	0.37097	0.682	0.413	guanylate cyclase activator 1A	6	p21.1
1	PAQR4	9.24476e-23	1.67663e-18	0.369225	0.793	0.553	progestin and adipoQ receptor family member 4	16	p13.3
1	GNB2L1	4.78545e-46	8.67889e-42	0.366182	1	1
1	SEZ6L2	4.96966e-21	9.01297e-17	0.364711	0.804	0.575	seizure related 6 homolog like 2	16	p11.2
1	SYNGR1	5.03095e-24	9.12413e-20	0.362867	0.636	0.362	synaptogyrin 1	22	q13.1
1	MT-CO1	1.5701e-21	2.84754e-17	0.362793	1	0.986	mitochondrially encoded cytochrome c oxidase I	MT
1	HMGA2	4.59771e-28	8.3384e-24	0.362176	0.446	0.147	high mobility group AT-hook 2	12	q14.3
1	RPLP0	5.2714e-50	9.56021e-46	0.361985	1	1	ribosomal protein lateral stalk subunit P0	12	q24.23
1	EEF2	5.58028e-37	1.01204e-32	0.359743	1	0.996	eukaryotic translation elongation factor 2	19	p13.3
1	RPL18A	2.26012e-52	4.09896e-48	0.353088	1	1	ribosomal protein L18a	19	p13.11
1	LRRC24	3.01071e-21	5.46021e-17	0.35085	0.725	0.449	leucine rich repeat containing 24	8	q24.3
1	ECHDC2	1.19182e-29	2.16149e-25	0.3467	0.493	0.178	enoyl-CoA hydratase domain containing 2	1	p32.3
1	SYP	4.97499e-19	9.02265e-15	0.345249	0.868	0.694	synaptophysin	X	p11.23
1	RPL13	1.39028e-55	2.52142e-51	0.343984	1	1	ribosomal protein L13	16	q24.3
1	SPARC	9.6174e-18	1.74421e-13	0.338993	0.864	0.704	secreted protein acidic and cysteine rich	5	q33.1
1	RPS14	1.57609e-47	2.85839e-43	0.338501	1	0.999	ribosomal protein S14	5	q33.1
1	RPS9	5.56023e-48	1.0084e-43	0.338115	1	0.999	ribosomal protein S9	19	q13.42
1	ANKRD33B	9.24303e-18	1.67632e-13	0.33613	0.682	0.461	ankyrin repeat domain 33B	5	p15.2
1	MOAP1	5.33867e-16	9.68221e-12	0.336057	0.643	0.437	modulator of apoptosis 1	14	q32.12
1	LHX3	1.27395e-28	2.31044e-24	0.33593	0.532	0.208	LIM homeobox 3	9	q34.3
1	RPL34	1.01678e-47	1.84404e-43	0.331777	1	1	ribosomal protein L34	4	q25
1	CD320	2.36525e-17	4.28962e-13	0.331111	0.804	0.61	CD320 molecule	19	p13.2
1	RPL18	1.18095e-45	2.14177e-41	0.33107	1	1	ribosomal protein L18	19	q13.33
1	HRASLS	4.93316e-19	8.94677e-15	0.329386	0.754	0.508	HRAS like suppressor	3	q29
1	RPS20	7.15664e-42	1.29793e-37	0.329305	1	0.998	ribosomal protein S20	8	q12.1
1	RPS15A	2.57322e-52	4.66678e-48	0.328944	1	1	ribosomal protein S15a	16	p12.3
1	SEPT4	2.28622e-19	4.14629e-15	0.328798	0.886	0.702	septin 4	17	q22
1	CNRIP1	5.22671e-17	9.47916e-13	0.328077	0.821	0.661	cannabinoid receptor interacting protein 1	2	p14
1	RPS6	5.27722e-53	9.57076e-49	0.327871	1	1	ribosomal protein S6	9	p22.1
1	MT2A	2.49707e-32	4.52869e-28	0.322565	0.736	0.418	metallothionein 2A	16	q13
1	RPS3	1.23809e-50	2.2454e-46	0.32187	1	1	ribosomal protein S3	11	q13.4
1	RPL7A	3.62159e-41	6.56812e-37	0.320756	1	0.995	ribosomal protein L7a	9	q34.2
1	COTL1	4.85665e-22	8.80802e-18	0.318914	0.932	0.793	coactosin like F-actin binding protein 1	16	q24.1
1	SLC25A6	4.91449e-26	8.91292e-22	0.318632	0.982	0.955	solute carrier family 25 member 6	X	p22.33
1	QARS	3.58179e-13	6.49594e-09	0.314298	0.725	0.578	glutaminyl-tRNA synthetase	3	p21.31
1	LGI4	2.42638e-34	4.40049e-30	0.31128	0.404	0.099	leucine rich repeat LGI family member 4	19	q13.12
1	RPS27A	9.81317e-38	1.77972e-33	0.3112	1	1	ribosomal protein S27a	2	p16.1
1	LOXL1-AS1	2.70166e-38	4.89973e-34	0.306029	0.393	0.08	LOXL1 antisense RNA 1	15	q24.1
1	PDZD11	3.2975e-16	5.98035e-12	0.30545	0.614	0.39	PDZ domain containing 11	X	q13.1
1	GADD45G	2.48615e-15	4.50888e-11	0.305198	0.911	0.748	growth arrest and DNA damage inducible gamma	9	q22.2
1	EGFLAM	6.52489e-16	1.18335e-11	0.304836	0.775	0.588	EGF like, fibronectin type III and laminin G domains	5	p13.2
1	SLC2A1	1.16001e-19	2.10379e-15	0.304624	0.543	0.272	solute carrier family 2 member 1	1	p34.2
1	IFT22	1.00363e-14	1.82018e-10	0.303236	0.7	0.509	intraflagellar transport 22	7	q22.1
1	GLTSCR2	2.9116e-26	5.28048e-22	0.302895	0.982	0.922
1	SEPW1	1.31419e-17	2.38342e-13	0.302283	0.825	0.674
1	MAST1	1.52629e-20	2.76807e-16	0.301968	0.554	0.291	microtubule associated serine/threonine kinase 1	19	p13.13
1	GRINA	6.60711e-16	1.19826e-11	0.301397	0.818	0.653	glutamate ionotropic receptor NMDA type subunit associated protein 1	8	q24.3
1	IMPDH2	1.28014e-17	2.32167e-13	0.300745	0.861	0.669	inosine monophosphate dehydrogenase 2	3	p21.31
1	RPS19	2.8152e-40	5.10564e-36	0.300284	1	1	ribosomal protein S19	19	q13.2
1	EIF3E	5.16171e-21	9.36128e-17	0.297916	0.954	0.87	eukaryotic translation initiation factor 3 subunit E	8	q23.1
1	PGF	7.72418e-20	1.40086e-15	0.296826	0.471	0.214	placental growth factor	14	q24.3
1	NHP2	3.23006e-16	5.85803e-12	0.296073	0.925	0.808	NHP2 ribonucleoprotein	5	q35.3
1	BAD	2.72811e-13	4.94771e-09	0.295999	0.814	0.684	BCL2 associated agonist of cell death	11	q13.1
1	RPL14	4.93809e-40	8.95573e-36	0.29451	1	0.998	ribosomal protein L14	3	p22.1
1	COL16A1	9.4649e-17	1.71655e-12	0.294269	0.582	0.34	collagen type XVI alpha 1 chain	1	p35.2
1	NBEAL1	1.2921e-19	2.34336e-15	0.294058	0.846	0.643	neurobeachin like 1	2	q33.2
1	OTX2	2.85201e-12	5.1724e-08	0.293479	0.854	0.721	orthodenticle homeobox 2	14	q22.3
1	THY1	1.64056e-12	2.97531e-08	0.292755	0.6	0.398	Thy-1 cell surface antigen	11	q23.3
1	RXRG	2.337e-15	4.23838e-11	0.291171	0.979	0.851	retinoid X receptor gamma	1	q23.3
1	NUDT14	1.4502e-19	2.63009e-15	0.290659	0.554	0.281	nudix hydrolase 14	14	q32.33
1	RPL6	1.78884e-36	3.24424e-32	0.288714	1	1	ribosomal protein L6	12	q24.13
1	RPL22L1	9.53551e-13	1.72936e-08	0.288546	0.796	0.664	ribosomal protein L22 like 1	3	q26.2
1	BSG	1.38156e-14	2.5056e-10	0.286934	0.975	0.88	basigin (Ok blood group)	19	p13.3
1	RPL9	1.28004e-36	2.32149e-32	0.286696	1	0.999	ribosomal protein L9	4	p14
1	MDFI	3.16634e-28	5.74248e-24	0.285556	0.361	0.095	MyoD family inhibitor	6	p21.1
1	KCTD17	3.12404e-13	5.66576e-09	0.28125	0.507	0.303	potassium channel tetramerization domain containing 17	22	q12.3
1	EPB41L2	1.74552e-14	3.16567e-10	0.280872	0.564	0.336	erythrocyte membrane protein band 4.1 like 2	6	q23.2
1	FSTL5	6.75415e-13	1.22493e-08	0.280812	0.771	0.596	follistatin like 5	4	q32.2
1	AKAP9	2.62039e-14	4.75235e-10	0.279806	0.943	0.854	A-kinase anchoring protein 9	7	q21.2
1	SFXN3	1.57425e-17	2.85506e-13	0.278375	0.543	0.286	sideroflexin 3	10	q24.31
1	RPLP1	1.40589e-41	2.54973e-37	0.277557	1	1	ribosomal protein lateral stalk subunit P1	15	q23
1	RPL15	4.50604e-41	8.17215e-37	0.274784	1	1	ribosomal protein L15	3	p24.2
1	APEX1	6.47722e-14	1.17471e-09	0.274632	0.864	0.729	apurinic/apyrimidinic endodeoxyribonuclease 1	14	q11.2
1	RCAN3	2.57102e-15	4.66281e-11	0.274328	0.571	0.346	RCAN family member 3	1	p36.11
1	EBPL	1.68024e-12	3.04729e-08	0.272917	0.607	0.403	EBP like	13	q14.2
1	RHOBTB1	4.21668e-24	7.64736e-20	0.271372	0.439	0.163	Rho related BTB domain containing 1	10	q21.2
1	PDLIM1	1.0047e-20	1.82213e-16	0.271005	0.504	0.228	PDZ and LIM domain 1	10	q23.33
1	DHDDS	1.24714e-14	2.26181e-10	0.270927	0.507	0.289	dehydrodolichyl diphosphate synthase subunit	1	p36.11
1	JUN	2.4946e-13	4.52421e-09	0.270271	0.871	0.747	Jun proto-oncogene, AP-1 transcription factor subunit	1	p32.1
1	UQCRB	4.03413e-22	7.31629e-18	0.269802	0.993	0.971	ubiquinol-cytochrome c reductase binding protein	8	q22.1
1	RPS23	6.04877e-33	1.097e-28	0.269776	1	1	ribosomal protein S23	5	q14.2
1	CHGA	1.13061e-13	2.05048e-09	0.268195	0.579	0.364	chromogranin A	14	q32.12
1	MT1X	6.09836e-20	1.106e-15	0.266594	0.479	0.207	metallothionein 1X	16	q13
1	PTP4A3	1.45699e-19	2.64239e-15	0.266344	0.457	0.203	protein tyrosine phosphatase type IVA, member 3	8	q24.3
1	IGSF21	3.15939e-14	5.72988e-10	0.265764	0.925	0.769	immunoglobin superfamily member 21	1	p36.13
1	NEGR1	5.80923e-13	1.05356e-08	0.262823	0.582	0.386	neuronal growth regulator 1	1	p31.1
1	NONO	1.18726e-12	2.15321e-08	0.260994	0.882	0.765	non-POU domain containing octamer binding	X	q13.1
1	PBX1	3.26623e-09	5.92363e-05	0.260941	0.693	0.547	PBX homeobox 1	1	q23.3
1	ATP1A3	1.07342e-12	1.94676e-08	0.259413	0.939	0.795	ATPase Na+/K+ transporting subunit alpha 3	19	q13.2
1	DUSP2	1.8458e-21	3.34755e-17	0.259089	0.368	0.124	dual specificity phosphatase 2	2	q11.2
1	IFI27L2	1.94905e-12	3.5348e-08	0.258097	0.671	0.479	interferon alpha inducible protein 27 like 2	14	q32.12
1	PCBD1	1.02362e-11	1.85645e-07	0.257703	0.793	0.668	pterin-4 alpha-carbinolamine dehydratase 1	10	q22.1
1	RPS10	2.23092e-31	4.04599e-27	0.256656	1	0.996	ribosomal protein S10	6	p21.31
1	PRTFDC1	1.30047e-09	2.35853e-05	0.256542	0.646	0.473	phosphoribosyl transferase domain containing 1	10	p12.1
1	MSRA	3.23129e-15	5.86027e-11	0.255755	0.404	0.19	methionine sulfoxide reductase A	8	p23.1
1	AHCY	7.14091e-11	1.29508e-06	0.255341	0.75	0.608	adenosylhomocysteinase	20	q11.22
1	EIF3L	8.31908e-18	1.50875e-13	0.253513	0.986	0.914	eukaryotic translation initiation factor 3 subunit L	22	q13.1
1	PRICKLE2	2.661e-14	4.82599e-10	0.252098	0.664	0.458	prickle planar cell polarity protein 2	3	p14.1
1	RPL8	1.02496e-36	1.85887e-32	0.251966	1	0.999	ribosomal protein L8	8	q24.3
1	ATP5A1	5.62899e-16	1.02087e-11	0.251521	0.986	0.907
1	GAMT	3.30574e-10	5.99529e-06	0.24872	0.725	0.556	guanidinoacetate N-methyltransferase	19	p13.3
1	MESP2	3.9605e-22	7.18277e-18	0.248665	0.314	0.09	mesoderm posterior bHLH transcription factor 2	15	q26.1
1	TMEM14B	2.40077e-12	4.35404e-08	0.247761	0.879	0.785	transmembrane protein 14B	6	p24.2
1	FXYD5	1.39408e-30	2.5283e-26	0.247201	0.696	0.278	FXYD domain containing ion transport regulator 5	19	q13.12
1	C16orf74	1.9148e-23	3.47268e-19	0.246903	0.375	0.122	chromosome 16 open reading frame 74	16	q24.1
1	RPS12	5.13661e-40	9.31576e-36	0.246608	1	0.997	ribosomal protein S12	6	q23.2
1	GDI2	5.35466e-10	9.71121e-06	0.246029	0.839	0.734	GDP dissociation inhibitor 2	10	p15.1
1	RPS5	7.59426e-30	1.3773e-25	0.245466	1	0.999	ribosomal protein S5	19	q13.43
1	RPL13A	5.52492e-38	1.002e-33	0.245367	1	1	ribosomal protein L13a	19	q13.33
1	C6orf48	4.16104e-14	7.54646e-10	0.244688	0.95	0.892	chromosome 6 open reading frame 48	6	p21.33
1	GGCT	5.30599e-11	9.62294e-07	0.244255	0.779	0.621	gamma-glutamylcyclotransferase	7	p14.3
1	ARL4D	1.52511e-11	2.76595e-07	0.243856	0.836	0.673	ADP ribosylation factor like GTPase 4D	17	q21.31
1	TSPAN14	6.81005e-10	1.23507e-05	0.243587	0.496	0.321	tetraspanin 14	10	q23.1
1	PDE6C	1.6192e-16	2.93658e-12	0.243334	0.471	0.227	phosphodiesterase 6C	10	q23.33
1	INHBB	4.57071e-20	8.28944e-16	0.243282	0.45	0.184	inhibin subunit beta B	2	q14.2
1	CISD1	9.94675e-13	1.80394e-08	0.242713	0.775	0.587	CDGSH iron sulfur domain 1	10	q21.1
1	LLGL2	7.77045e-19	1.40925e-14	0.242034	0.4	0.16	LLGL scribble cell polarity complex component 2	17	q25.1
1	PRCD	1.25441e-09	2.275e-05	0.241053	0.582	0.432	photoreceptor disc component	17	q25.1
1	CUEDC2	5.28602e-11	9.58673e-07	0.24061	0.768	0.612	CUE domain containing 2	10	q24.32
1	CPE	1.84305e-12	3.34256e-08	0.239955	0.968	0.825	carboxypeptidase E	4	q32.3
1	RP4-594I10.3	3.03906e-14	5.51165e-10	0.237833	0.5	0.275
1	CPLX4	8.91108e-08	0.00161611	0.23751	0.736	0.565	complexin 4	18	q21.32
1	DNPH1	2.5075e-13	4.54761e-09	0.237424	0.646	0.42	2'-deoxynucleoside 5'-phosphate N-hydrolase 1	6	p21.1
1	SOX15	7.8355e-12	1.42105e-07	0.236381	0.482	0.285	SRY-box 15	17	p13.1
1	POLE4	3.09856e-08	0.000561955	0.235675	0.643	0.504	DNA polymerase epsilon 4, accessory subunit	2	p12
1	ZNF385A	1.23653e-10	2.24257e-06	0.235353	0.882	0.737	zinc finger protein 385A	12	q13.13
1	RPL36	3.21979e-28	5.83942e-24	0.234981	1	1	ribosomal protein L36	19	p13.3
1	TMEM179	3.5572e-16	6.45134e-12	0.234964	0.446	0.216	transmembrane protein 179	14	q32.33
1	SALL1	1.85859e-08	0.000337074	0.23412	0.639	0.501	spalt like transcription factor 1	16	q12.1
1	DST	4.46271e-08	0.000809356	0.234005	0.714	0.595	dystonin	6	p12.1
1	NTNG2	4.08329e-16	7.40545e-12	0.233267	0.357	0.15	netrin G2	9	q34.13
1	BTF3	1.94822e-19	3.5333e-15	0.233243	1	0.99	basic transcription factor 3	5	q13.2
1	RPL22	7.35348e-23	1.33363e-18	0.231763	0.996	0.997	ribosomal protein L22	1	p36.31
1	PPP1R14A	3.09979e-25	5.62178e-21	0.231364	0.382	0.113	protein phosphatase 1 regulatory inhibitor subunit 14A	19	q13.2
1	MT3	1.29315e-12	2.34525e-08	0.230001	0.389	0.197	metallothionein 3	16	q13
1	MAK	5.82297e-10	1.05605e-05	0.229929	0.496	0.331	male germ cell associated kinase	6	p24.2
1	RIC3	1.16579e-10	2.11427e-06	0.22828	0.511	0.334	RIC3 acetylcholine receptor chaperone	11	p15.4
1	HES6	2.24188e-12	4.06588e-08	0.227916	0.896	0.778	hes family bHLH transcription factor 6	2	q37.3
1	COX7B	4.43611e-12	8.04533e-08	0.227847	0.9	0.824	cytochrome c oxidase subunit 7B	X	q21.1
1	GNAT2	8.11351e-13	1.47147e-08	0.22761	0.461	0.248	G protein subunit alpha transducin 2	1	p13.3
1	LMOD1	4.25623e-13	7.71911e-09	0.227488	0.407	0.198	leiomodin 1	1	q32.1
1	PIGF	2.87415e-09	5.21255e-05	0.226342	0.557	0.382	phosphatidylinositol glycan anchor biosynthesis class F	2	p21
1	MOK	1.62883e-13	2.95404e-09	0.225211	0.507	0.294	MOK protein kinase	14	q32.31
1	TMEM54	2.5008e-11	4.53545e-07	0.223889	0.525	0.334	transmembrane protein 54	1	p35.1
1	LPCAT1	7.43945e-08	0.00134922	0.223827	0.611	0.491	lysophosphatidylcholine acyltransferase 1	5	p15.33
1	RPS13	1.39252e-30	2.52548e-26	0.223448	1	0.999	ribosomal protein S13	11	p15.1
1	ATP5C1	5.42733e-11	9.843e-07	0.222966	0.918	0.813
1	DDAH2	4.31887e-09	7.83271e-05	0.222764	0.65	0.484	dimethylarginine dimethylaminohydrolase 2	6	p21.33
1	PEPD	2.37284e-10	4.30337e-06	0.222385	0.614	0.43	peptidase D	19	q13.11
1	KLHDC2	3.40708e-07	0.00617908	0.22207	0.621	0.504	kelch domain containing 2	14	q21.3
1	CETN2	1.58042e-10	2.86624e-06	0.221878	0.518	0.32	centrin 2	X	q28
1	MGMT	1.39319e-09	2.52668e-05	0.221206	0.557	0.37	O-6-methylguanine-DNA methyltransferase	10	q26.3
1	RPL26	1.82703e-28	3.3135e-24	0.219899	1	1	ribosomal protein L26	17	p13.1
1	PRDX4	9.73297e-10	1.76517e-05	0.219776	0.607	0.429	peroxiredoxin 4	X	p22.11
1	AGAP1	7.23097e-11	1.31141e-06	0.219021	0.604	0.432	ArfGAP with GTPase domain, ankyrin repeat and PH domain 1	2	q37.2
1	CAMTA1	5.19103e-11	9.41445e-07	0.218913	0.857	0.737	calmodulin binding transcription activator 1	1	p36.31
1	SORBS2	5.09769e-15	9.24518e-11	0.218793	0.429	0.202	sorbin and SH3 domain containing 2	4	q35.1
1	MYEOV2	9.43065e-10	1.71034e-05	0.218487	0.779	0.696
1	FLYWCH2	4.80278e-09	8.71031e-05	0.218283	0.482	0.318	FLYWCH family member 2	16	p13.3
1	RPL41	8.73719e-33	1.58458e-28	0.218025	1	1	ribosomal protein L41	12	q13.2
1	PGAM2	1.72376e-13	3.12621e-09	0.217916	0.354	0.158	phosphoglycerate mutase 2	7	p13
1	RPL17	3.06754e-18	5.5633e-14	0.217734	0.986	0.95	ribosomal protein L17	18	q21.1
1	NDRG3	3.64435e-08	0.00066094	0.217513	0.525	0.367	NDRG family member 3	20	q11.23
1	HSBP1	9.89389e-08	0.00179436	0.216523	0.921	0.851	heat shock factor binding protein 1	16	q23.3
1	EBP	1.62779e-08	0.000295217	0.21646	0.657	0.501	EBP, cholestenol delta-isomerase	X	p11.23
1	IGBP1	1.04623e-09	1.89745e-05	0.21642	0.539	0.349	immunoglobulin binding protein 1	X	q13.1
1	RASGEF1B	9.64407e-08	0.00174905	0.214824	0.45	0.294	RasGEF domain family member 1B	4	q21.22
1	TSPAN7	7.9219e-10	1.43672e-05	0.214254	0.55	0.365	tetraspanin 7	X	p11.4
1	REEP2	4.61278e-10	8.36574e-06	0.213036	0.543	0.34	receptor accessory protein 2	5	q31.2
1	RPL23	3.74183e-17	6.78618e-13	0.212866	1	0.995	ribosomal protein L23	17	q12
1	GSG1L	1.93538e-23	3.51e-19	0.212553	0.336	0.096	GSG1 like	16	p12.1
1	PTGFR	1.20548e-19	2.18626e-15	0.212399	0.286	0.082	prostaglandin F receptor	1	p31.1
1	SERPINF1	1.1134e-07	0.00201926	0.212018	0.468	0.313	serpin family F member 1	17	p13.3
1	FAM84B	2.07518e-21	3.76355e-17	0.211729	0.243	0.052	family with sequence similarity 84 member B	8	q24.21
1	PLEKHB1	3.30615e-10	5.99603e-06	0.210481	0.879	0.711	pleckstrin homology domain containing B1	11	q13.4
1	RPL11	2.05241e-31	3.72225e-27	0.208711	1	1	ribosomal protein L11	1	p36.11
1	AC074289.1	1.26096e-18	2.28687e-14	0.207603	0.364	0.136
1	THSD7A	7.73694e-13	1.40317e-08	0.206938	0.461	0.243	thrombospondin type 1 domain containing 7A	7	p21.3
1	COMMD1	1.84307e-09	3.3426e-05	0.206678	0.496	0.328	copper metabolism domain containing 1	2	p15
1	SYTL1	1.52681e-18	2.76902e-14	0.20658	0.361	0.13	synaptotagmin like 1	1	p36.11
1	MT-CYB	2.13292e-07	0.00386827	0.206334	0.989	0.928	mitochondrially encoded cytochrome b	MT
1	HMOX2	5.15405e-09	9.34739e-05	0.205168	0.514	0.344	heme oxygenase 2	16	p13.3
1	NR2F6	2.74649e-08	0.000498104	0.205068	0.629	0.466	nuclear receptor subfamily 2 group F member 6	19	p13.11
1	RP11-1C1.6	9.37215e-26	1.69973e-21	0.204823	0.257	0.047
1	TIMM17B	3.75804e-09	6.81557e-05	0.204747	0.711	0.569	translocase of inner mitochondrial membrane 17B	X	p11.23
1	LOXL4	6.49093e-15	1.1772e-10	0.204266	0.343	0.139	lysyl oxidase like 4	10	q24.2
1	PERP	4.60952e-25	8.35982e-21	0.203978	0.186	0.021	PERP, TP53 apoptosis effector	6	q23.3
1	ASIC4	6.18393e-20	1.12152e-15	0.203787	0.318	0.097	acid sensing ion channel subunit family member 4	2	q35
1	PLXDC1	6.50757e-11	1.18021e-06	0.203565	0.436	0.253	plexin domain containing 1	17	q12
1	PQBP1	1.26288e-09	2.29037e-05	0.202971	0.661	0.475	polyglutamine binding protein 1	X	p11.23
1	SEMA6D	5.45056e-08	0.000988513	0.20285	0.532	0.374	semaphorin 6D	15	q21.1
1	CADM2	6.28736e-08	0.00114028	0.202274	0.521	0.363	cell adhesion molecule 2	3	p12.1
1	PPM1G	1.16775e-07	0.00211783	0.202257	0.782	0.707	protein phosphatase, Mg2+/Mn2+ dependent 1G	2	p23.3
1	RPL31	2.22679e-27	4.03851e-23	0.200955	1	0.999	ribosomal protein L31	2	q11.2
2	HIST1H4C	8.4658e-58	1.53536e-53	1.75917	0.985	0.886	histone cluster 1 H4 family member c	6	p22.2
2	CENPF	1.42536e-102	2.58503e-98	1.73609	0.99	0.419	centromere protein F	1	q41
2	UBE2C	4.43623e-99	8.04555e-95	1.67707	0.995	0.491	ubiquitin conjugating enzyme E2 C	20	q13.12
2	TOP2A	1.10583e-99	2.00554e-95	1.60594	1	0.536	DNA topoisomerase II alpha	17	q21.2
2	PTTG1	1.36016e-88	2.46679e-84	1.47543	0.995	0.599	pituitary tumor-transforming 1	5	q33.3
2	MKI67	1.36968e-100	2.48406e-96	1.35992	0.99	0.378	marker of proliferation Ki-67	10	q26.2
2	ASPM	6.19278e-114	1.12312e-109	1.30288	0.889	0.18	abnormal spindle microtubule assembly	1	q31.3
2	ARL6IP1	5.21246e-50	9.45332e-46	1.20544	0.98	0.732	ADP ribosylation factor like GTPase 6 interacting protein 1	16	p12.3
2	SMC4	3.86373e-87	7.00725e-83	1.20177	0.99	0.638	structural maintenance of chromosomes 4	3	q25.33
2	UBE2S	9.47186e-74	1.71782e-69	1.18532	0.97	0.682	ubiquitin conjugating enzyme E2 S	19	q13.42
2	CKAP2	1.1433e-83	2.07349e-79	1.18348	0.975	0.509	cytoskeleton associated protein 2	13	q14.3
2	HMGB2	4.32323e-86	7.8406e-82	1.17939	1	0.931	high mobility group box 2	4	q34.1
2	AURKB	3.12389e-101	5.66548e-97	1.13341	0.92	0.247	aurora kinase B	17	p13.1
2	NUSAP1	3.24588e-83	5.88673e-79	1.13164	0.995	0.626	nucleolar and spindle associated protein 1	15	q15.1
2	KPNA2	2.85154e-65	5.17154e-61	1.11475	0.94	0.479	karyopherin subunit alpha 2	17	q24.2
2	BIRC5	1.27612e-92	2.31436e-88	1.08783	0.94	0.306	baculoviral IAP repeat containing 5	17	q25.3
2	CKS1B	4.18692e-84	7.59339e-80	1.03861	0.96	0.446	CDC28 protein kinase regulatory subunit 1B	1	q21.3
2	NUF2	2.39353e-92	4.34091e-88	1.00695	0.879	0.226	NDC80 kinetochore complex component NUF2	1	q23.3
2	CDKN2D	1.58156e-72	2.86832e-68	0.923421	0.889	0.329	cyclin dependent kinase inhibitor 2D	19	p13.2
2	PRC1	1.66194e-75	3.01409e-71	0.920853	0.94	0.428	protein regulator of cytokinesis 1	15	q26.1
2	NUCKS1	7.18371e-75	1.30284e-70	0.919777	0.995	0.83	nuclear casein kinase and cyclin dependent kinase substrate 1	1	q32.1
2	TROAP	2.0264e-65	3.67508e-61	0.909769	0.794	0.259	trophinin associated protein	12	q13.12
2	CCNA2	5.69293e-89	1.03247e-84	0.898012	0.849	0.209	cyclin A2	4	q27
2	CENPA	8.39229e-91	1.52203e-86	0.897687	0.819	0.178	centromere protein A	2	p23.3
2	CKS2	7.37062e-57	1.33673e-52	0.894977	0.95	0.567	CDC28 protein kinase regulatory subunit 2	9	q22.2
2	ANP32E	1.28379e-64	2.32828e-60	0.886532	0.975	0.678	acidic nuclear phosphoprotein 32 family member E	1	q21.2
2	UBE2T	2.34053e-58	4.24478e-54	0.884302	0.95	0.65	ubiquitin conjugating enzyme E2 T	1	q32.1
2	GTSE1	6.77375e-82	1.22849e-77	0.882895	0.915	0.313	G2 and S-phase expressed 1	22	q13.31
2	FAM64A	5.50516e-84	9.98415e-80	0.878468	0.799	0.194
2	CDC20	1.14224e-68	2.07157e-64	0.875686	0.744	0.185	cell division cycle 20	1	p34.2
2	NEK2	2.51388e-60	4.55917e-56	0.868712	0.809	0.297	NIMA related kinase 2	1	q32.3
2	NMU	1.34902e-70	2.44659e-66	0.852719	0.884	0.331	neuromedin U	4	q12
2	ENDOG	1.74339e-72	3.1618e-68	0.842179	0.905	0.34	endonuclease G	9	q34.11
2	CENPW	1.3654e-65	2.47628e-61	0.833446	0.844	0.334	centromere protein W	6	q22.32
2	KIF20B	3.80582e-78	6.90224e-74	0.819349	0.879	0.269	kinesin family member 20B	10	q23.31
2	HMGB1	6.96677e-73	1.26349e-68	0.814943	1	0.962	high mobility group box 1	13	q12.3
2	TPX2	1.55536e-73	2.8208e-69	0.81336	0.894	0.309	TPX2, microtubule nucleation factor	20	q11.21
2	CCNB1	3.04598e-45	5.52419e-41	0.812267	0.598	0.174	cyclin B1	5	q13.2
2	CALM3	1.27569e-64	2.3136e-60	0.785903	0.995	0.813	calmodulin 3	19	q13.32
2	PBK	3.25202e-81	5.89786e-77	0.773328	0.819	0.19	PDZ binding kinase	8	p21.1
2	MZT1	1.35482e-48	2.4571e-44	0.768376	0.945	0.696	mitotic spindle organizing protein 1	13	q21.33
2	CCNB2	7.59234e-43	1.37695e-38	0.764255	0.729	0.283	cyclin B2	15	q22.2
2	CDK1	2.60155e-52	4.71817e-48	0.760172	0.905	0.448	cyclin dependent kinase 1	10	q21.2
2	APOLD1	2.19109e-64	3.97376e-60	0.756024	0.774	0.243	apolipoprotein L domain containing 1	12	p13.1
2	SGOL1	8.89337e-68	1.6129e-63	0.754919	0.824	0.272
2	CKAP2L	3.43604e-76	6.23161e-72	0.754904	0.784	0.207	cytoskeleton associated protein 2 like	2	q14.1
2	MAD2L1	1.52788e-56	2.77096e-52	0.74639	0.899	0.4	mitotic arrest deficient 2 like 1	4	q27
2	TUBB4B	2.43534e-38	4.41673e-34	0.733609	0.98	0.83	tubulin beta 4B class IVb	9	q34.3
2	CDKN3	1.7521e-62	3.17761e-58	0.73151	0.839	0.302	cyclin dependent kinase inhibitor 3	14	q22.2
2	CDCA3	7.22233e-73	1.30984e-68	0.727816	0.764	0.184	cell division cycle associated 3	12	p13.31
2	LBR	4.99888e-48	9.06597e-44	0.721441	0.889	0.495	lamin B receptor	1	q42.12
2	MXD3	1.73701e-62	3.15024e-58	0.711508	0.744	0.207	MAX dimerization protein 3	5	q35.3
2	SGOL2	3.35465e-64	6.08399e-60	0.689027	0.704	0.172
2	H2AFZ	3.3613e-56	6.09605e-52	0.679561	0.995	0.964	H2A histone family member Z	4	q23
2	KIFC1	2.7349e-65	4.96002e-61	0.675752	0.834	0.269	kinesin family member C1	6	p21.32
2	RAD21	5.43203e-44	9.85154e-40	0.652379	0.935	0.627	RAD21 cohesin complex component	8	q24.11
2	H2AFX	1.57486e-43	2.85616e-39	0.647335	0.834	0.411	H2A histone family member X	11	q23.3
2	HP1BP3	2.17447e-47	3.94362e-43	0.646286	0.935	0.622	heterochromatin protein 1 binding protein 3	1	p36.12
2	HN1	3.41659e-45	6.19633e-41	0.64415	0.98	0.767
2	NDC80	3.39244e-65	6.15254e-61	0.643565	0.734	0.187	NDC80, kinetochore complex component	18	p11.32
2	PLK1	1.27893e-68	2.31947e-64	0.64132	0.608	0.103	polo like kinase 1	16	p12.2
2	TUBA1B	1.09094e-46	1.97852e-42	0.639992	1	0.97	tubulin alpha 1b	12	q13.12
2	CALM2	2.23561e-46	4.0545e-42	0.637157	1	0.974	calmodulin 2	2	p21
2	KNSTRN	3.84519e-46	6.97364e-42	0.63714	0.643	0.198	kinetochore localized astrin (SPAG5) binding protein	15	q15.1
2	FOXM1	5.21908e-70	9.46532e-66	0.6222	0.744	0.189	forkhead box M1	12	p13.33
2	KIF20A	4.22657e-76	7.66531e-72	0.618905	0.633	0.096	kinesin family member 20A	5	q31.2
2	HNRNPA2B1	7.92146e-55	1.43664e-50	0.607403	1	0.948	heterogeneous nuclear ribonucleoprotein A2/B1	7	p15.2
2	CKAP5	7.31399e-51	1.32646e-46	0.604601	0.764	0.275	cytoskeleton associated protein 5	11	p11.2
2	ARHGAP11A	2.88931e-62	5.24005e-58	0.596392	0.678	0.156	Rho GTPase activating protein 11A	15	q13.3
2	CDC25B	7.51435e-57	1.3628e-52	0.58745	0.734	0.206	cell division cycle 25B	20	p13
2	H2AFV	1.37647e-45	2.49637e-41	0.583647	0.98	0.82	H2A histone family member V	7	p13
2	SMC2	1.19083e-39	2.15969e-35	0.582519	0.915	0.521	structural maintenance of chromosomes 2	9	q31.1
2	DYNLL1	1.31767e-34	2.38973e-30	0.578209	0.98	0.894	dynein light chain LC8-type 1	12	q24.31
2	TMPO	4.07375e-41	7.38815e-37	0.576787	0.945	0.631	thymopoietin	12	q23.1
2	CDCA8	3.96061e-56	7.18297e-52	0.576784	0.658	0.166	cell division cycle associated 8	1	p34.3
2	TACC3	3.12091e-60	5.66009e-56	0.576676	0.759	0.226	transforming acidic coiled-coil containing protein 3	4	p16.3
2	SPC25	1.25446e-46	2.27509e-42	0.573414	0.613	0.171	SPC25, NDC80 kinetochore complex component	2	q31.1
2	HMMR	1.43039e-53	2.59415e-49	0.57226	0.588	0.128	hyaluronan mediated motility receptor	5	q34
2	CCDC34	4.31946e-39	7.83377e-35	0.5702	0.889	0.514	coiled-coil domain containing 34	11	p14.1
2	DDX39A	1.82511e-32	3.31003e-28	0.566638	0.905	0.584	DExD-box helicase 39A	19	p13.12
2	HIST2H2AC	2.91265e-33	5.28239e-29	0.564779	0.608	0.231	histone cluster 2 H2A family member c	1	q21.2
2	CENPE	1.34932e-53	2.44713e-49	0.562176	0.573	0.122	centromere protein E	4	q24
2	TUBA1A	9.58059e-26	1.73754e-21	0.559787	0.995	0.898	tubulin alpha 1a	12	q13.12
2	KIF14	2.76929e-84	5.02238e-80	0.552013	0.653	0.091	kinesin family member 14	1	q32.1
2	CDCA5	2.6366e-49	4.78173e-45	0.548789	0.633	0.176	cell division cycle associated 5	11	q13.1
2	CCNA1	3.0808e-63	5.58733e-59	0.548433	0.543	0.078	cyclin A1	13	q13.3
2	KIF11	9.9956e-60	1.8128e-55	0.547024	0.673	0.163	kinesin family member 11	10	q23.33
2	AURKA	1.32092e-43	2.39562e-39	0.54485	0.543	0.14	aurora kinase A	20	q13.2
2	UBB	2.00328e-38	3.63314e-34	0.542284	0.995	0.976	ubiquitin B	17	p11.2
2	SFPQ	5.21868e-27	9.4646e-23	0.541453	0.97	0.805	splicing factor proline and glutamine rich	1	p34.3
2	CNIH4	1.73948e-23	3.15472e-19	0.539306	0.799	0.545	cornichon family AMPA receptor auxiliary protein 4	1	q42.11
2	H1FX	6.35842e-36	1.15316e-31	0.533078	1	0.883	H1 histone family member X	3	q21.3
2	RRM2	6.62972e-24	1.20237e-19	0.531694	0.779	0.448	ribonucleotide reductase regulatory subunit M2	2	p25.1
2	RTKN2	2.17076e-53	3.93689e-49	0.531278	0.719	0.217	rhotekin 2	10	q21.2
2	HDGF	5.06202e-35	9.18048e-31	0.526184	0.889	0.566	heparin binding growth factor	1	q23.1
2	COX8A	5.7322e-47	1.03959e-42	0.525201	0.995	0.932	cytochrome c oxidase subunit 8A	11	q13.1
2	ECT2	1.68754e-41	3.06052e-37	0.521559	0.578	0.167	epithelial cell transforming 2	3	q26.31
2	FBLN1	6.61728e-31	1.20011e-26	0.520591	0.894	0.556	fibulin 1	22	q13.31
2	UBALD2	1.06442e-34	1.93042e-30	0.519469	0.739	0.346	UBA like domain containing 2	17	q25.1
2	MYBL2	4.01854e-32	7.28803e-28	0.519246	0.754	0.366	MYB proto-oncogene like 2	20	q13.12
2	KIF2C	3.14515e-56	5.70404e-52	0.512141	0.598	0.129	kinesin family member 2C	1	p34.1
2	CASC5	4.23158e-64	7.67439e-60	0.510528	0.643	0.126
2	RP11-620J15.3	4.39668e-30	7.97382e-26	0.5094	0.724	0.351
2	HSP90B1	6.88241e-21	1.24819e-16	0.507189	0.829	0.547	heat shock protein 90 beta family member 1	12	q23.3
2	HIST1H1D	3.82587e-49	6.93859e-45	0.503251	0.523	0.1	histone cluster 1 H1 family member d	6	p22.2
2	DCTN3	5.70537e-32	1.03473e-27	0.502227	0.92	0.704	dynactin subunit 3	9	p13.3
2	MYEF2	5.9966e-31	1.08754e-26	0.501414	0.844	0.479	myelin expression factor 2	15	q21.1
2	PIF1	2.78995e-43	5.05985e-39	0.501357	0.382	0.057	PIF1 5'-to-3' DNA helicase	15	q22.31
2	SOX11	1.40717e-22	2.55204e-18	0.49476	0.92	0.687	SRY-box 11	2	p25.2
2	PSIP1	3.61726e-33	6.56027e-29	0.492417	0.99	0.833	PC4 and SFRS1 interacting protein 1	9	p22.3
2	RHEB	1.0884e-31	1.97392e-27	0.490352	0.935	0.721	Ras homolog, mTORC1 binding	7	q36.1
2	HIST1H1A	2.46048e-39	4.46233e-35	0.489086	0.503	0.121	histone cluster 1 H1 family member a	6	p22.2
2	KIF22	1.0885e-31	1.9741e-27	0.48835	0.894	0.562	kinesin family member 22	16	p11.2
2	PRR11	3.50357e-51	6.35407e-47	0.48617	0.668	0.183	proline rich 11	17	q22
2	SPAG5	4.29478e-53	7.78901e-49	0.483902	0.658	0.171	sperm associated antigen 5	17	q11.2
2	ARHGAP11B	1.35688e-51	2.46084e-47	0.48384	0.593	0.135	Rho GTPase activating protein 11B	15	q13.2
2	HMGN2	9.1771e-39	1.66436e-34	0.481186	1	0.969	high mobility group nucleosomal binding domain 2	1	p36.11
2	MARCKS	4.96575e-28	9.00589e-24	0.479964	0.995	0.878	myristoylated alanine rich protein kinase C substrate	6	q21
2	HMGB3	4.5713e-25	8.29052e-21	0.472464	0.854	0.555	high mobility group box 3	X	q28
2	SPC24	7.45707e-50	1.35241e-45	0.471658	0.603	0.143	SPC24, NDC80 kinetochore complex component	19	p13.2
2	KIF5B	2.23098e-29	4.04611e-25	0.470519	0.95	0.693	kinesin family member 5B	10	p11.22
2	SON	2.32152e-27	4.21031e-23	0.468828	0.99	0.813	SON DNA binding protein	21	q22.11
2	MIS18BP1	1.07497e-33	1.94956e-29	0.467931	0.744	0.354	MIS18 binding protein 1	14	q21.2
2	TRIM59	7.07765e-34	1.2836e-29	0.467337	0.573	0.192	tripartite motif containing 59	3	q25.33
2	SAPCD2	8.17824e-53	1.48321e-48	0.465831	0.543	0.106	suppressor APC domain containing 2	9	q34.3
2	MALAT1	5.50862e-25	9.99044e-21	0.461975	1	0.999	metastasis associated lung adenocarcinoma transcript 1	11	q13.1
2	BRCA2	1.28794e-31	2.3358e-27	0.461854	0.643	0.263	BRCA2, DNA repair associated	13	q13.1
2	EZH2	1.7949e-24	3.25523e-20	0.461121	0.829	0.532	enhancer of zeste 2 polycomb repressive complex 2 subunit	7	q36.1
2	NFIB	1.09624e-24	1.98815e-20	0.458556	0.688	0.343	nuclear factor I B	9	p22.3
2	SKA2	1.65575e-26	3.00286e-22	0.457961	0.94	0.707	spindle and kinetochore associated complex subunit 2	17	q22
2	CCDC181	1.66714e-24	3.02353e-20	0.453904	0.789	0.475	coiled-coil domain containing 181	1	q24.2
2	HIST1H1C	2.04994e-32	3.71777e-28	0.453315	0.729	0.297	histone cluster 1 H1 family member c	6	p22.2
2	TUBA1C	2.34529e-39	4.25342e-35	0.452865	0.548	0.146	tubulin alpha 1c	12	q13.12
2	RCCD1	1.69874e-37	3.08083e-33	0.45155	0.603	0.197	RCC1 domain containing 1	15	q26.1
2	SPATS2L	1.14297e-23	2.07289e-19	0.442366	0.834	0.502	spermatogenesis associated serine rich 2 like	2	q33.1
2	NCAPG	8.04636e-47	1.45929e-42	0.442363	0.623	0.169	non-SMC condensin I complex subunit G	4	p15.31
2	KIF15	1.99882e-56	3.62507e-52	0.441325	0.593	0.12	kinesin family member 15	3	p21.31
2	CRNDE	1.45794e-25	2.64412e-21	0.440999	0.91	0.599	colorectal neoplasia differentially expressed	16	q12.2
2	SYNE2	1.22975e-26	2.23028e-22	0.440557	0.91	0.636	spectrin repeat containing nuclear envelope protein 2	14	q23.2
2	HIST1H2BH	1.26125e-32	2.2874e-28	0.440196	0.497	0.143	histone cluster 1 H2B family member h	6	p22.2
2	HNRNPA0	1.33769e-32	2.42604e-28	0.439971	1	0.915	heterogeneous nuclear ribonucleoprotein A0	5	q31.2
2	DLGAP5	2.88154e-65	5.22596e-61	0.43656	0.563	0.084	DLG associated protein 5	14	q22.3
2	FANCI	6.82505e-31	1.23779e-26	0.435329	0.704	0.319	FA complementation group I	15	q26.1
2	SAC3D1	3.58593e-13	6.50345e-09	0.433288	0.739	0.55	SAC3 domain containing 1	11	q13.1
2	RAN	1.34707e-32	2.44304e-28	0.433029	0.995	0.912	RAN, member RAS oncogene family	12	q24.33
2	FBXO5	4.91417e-27	8.91234e-23	0.431934	0.658	0.304	F-box protein 5	6	q25.2
2	CEP55	5.92995e-46	1.07546e-41	0.429387	0.558	0.129	centrosomal protein 55	10	q23.33
2	NCAM1	7.19847e-27	1.30551e-22	0.428307	0.925	0.615	neural cell adhesion molecule 1	11	q23.2
2	H3F3B	8.5273e-40	1.54651e-35	0.425778	1	0.993	H3 histone family member 3B	17	q25.1
2	LMNB1	1.44266e-25	2.6164e-21	0.424391	0.779	0.414	lamin B1	5	q23.2
2	LSM5	2.10282e-21	3.81367e-17	0.422848	0.884	0.628	LSM5 homolog, U6 small nuclear RNA and mRNA degradation associated	7	p14.3
2	KIF23	1.10182e-49	1.99826e-45	0.4227	0.558	0.117	kinesin family member 23	15	q23
2	C21orf58	3.22272e-24	5.84472e-20	0.42198	0.668	0.34	chromosome 21 open reading frame 58	21	q22.3
2	AP2B1	1.12824e-21	2.04618e-17	0.42121	0.864	0.597	adaptor related protein complex 2 subunit beta 1	17	q12
2	RACGAP1	2.51289e-29	4.55737e-25	0.420363	0.759	0.379	Rac GTPase activating protein 1	12	q13.12
2	SAE1	3.15939e-21	5.72987e-17	0.420044	0.814	0.522	SUMO1 activating enzyme subunit 1	19	q13.32
2	GAS2L3	3.31842e-65	6.01829e-61	0.414217	0.492	0.057	growth arrest specific 2 like 3	12	q23.1
2	H3F3A	3.01034e-40	5.45955e-36	0.414043	1	0.994	H3 histone family member 3A	1	q42.12
2	ZWINT	4.15544e-24	7.5363e-20	0.411665	0.854	0.538	ZW10 interacting kinetochore protein	10	q21.1
2	ATAD2	4.34984e-17	7.88886e-13	0.410456	0.698	0.436	ATPase family, AAA domain containing 2	8	q24.13
2	BUB3	1.60531e-20	2.91139e-16	0.406748	0.864	0.624	BUB3, mitotic checkpoint protein	10	q26.13
2	ILF2	9.43573e-19	1.71126e-14	0.405026	0.975	0.785	interleukin enhancer binding factor 2	1	q21.3
2	TMEM237	4.50057e-26	8.16223e-22	0.403714	0.879	0.532	transmembrane protein 237	2	q33.1
2	TUBB2A	3.30727e-27	5.99806e-23	0.400763	0.824	0.456	tubulin beta 2A class IIa	6	p25.2
2	CCDC88A	1.57547e-22	2.85727e-18	0.399923	0.754	0.432	coiled-coil domain containing 88A	2	p16.1
2	CIT	4.71928e-42	8.55889e-38	0.394028	0.593	0.166	citron rho-interacting serine/threonine kinase	12	q24.23
2	DBF4	1.1702e-26	2.12227e-22	0.393663	0.638	0.273	DBF4 zinc finger	7	q21.12
2	DHFR	5.32696e-16	9.66097e-12	0.392965	0.809	0.573	dihydrofolate reductase	5	q14.1
2	WSB1	1.02338e-13	1.85599e-09	0.392861	0.894	0.747	WD repeat and SOCS box containing 1	17	q11.1
2	PSRC1	1.17657e-37	2.13383e-33	0.392244	0.593	0.184	proline and serine rich coiled-coil 1	1	p13.3
2	DLEU2	6.21379e-34	1.12693e-29	0.390903	0.618	0.224	deleted in lymphocytic leukemia 2	13	q14.2
2	CDKN2C	4.36177e-18	7.9105e-14	0.387117	0.809	0.547	cyclin dependent kinase inhibitor 2C	1	p32.3
2	CBX1	1.79378e-22	3.2532e-18	0.38371	0.96	0.789	chromobox 1	17	q21.32
2	MND1	1.28054e-42	2.3224e-38	0.38318	0.603	0.166	meiotic nuclear divisions 1	4	q31.3
2	C2orf48	1.00736e-30	1.82695e-26	0.382122	0.543	0.177
2	PARPBP	2.60023e-44	4.71578e-40	0.381409	0.503	0.106	PARP1 binding protein	12	q23.2
2	CDK5RAP2	2.30089e-30	4.17289e-26	0.379667	0.648	0.261	CDK5 regulatory subunit associated protein 2	9	q33.2
2	BUB1B	4.97198e-47	9.01718e-43	0.37668	0.523	0.109	BUB1 mitotic checkpoint serine/threonine kinase B	15	q15.1
2	IQGAP3	1.65755e-39	3.00613e-35	0.376516	0.407	0.072	IQ motif containing GTPase activating protein 3	1	q22
2	DYNC1I2	6.00096e-19	1.08833e-14	0.374799	0.859	0.651	dynein cytoplasmic 1 intermediate chain 2	2	q31.1
2	RUVBL2	8.93475e-22	1.62041e-17	0.374102	0.734	0.394	RuvB like AAA ATPase 2	19	q13.33
2	CDKN1B	8.79576e-20	1.5952e-15	0.373048	0.759	0.451	cyclin dependent kinase inhibitor 1B	12	p13.1
2	ASRGL1	6.70766e-22	1.2165e-17	0.370506	0.874	0.613	asparaginase like 1	11	q12.3
2	GGH	7.79421e-17	1.41356e-12	0.369436	0.774	0.485	gamma-glutamyl hydrolase	8	q12.3
2	SRSF10	9.95346e-17	1.80516e-12	0.369333	0.91	0.761	serine and arginine rich splicing factor 10	1	p36.11
2	KMT5A	4.259e-27	7.72413e-23	0.367772	0.528	0.187	lysine methyltransferase 5A	12	q24.31
2	TUBB2B	3.37655e-18	6.12372e-14	0.366563	0.99	0.849	tubulin beta 2B class IIb	6	p25.2
2	COX20	1.98002e-18	3.59096e-14	0.36641	0.879	0.688	cytochrome c oxidase assembly factor COX20	1	q44
2	ESCO2	3.40841e-39	6.18149e-35	0.366354	0.523	0.131	establishment of sister chromatid cohesion N-acetyltransferase 2	8	p21.1
2	RDX	7.10773e-19	1.28906e-14	0.366175	0.889	0.65	radixin	11	q22.3
2	RAD51AP1	2.55007e-18	4.62481e-14	0.365963	0.648	0.349	RAD51 associated protein 1	12	p13.32
2	DIAPH3	6.14956e-47	1.11528e-42	0.365944	0.477	0.085	diaphanous related formin 3	13	q21.2
2	DTYMK	4.40755e-19	7.99354e-15	0.362097	0.739	0.463	deoxythymidylate kinase	2	q37.3
2	CDC25C	3.71841e-48	6.74371e-44	0.361263	0.487	0.089	cell division cycle 25C	5	q31.2
2	SRSF3	7.87859e-21	1.42886e-16	0.360649	1	0.892	serine and arginine rich splicing factor 3	6	p21.31
2	RNF26	3.07759e-25	5.58152e-21	0.35982	0.598	0.251	ring finger protein 26	11	q23.3
2	PKMYT1	2.44355e-22	4.43163e-18	0.35904	0.492	0.194	protein kinase, membrane associated tyrosine/threonine 1	16	p13.3
2	CENPU	9.25572e-13	1.67862e-08	0.357967	0.678	0.455	centromere protein U	4	q35.1
2	SKA1	3.38324e-40	6.13584e-36	0.35543	0.442	0.087	spindle and kinetochore associated complex subunit 1	18	q21.1
2	MAZ	3.12076e-17	5.65982e-13	0.35344	0.899	0.688	MYC associated zinc finger protein	16	p11.2
2	YAF2	6.14535e-18	1.11452e-13	0.352541	0.864	0.637	YY1 associated factor 2	12	q12
2	AC074117.10	4.64762e-12	8.42893e-08	0.352367	0.608	0.377
2	HNRNPA3	5.92394e-22	1.07437e-17	0.352124	0.97	0.848	heterogeneous nuclear ribonucleoprotein A3	2	q31.2
2	KIF18B	1.04641e-51	1.89777e-47	0.351952	0.487	0.08	kinesin family member 18B	17	q21.31
2	TRA2B	1.98959e-16	3.60833e-12	0.351832	0.96	0.814	transformer 2 beta homolog	3	q27.2
2	NCAPD3	1.57023e-28	2.84778e-24	0.348391	0.583	0.223	non-SMC condensin II complex subunit D3	11	q25
2	H2AFY	6.47226e-18	1.17381e-13	0.347684	0.98	0.902	H2A histone family member Y	5	q31.1
2	JADE1	2.92929e-20	5.31256e-16	0.345623	0.764	0.424	jade family PHD finger 1	4	q28.2
2	TYMS	4.52091e-12	8.19913e-08	0.345326	0.915	0.776	thymidylate synthetase	18	p11.32
2	RPS27L	4.85792e-16	8.81033e-12	0.344585	0.975	0.888	ribosomal protein S27 like	15	q22.2
2	PTMS	5.20726e-18	9.44388e-14	0.344051	0.995	0.917	parathymosin	12	p13.31
2	SAP30	3.51748e-20	6.3793e-16	0.343486	0.593	0.284	Sin3A associated protein 30	4	q34.1
2	ATCAY	6.02881e-15	1.09339e-10	0.34267	0.668	0.417	ATCAY, caytaxin	19	p13.3
2	TTK	3.24791e-49	5.89041e-45	0.340322	0.482	0.085	TTK protein kinase	6	q14.1
2	UBE2E3	2.48931e-16	4.51462e-12	0.339819	0.95	0.744	ubiquitin conjugating enzyme E2 E3	2	q31.3
2	PSPC1	1.21784e-18	2.20868e-14	0.338829	0.754	0.446	paraspeckle component 1	13	q12.11
2	DEK	2.47245e-19	4.48403e-15	0.338817	1	0.908	DEK proto-oncogene	6	p22.3
2	HNRNPD	3.19974e-18	5.80306e-14	0.337475	0.94	0.81	heterogeneous nuclear ribonucleoprotein D	4	q21.22
2	RHNO1	3.40851e-18	6.18168e-14	0.336613	0.603	0.307	RAD9-HUS1-RAD1 interacting nuclear orphan 1	12	p13.33
2	SLC4A8	3.79512e-19	6.88283e-15	0.335682	0.653	0.34	solute carrier family 4 member 8	12	q13.13
2	KIAA0101	7.86255e-13	1.42595e-08	0.334714	0.864	0.657
2	CNTRL	1.69831e-22	3.08005e-18	0.334387	0.618	0.291	centriolin	9	q33.2
2	LMNB2	1.71618e-21	3.11247e-17	0.334211	0.628	0.302	lamin B2	19	p13.3
2	VPS36	6.39358e-21	1.15954e-16	0.334099	0.714	0.391	vacuolar protein sorting 36 homolog	13	q14.3
2	DCAF7	5.25662e-18	9.53341e-14	0.331747	0.764	0.459	DDB1 and CUL4 associated factor 7	17	q23.3
2	HNRNPR	1.58793e-16	2.87986e-12	0.331713	0.884	0.688	heterogeneous nuclear ribonucleoprotein R	1	p36.12
2	PCM1	7.64855e-19	1.38714e-14	0.330791	0.874	0.605	pericentriolar material 1	8	p22
2	RBM39	1.03747e-18	1.88156e-14	0.330732	0.98	0.839	RNA binding motif protein 39	20	q11.22
2	CENPM	2.05782e-15	3.73206e-11	0.330238	0.729	0.452	centromere protein M	22	q13.2
2	PDS5B	2.73125e-20	4.9534e-16	0.329803	0.709	0.381	PDS5 cohesin associated factor B	13	q13.1
2	NCAPH	4.03339e-35	7.31496e-31	0.329763	0.437	0.101	non-SMC condensin I complex subunit H	2	q11.2
2	ARHGEF39	1.74178e-41	3.15889e-37	0.328601	0.442	0.086	Rho guanine nucleotide exchange factor 39	9	p13.3
2	DEPDC1	2.70227e-43	4.90084e-39	0.327821	0.362	0.047	DEP domain containing 1	1	p31.3
2	PNRC2	9.44702e-18	1.71331e-13	0.327601	0.724	0.432	proline rich nuclear receptor coactivator 2	1	p36.11
2	PSMA4	1.35008e-13	2.44851e-09	0.327191	0.905	0.68	proteasome subunit alpha 4	15	q25.1
2	NNAT	1.53187e-16	2.7782e-12	0.32691	0.99	0.849	neuronatin	20	q11.23
2	IGF2BP1	1.73036e-23	3.13819e-19	0.326887	0.754	0.392	insulin like growth factor 2 mRNA binding protein 1	17	q21.32
2	GNG3	7.61481e-17	1.38102e-12	0.326654	0.874	0.589	G protein subunit gamma 3	11	q12.3
2	SUGP2	3.80294e-17	6.89702e-13	0.326426	0.719	0.435	SURP and G-patch domain containing 2	19	p13.11
2	RP11-798M19.6	8.71087e-20	1.5798e-15	0.326164	0.613	0.3
2	MEX3A	7.56254e-14	1.37154e-09	0.326008	0.623	0.37	mex-3 RNA binding family member A	1	q22
2	SYT11	4.07151e-18	7.38409e-14	0.325318	0.759	0.442	synaptotagmin 11	1	q22
2	PBRM1	2.33152e-17	4.22844e-13	0.325034	0.819	0.532	polybromo 1	3	p21.1
2	SPAG9	1.12541e-17	2.04105e-13	0.324524	0.688	0.402	sperm associated antigen 9	17	q21.33
2	CEP78	7.95157e-18	1.4421e-13	0.322653	0.704	0.411	centrosomal protein 78	9	q21.2
2	MAP1B	4.12042e-15	7.47279e-11	0.320577	0.995	0.888	microtubule associated protein 1B	5	q13.2
2	SEPT7	3.55952e-16	6.45555e-12	0.320002	0.915	0.734	septin 7	7	p14.2
2	CDKN2A	4.83947e-15	8.77686e-11	0.319778	0.92	0.696	cyclin dependent kinase inhibitor 2A	9	p21.3
2	RAD51C	9.30432e-12	1.68743e-07	0.318313	0.774	0.6	RAD51 paralog C	17	q22
2	STMN1	1.66455e-22	3.01882e-18	0.316239	1	0.972	stathmin 1	1	p36.11
2	UPF3A	2.19791e-17	3.98614e-13	0.315936	0.879	0.623	UPF3A, regulator of nonsense mediated mRNA decay	13	q34
2	HNRNPUL2	2.16573e-21	3.92778e-17	0.315335	0.683	0.35	heterogeneous nuclear ribonucleoprotein U like 2	11	q12.3
2	RFC3	3.24545e-18	5.88595e-14	0.315217	0.628	0.332	replication factor C subunit 3	13	q13.2
2	LINC01224	2.26828e-26	4.11375e-22	0.314146	0.513	0.179	long intergenic non-protein coding RNA 1224	19	p12
2	RP11-245D16.4	2.80362e-25	5.08464e-21	0.314094	0.492	0.169
2	BUB1	2.02226e-44	3.66757e-40	0.313877	0.392	0.055	BUB1 mitotic checkpoint serine/threonine kinase	2	q13
2	RORB	1.00614e-13	1.82474e-09	0.312142	0.759	0.534	RAR related orphan receptor B	9	q21.13
2	C2orf69	8.62637e-23	1.56448e-18	0.311703	0.548	0.224	chromosome 2 open reading frame 69	2	q33.1
2	VANGL2	5.83543e-17	1.05831e-12	0.311139	0.658	0.36	VANGL planar cell polarity protein 2	1	q23.2
2	KMT2A	1.02769e-14	1.86381e-10	0.311028	0.854	0.601	lysine methyltransferase 2A	11	q23.3
2	PRPSAP1	6.428e-17	1.16578e-12	0.310564	0.683	0.401	phosphoribosyl pyrophosphate synthetase associated protein 1	17	q25.1
2	ARID2	1.18993e-24	2.15805e-20	0.310478	0.618	0.265	AT-rich interaction domain 2	12	q12
2	ANKRD36C	6.25146e-13	1.13376e-08	0.310305	0.663	0.392	ankyrin repeat domain 36C	2	q11.1
2	NEMP1	3.33197e-30	6.04286e-26	0.310257	0.558	0.191	nuclear envelope integral membrane protein 1	12	q13.3
2	CDC42BPA	5.10589e-18	9.26004e-14	0.309142	0.693	0.376	CDC42 binding protein kinase alpha	1	q42.13
2	YWHAH	3.49239e-16	6.3338e-12	0.308581	0.915	0.768	tyrosine 3-monooxygenase/tryptophan 5-monooxygenase activation protein eta	22	q12.3
2	CENPL	5.43118e-32	9.84998e-28	0.308012	0.503	0.148	centromere protein L	1	q25.1
2	XPO1	2.35634e-14	4.27346e-10	0.308002	0.779	0.51	exportin 1	2	p15
2	MNS1	1.04548e-17	1.89608e-13	0.307599	0.482	0.211	meiosis specific nuclear structural 1	15	q21.3
2	USP22	1.28824e-15	2.33634e-11	0.307213	0.894	0.667	ubiquitin specific peptidase 22	17	p11.2
2	MELK	1.13212e-22	2.05321e-18	0.307082	0.447	0.158	maternal embryonic leucine zipper kinase	9	p13.2
2	WHSC1	6.92172e-17	1.25532e-12	0.306321	0.749	0.465
2	ORC6	7.28723e-19	1.32161e-14	0.306155	0.693	0.396	origin recognition complex subunit 6	16	q11.2
2	HSPA13	8.91599e-16	1.617e-11	0.30595	0.573	0.299	heat shock protein family A (Hsp70) member 13	21	q11.2
2	GKAP1	7.45009e-15	1.35115e-10	0.305098	0.819	0.527	G kinase anchoring protein 1	9	q21.32
2	CEP152	8.82677e-25	1.60082e-20	0.305035	0.437	0.135	centrosomal protein 152	15	q21.1
2	NDUFAF3	8.05943e-14	1.46166e-09	0.304893	0.774	0.537	NADH:ubiquinone oxidoreductase complex assembly factor 3	3	p21.31
2	SNRNP200	3.16274e-13	5.73594e-09	0.304849	0.764	0.527	small nuclear ribonucleoprotein U5 subunit 200	2	q11.2
2	RP11-382A20.3	3.22316e-15	5.84552e-11	0.304841	0.854	0.59
2	NIPBL	7.78907e-12	1.41262e-07	0.304276	0.709	0.507	NIPBL, cohesin loading factor	5	p13.2
2	LRR1	4.74873e-18	8.6123e-14	0.303861	0.583	0.283	leucine rich repeat protein 1	14	q21.3
2	SOX4	3.08793e-12	5.60027e-08	0.303419	0.955	0.771	SRY-box 4	6	p22.3
2	TECR	1.80684e-10	3.27688e-06	0.302903	0.92	0.765	trans-2,3-enoyl-CoA reductase	19	p13.12
2	KRTCAP2	7.63886e-13	1.38538e-08	0.302422	0.869	0.682	keratinocyte associated protein 2	1	q22
2	SRSF7	7.26279e-11	1.31718e-06	0.302058	0.955	0.854	serine and arginine rich splicing factor 7	2	p22.1
2	SMARCA4	4.94079e-15	8.96062e-11	0.301934	0.849	0.657	SWI/SNF related, matrix associated, actin dependent regulator of chromatin, subfamily a, member 4	19	p13.2
2	PGM2L1	4.75827e-17	8.62961e-13	0.301464	0.628	0.342	phosphoglucomutase 2 like 1	11	q13.4
2	WDR62	9.13172e-25	1.65613e-20	0.300954	0.462	0.151	WD repeat domain 62	19	q13.12
2	BARD1	3.18885e-15	5.78331e-11	0.300238	0.754	0.498	BRCA1 associated RING domain 1	2	q35
2	CBX3	8.87023e-17	1.60871e-12	0.300066	0.975	0.878	chromobox 3	7	p15.2
2	DNAJA1	1.05913e-15	1.92083e-11	0.299937	0.91	0.717	DnaJ heat shock protein family (Hsp40) member A1	9	p21.1
2	MPHOSPH9	2.95121e-17	5.35232e-13	0.299897	0.704	0.401	M-phase phosphoprotein 9	12	q24.31
2	ODC1	3.96182e-13	7.18516e-09	0.29908	0.945	0.794	ornithine decarboxylase 1	2	p25.1
2	SLC38A2	4.74658e-12	8.60839e-08	0.298954	0.734	0.526	solute carrier family 38 member 2	12	q13.11
2	KIAA1524	1.40906e-30	2.55547e-26	0.298831	0.432	0.11
2	SP5	3.25029e-20	5.89473e-16	0.298654	0.503	0.206	Sp5 transcription factor	2	q31.1
2	PMF1	9.28273e-15	1.68352e-10	0.298506	0.819	0.535	polyamine modulated factor 1	1	q22
2	TUBG1	4.19657e-11	7.61091e-07	0.298499	0.688	0.494	tubulin gamma 1	17	q21.2
2	CCNF	3.9197e-31	7.10876e-27	0.298431	0.508	0.153	cyclin F	16	p13.3
2	ATP5B	4.83644e-12	8.77136e-08	0.298421	0.975	0.899
2	GPC2	1.76674e-12	3.20416e-08	0.298065	0.623	0.376	glypican 2	7	q22.1
2	BORA	6.77874e-29	1.22939e-24	0.298052	0.317	0.06	bora, aurora kinase A activator	13	q21.33
2	ZBTB44	4.97827e-15	9.02858e-11	0.297864	0.678	0.411	zinc finger and BTB domain containing 44	11	q24.3
2	ID1	9.43391e-21	1.71093e-16	0.297776	0.422	0.143	inhibitor of DNA binding 1, HLH protein	20	q11.21
2	ANP32A	4.38727e-14	7.95675e-10	0.297646	0.874	0.652	acidic nuclear phosphoprotein 32 family member A	15	q23
2	BRD8	8.75272e-17	1.58739e-12	0.297431	0.583	0.299	bromodomain containing 8	5	q31.2
2	TK1	3.61655e-16	6.55898e-12	0.297348	0.598	0.306	thymidine kinase 1	17	q25.3
2	UHRF1	3.89218e-10	7.05887e-06	0.296662	0.814	0.613	ubiquitin like with PHD and ring finger domains 1	19	p13.3
2	ARHGAP33	1.00348e-16	1.81992e-12	0.296486	0.648	0.369	Rho GTPase activating protein 33	19	q13.12
2	CLSPN	6.11321e-12	1.10869e-07	0.296007	0.734	0.517	claspin	1	p34.3
2	HNRNPH1	5.6002e-09	0.000101565	0.295655	0.915	0.775	heterogeneous nuclear ribonucleoprotein H1	5	q35.3
2	SUN2	2.40911e-24	4.36916e-20	0.294609	0.518	0.188	Sad1 and UNC84 domain containing 2	22	q13.1
2	TLE4	1.62127e-14	2.94033e-10	0.293932	0.754	0.507	TLE family member 4, transcriptional corepressor	9	q21.31
2	MRPL51	1.28291e-14	2.32669e-10	0.293715	0.93	0.784	mitochondrial ribosomal protein L51	12	p13.31
2	PPIG	4.97414e-13	9.0211e-09	0.293675	0.92	0.742	peptidylprolyl isomerase G	2	q31.1
2	CMC2	1.79132e-17	3.24874e-13	0.292842	0.688	0.39	C-X9-C motif containing 2	16	q23.2
2	PHF19	6.88464e-15	1.2486e-10	0.292619	0.889	0.608	PHD finger protein 19	9	q33.2
2	KHDRBS1	4.06042e-15	7.36398e-11	0.291386	0.975	0.815	KH RNA binding domain containing, signal transduction associated 1	1	p35.2
2	CRB1	3.9918e-15	7.23953e-11	0.29051	0.558	0.284	crumbs cell polarity complex component 1	1	q31.3
2	CBX5	9.85144e-15	1.78666e-10	0.290332	0.975	0.856	chromobox 5	12	q13.13
2	ASF1B	2.26656e-14	4.11062e-10	0.290303	0.533	0.272	anti-silencing function 1B histone chaperone	19	p13.12
2	TNRC6C	2.96033e-14	5.36885e-10	0.28984	0.759	0.499	trinucleotide repeat containing 6C	17	q25.3
2	GNAS	3.19645e-19	5.79708e-15	0.289525	0.98	0.884	GNAS complex locus	20	q13.32
2	PRRC2A	2.74745e-13	4.98277e-09	0.2893	0.618	0.369	proline rich coiled-coil 2A	6	p21.33
2	HACD3	1.23624e-11	2.24204e-07	0.288921	0.849	0.626	3-hydroxyacyl-CoA dehydratase 3	15	q22.31
2	QSER1	2.76764e-17	5.01939e-13	0.288826	0.608	0.315	glutamine and serine rich 1	11	p13
2	DDX6	8.95439e-17	1.62397e-12	0.288787	0.658	0.354	DEAD-box helicase 6	11	q23.3
2	TNRC6B	9.45242e-13	1.71429e-08	0.287432	0.814	0.591	trinucleotide repeat containing 6B	22	q13.1
2	CYCS	1.05328e-11	1.91022e-07	0.287207	0.899	0.738	cytochrome c, somatic	7	p15.3
2	PEG10	7.17066e-13	1.30047e-08	0.287021	0.915	0.706	paternally expressed 10	7	q21.3
2	ADD3	1.19632e-16	2.16965e-12	0.286932	0.653	0.367	adducin 3	10	q25.1
2	SELK	3.24076e-13	5.87745e-09	0.286605	0.92	0.749
2	RANGAP1	6.10561e-24	1.10731e-19	0.286452	0.528	0.198	Ran GTPase activating protein 1	22	q13.2
2	C12orf57	2.29795e-14	4.16756e-10	0.286075	0.975	0.89	chromosome 12 open reading frame 57	12	p13.31
2	HNRNPU	3.15752e-14	5.72649e-10	0.282562	0.96	0.818	heterogeneous nuclear ribonucleoprotein U	1	q44
2	SNRPG	1.62018e-15	2.93836e-11	0.282541	0.98	0.893	small nuclear ribonucleoprotein polypeptide G	2	p13.3
2	ANLN	5.16964e-29	9.37565e-25	0.280729	0.402	0.101	anillin actin binding protein	7	p14.2
2	NCAPD2	1.16904e-19	2.12017e-15	0.280504	0.553	0.251	non-SMC condensin I complex subunit D2	12	p13.31
2	TMX2	5.94235e-13	1.0777e-08	0.280446	0.698	0.426	thioredoxin related transmembrane protein 2	11	q12.1
2	MYH10	1.35751e-12	2.46198e-08	0.280064	0.764	0.522	myosin heavy chain 10	17	p13.1
2	KIF18A	1.7964e-40	3.25795e-36	0.27989	0.352	0.048	kinesin family member 18A	11	p14.1
2	RBM8A	2.76334e-13	5.01159e-09	0.279775	0.905	0.75	RNA binding motif protein 8A	1	q21.1
2	DPYSL2	6.63657e-13	1.20361e-08	0.279623	0.869	0.647	dihydropyrimidinase like 2	8	p21.2
2	HNRNPH3	4.41556e-12	8.00806e-08	0.277901	0.91	0.712	heterogeneous nuclear ribonucleoprotein H3	10	q21.3
2	CDH2	5.82242e-14	1.05595e-09	0.277637	0.764	0.479	cadherin 2	18	q12.1
2	CEP97	2.64966e-19	4.80543e-15	0.277397	0.538	0.24	centrosomal protein 97	3	q12.3
2	MIB1	1.03162e-15	1.87094e-11	0.277205	0.628	0.348	mindbomb E3 ubiquitin protein ligase 1	18	q11.2
2	SLFN13	2.12273e-13	3.84979e-09	0.277102	0.618	0.351	schlafen family member 13	17	q12
2	WEE1	9.08023e-14	1.64679e-09	0.276927	0.668	0.396	WEE1 G2 checkpoint kinase	11	p15.4
2	HIST1H1E	4.20965e-20	7.63463e-16	0.276628	0.427	0.154	histone cluster 1 H1 family member e	6	p22.2
2	BANF1	8.3818e-13	1.52012e-08	0.276028	0.94	0.786	barrier to autointegration factor 1	11	q13.1
2	ARID1A	1.17151e-14	2.12465e-10	0.275623	0.779	0.492	AT-rich interaction domain 1A	1	p36.11
2	DEPDC1B	8.44128e-31	1.53091e-26	0.275384	0.427	0.106	DEP domain containing 1B	5	q12.1
2	TNPO1	3.97398e-14	7.20721e-10	0.275323	0.683	0.414	transportin 1	5	q13.2
2	ID2	7.73976e-10	1.40368e-05	0.274942	0.513	0.296	inhibitor of DNA binding 2	2	p25.1
2	HNRNPUL1	5.69379e-13	1.03263e-08	0.274871	0.93	0.766	heterogeneous nuclear ribonucleoprotein U like 1	19	q13.2
2	ASXL1	5.10657e-16	9.26127e-12	0.274292	0.563	0.279	ASXL transcriptional regulator 1	20	q11.21
2	CEP170	1.06705e-14	1.9352e-10	0.274136	0.653	0.375	centrosomal protein 170	1	q43
2	TMSB4X	3.1858e-16	5.77776e-12	0.27377	1	1	thymosin beta 4 X-linked	X	p22.2
2	TAGLN3	2.39124e-13	4.33675e-09	0.273613	0.724	0.453	transgelin 3	3	q13.2
2	HJURP	1.29552e-36	2.34955e-32	0.272839	0.407	0.079	Holliday junction recognition protein	2	q37.1
2	RASD1	2.89894e-15	5.25752e-11	0.272728	0.538	0.255	ras related dexamethasone induced 1	17	p11.2
2	FARP1	3.83106e-17	6.948e-13	0.272251	0.734	0.417	FERM, ARH/RhoGEF and pleckstrin domain protein 1	13	q32.2
2	CMSS1	1.78957e-12	3.24556e-08	0.272239	0.894	0.684	cms1 ribosomal small subunit homolog	3	q12.1
2	ODF2	1.80937e-17	3.28147e-13	0.272202	0.563	0.262	outer dense fiber of sperm tails 2	9	q34.11
2	EXO1	5.52611e-31	1.00222e-26	0.272162	0.422	0.102	exonuclease 1	1	q43
2	PPP4R2	5.35456e-14	9.71103e-10	0.271928	0.688	0.416	protein phosphatase 4 regulatory subunit 2	3	p13
2	CDCA2	1.2986e-31	2.35514e-27	0.271691	0.352	0.067	cell division cycle associated 2	8	p21.2
2	HNRNPDL	1.83779e-13	3.33301e-09	0.271556	0.995	0.916	heterogeneous nuclear ribonucleoprotein D like	4	q21.22
2	TUBB	1.80467e-12	3.27295e-08	0.271237	1	0.963	tubulin beta class I	6	p21.33
2	NMB	4.0146e-32	7.28087e-28	0.270423	0.377	0.076	neuromedin B	15	q25.2
2	RSRC2	1.68774e-11	3.06089e-07	0.270368	0.829	0.62	arginine and serine rich coiled-coil 2	12	q24.31
2	MDM4	4.60489e-09	8.35143e-05	0.269922	0.739	0.49	MDM4, p53 regulator	1	q32.1
2	DCT	3.2819e-13	5.95206e-09	0.269796	0.995	0.853	dopachrome tautomerase	13	q32.1
2	MYCBP2	1.20135e-11	2.17877e-07	0.269079	0.618	0.389	MYC binding protein 2, E3 ubiquitin protein ligase	13	q22.3
2	ZADH2	1.06184e-17	1.92575e-13	0.2689	0.633	0.321	zinc binding alcohol dehydrogenase domain containing 2	18	q22.3
2	FAM200B	6.6829e-12	1.21201e-07	0.268768	0.769	0.55	family with sequence similarity 200 member B	4	p15.32
2	DCP2	3.82871e-12	6.94375e-08	0.268339	0.678	0.433	decapping mRNA 2	5	q22.2
2	NUCB2	1.44379e-12	2.61847e-08	0.26801	0.854	0.633	nucleobindin 2	11	p15.1
2	GAP43	5.23499e-14	9.49418e-10	0.267799	0.889	0.586	growth associated protein 43	3	q13.31
2	SLC20A1	3.83957e-08	0.000696345	0.267361	0.744	0.563	solute carrier family 20 member 1	2	q14.1
2	BTG3	1.76492e-07	0.00320086	0.266792	0.784	0.609	BTG anti-proliferation factor 3	21	q21.1
2	ZC3H13	1.68569e-12	3.05717e-08	0.266185	0.719	0.458	zinc finger CCCH-type containing 13	13	q14.13
2	HAX1	1.97034e-11	3.57341e-07	0.265983	0.789	0.56	HCLS1 associated protein X-1	1	q21.3
2	APLP2	1.45507e-12	2.63892e-08	0.26515	0.844	0.642	amyloid beta precursor like protein 2	11	q24.3
2	ENC1	9.07812e-18	1.64641e-13	0.265102	0.437	0.173	ectodermal-neural cortex 1	5	q13.3
2	IMMP1L	9.10516e-12	1.65131e-07	0.264775	0.648	0.411	inner mitochondrial membrane peptidase subunit 1	11	p13
2	TEX30	1.51637e-13	2.75009e-09	0.264298	0.618	0.364	testis expressed 30	13	q33.1
2	DACH1	1.11267e-15	2.01794e-11	0.264175	0.719	0.434	dachshund family transcription factor 1	13	q21.33
2	FAM110A	2.2851e-18	4.14426e-14	0.264135	0.472	0.192	family with sequence similarity 110 member A	20	p13
2	SLC39A10	5.40584e-14	9.80403e-10	0.264099	0.704	0.425	solute carrier family 39 member 10	2	q32.3
2	CELF3	4.05281e-14	7.35017e-10	0.263843	0.879	0.617	CUGBP Elav-like family member 3	1	q21.3
2	GMNN	1.49402e-09	2.70956e-05	0.263586	0.769	0.568	geminin, DNA replication inhibitor	6	p22.3
2	RRM1	1.3733e-11	2.49061e-07	0.263044	0.789	0.57	ribonucleotide reductase catalytic subunit M1	11	p15.4
2	CCDC18	8.64227e-23	1.56736e-18	0.262409	0.357	0.097	coiled-coil domain containing 18	1	p22.1
2	FAM83D	3.88796e-34	7.0512e-30	0.262051	0.322	0.049	family with sequence similarity 83 member D	20	q11.23
2	CEP350	1.1855e-15	2.15002e-11	0.260611	0.623	0.338	centrosomal protein 350	1	q25.2
2	AC004381.6	1.62781e-16	2.95219e-12	0.260501	0.553	0.263
2	HNRNPM	3.32522e-14	6.03063e-10	0.260409	0.965	0.797	heterogeneous nuclear ribonucleoprotein M	19	p13.2
2	EIF5A	5.55969e-10	1.0083e-05	0.259487	0.769	0.551	eukaryotic translation initiation factor 5A	17	p13.1
2	COX17	4.9315e-10	8.94376e-06	0.259399	0.905	0.724	cytochrome c oxidase copper chaperone COX17	3	q13.33
2	DAAM1	2.89098e-11	5.24308e-07	0.25933	0.869	0.655	dishevelled associated activator of morphogenesis 1	14	q23.1
2	PSAT1	1.02247e-15	1.85436e-11	0.259305	0.513	0.237	phosphoserine aminotransferase 1	9	q21.2
2	ASH1L	3.6919e-13	6.69564e-09	0.259012	0.729	0.468	ASH1 like histone lysine methyltransferase	1	q22
2	SKA3	1.09543e-28	1.98668e-24	0.258985	0.422	0.109	spindle and kinetochore associated complex subunit 3	13	q12.11
2	POGZ	1.26456e-12	2.29341e-08	0.258494	0.643	0.4	pogo transposable element derived with ZNF domain	1	q21.3
2	INTS6	1.83595e-11	3.32968e-07	0.258342	0.603	0.362	integrator complex subunit 6	13	q14.3
2	SRSF2	2.22396e-07	0.00403337	0.258169	0.94	0.86	serine and arginine rich splicing factor 2	17	q25.1
2	KLHL23	2.71303e-11	4.92035e-07	0.25741	0.809	0.583	kelch like family member 23	2	q31.1
2	ARPP19	1.35776e-12	2.46244e-08	0.257233	0.899	0.707	cAMP regulated phosphoprotein 19	15	q21.2
2	FUZ	5.41722e-12	9.82466e-08	0.256354	0.769	0.475	fuzzy planar cell polarity protein	19	q13.33
2	ANAPC11	3.81287e-12	6.91501e-08	0.255641	0.94	0.801	anaphase promoting complex subunit 11	17	q25.3
2	KIF4A	8.11554e-21	1.47183e-16	0.25561	0.372	0.116	kinesin family member 4A	X	q13.1
2	CEP135	1.63523e-22	2.96566e-18	0.255413	0.422	0.139	centrosomal protein 135	4	q12
2	NUMA1	1.94416e-13	3.52593e-09	0.255108	0.653	0.386	nuclear mitotic apparatus protein 1	11	q13.4
2	FAT3	5.95295e-19	1.07963e-14	0.254819	0.447	0.166	FAT atypical cadherin 3	11	q14.3
2	ATP2A2	1.29856e-13	2.35506e-09	0.254725	0.704	0.427	ATPase sarcoplasmic/endoplasmic reticulum Ca2+ transporting 2	12	q24.11
2	ALDH7A1	8.26663e-14	1.49924e-09	0.254667	0.663	0.382	aldehyde dehydrogenase 7 family member A1	5	q23.2
2	PRRC2C	2.13458e-10	3.87128e-06	0.254643	0.889	0.706	proline rich coiled-coil 2C	1	q24.3
2	DHPS	3.04549e-10	5.5233e-06	0.254375	0.864	0.66	deoxyhypusine synthase	19	p13.13
2	USP13	1.64579e-19	2.98481e-15	0.254318	0.528	0.222	ubiquitin specific peptidase 13	3	q26.33
2	PKP4	4.69921e-17	8.52249e-13	0.254313	0.528	0.243	plakophilin 4	2	q24.1
2	SET	4.86075e-13	8.81546e-09	0.254122	0.995	0.935	SET nuclear proto-oncogene	9	q34.11
2	ZBTB18	5.58596e-15	1.01307e-10	0.254067	0.593	0.307	zinc finger and BTB domain containing 18	1	q44
2	ILF3	2.1816e-12	3.95655e-08	0.253876	0.95	0.729	interleukin enhancer binding factor 3	19	p13.2
2	CLASP2	4.00012e-12	7.25462e-08	0.253299	0.668	0.414	cytoplasmic linker associated protein 2	3	p22.3
2	USP1	2.29532e-06	0.0416278	0.253054	0.749	0.624	ubiquitin specific peptidase 1	1	p31.3
2	HSD17B11	4.27699e-14	7.75675e-10	0.252641	0.447	0.198	hydroxysteroid 17-beta dehydrogenase 11	4	q22.1
2	CENPN	2.52015e-22	4.57054e-18	0.25069	0.472	0.166	centromere protein N	16	q23.2
2	GANAB	1.04797e-11	1.9006e-07	0.249936	0.799	0.53	glucosidase II alpha subunit	11	q12.3
2	DLEU1	5.31794e-14	9.64462e-10	0.249412	0.492	0.244	deleted in lymphocytic leukemia 1	13	q14.2
2	RNF157	3.90709e-13	7.0859e-09	0.249173	0.663	0.409	ring finger protein 157	17	q25.1
2	CFAP36	3.56902e-12	6.47277e-08	0.249041	0.503	0.259	cilia and flagella associated protein 36	2	p16.1
2	FUS	2.76992e-12	5.02353e-08	0.248543	0.96	0.836	FUS RNA binding protein	16	p11.2
2	SF1	9.60208e-12	1.74143e-07	0.248191	0.91	0.715	splicing factor 1	11	q13.1
2	CCP110	6.43524e-13	1.16709e-08	0.247918	0.613	0.364	centriolar coiled-coil protein 110	16	p12.3
2	GPSM2	7.36591e-18	1.33588e-13	0.247848	0.442	0.177	G protein signaling modulator 2	1	p13.3
2	LCORL	1.19733e-14	2.17147e-10	0.2477	0.598	0.324	ligand dependent nuclear receptor corepressor like	4	p15.31
2	LMO7	2.9088e-24	5.2754e-20	0.247686	0.266	0.049	LIM domain 7	13	q22.2
2	EIF4G2	1.63066e-11	2.95736e-07	0.247045	0.925	0.83	eukaryotic translation initiation factor 4 gamma 2	11	p15.4
2	G2E3	9.67641e-13	1.75491e-08	0.246914	0.422	0.195	G2/M-phase specific E3 ubiquitin protein ligase	14	q12
2	POLQ	7.5468e-31	1.36869e-26	0.246859	0.317	0.053	DNA polymerase theta	3	q13.33
2	NDUFA7	1.45849e-10	2.64512e-06	0.24636	0.834	0.654	NADH:ubiquinone oxidoreductase subunit A7	19	p13.2
2	NCOA6	8.18507e-18	1.48444e-13	0.24579	0.518	0.233	nuclear receptor coactivator 6	20	q11.22
2	U2SURP	2.49438e-11	4.52381e-07	0.245212	0.839	0.599	U2 snRNP associated SURP domain containing	3	q23
2	ZEB1	2.05939e-08	0.000373492	0.24516	0.729	0.518	zinc finger E-box binding homeobox 1	10	p11.22
2	SREK1	1.11749e-09	2.02667e-05	0.244807	0.729	0.502	splicing regulatory glutamic acid and lysine rich protein 1	5	q12.3
2	HNRNPK	1.6241e-12	2.94547e-08	0.244678	0.995	0.943	heterogeneous nuclear ribonucleoprotein K	9	q21.32
2	CCAR1	7.54446e-10	1.36826e-05	0.244121	0.744	0.544	cell division cycle and apoptosis regulator 1	10	q21.3
2	SMC1A	3.52781e-11	6.39803e-07	0.243898	0.849	0.636	structural maintenance of chromosomes 1A	X	p11.22
2	RNFT2	9.46423e-16	1.71643e-11	0.243717	0.422	0.175	ring finger protein, transmembrane 2	12	q24.22
2	STMN4	8.77297e-13	1.59107e-08	0.243526	0.518	0.256	stathmin 4	8	p21.2
2	FEV	8.17465e-12	1.48255e-07	0.243362	0.482	0.256	FEV, ETS transcription factor	2	q35
2	NUDCD2	1.124e-09	2.03848e-05	0.24253	0.583	0.369	NudC domain containing 2	5	q34
2	HIST1H2AM	6.26853e-24	1.13686e-19	0.242431	0.317	0.074	histone cluster 1 H2A family member m	6	p22.1
2	OTUD6B-AS1	1.34487e-09	2.43906e-05	0.242329	0.573	0.364	OTUD6B antisense RNA 1 (head to head)	8	q21.3
2	E2F8	9.15429e-26	1.66022e-21	0.241505	0.266	0.047	E2F transcription factor 8	11	p15.1
2	ATAD5	2.58149e-10	4.68179e-06	0.241464	0.608	0.373	ATPase family, AAA domain containing 5	17	q11.2
2	RTN1	9.81543e-13	1.78013e-08	0.241283	0.794	0.529	reticulon 1	14	q23.1
2	CNTROB	5.5211e-24	1.00131e-19	0.241177	0.482	0.163	centrobin, centriole duplication and spindle assembly protein	17	p13.1
2	MAD2L2	4.8856e-12	8.86052e-08	0.241026	0.709	0.432	mitotic arrest deficient 2 like 2	1	p36.22
2	BRCA1	3.54281e-11	6.42523e-07	0.240491	0.513	0.298	BRCA1, DNA repair associated	17	q21.31
2	ESPL1	9.28345e-37	1.68365e-32	0.240337	0.362	0.058	extra spindle pole bodies like 1, separase	12	q13.13
2	EWSR1	2.91717e-09	5.29059e-05	0.240287	0.874	0.691	EWS RNA binding protein 1	22	q12.2
2	ENAH	1.24407e-10	2.25625e-06	0.240162	0.945	0.752	ENAH, actin regulator	1	q42.12
2	SMCHD1	6.15311e-09	0.000111593	0.239896	0.633	0.411	structural maintenance of chromosomes flexible hinge domain containing 1	18	p11.32
2	SMIM14	1.49122e-10	2.70447e-06	0.239767	0.422	0.215	small integral membrane protein 14	4	p14
2	SUZ12	3.08051e-10	5.58681e-06	0.238787	0.774	0.554	SUZ12, polycomb repressive complex 2 subunit	17	q11.2
2	C7orf55	1.24285e-07	0.00225404	0.238623	0.709	0.529
2	UCP2	8.7007e-12	1.57796e-07	0.238447	0.799	0.56	uncoupling protein 2	11	q13.4
2	BPTF	6.02186e-11	1.09212e-06	0.238255	0.804	0.539	bromodomain PHD finger transcription factor	17	q24.2
2	HMGXB4	2.54696e-11	4.61916e-07	0.237927	0.668	0.426	HMG-box containing 4	22	q12.3
2	PTN	1.24864e-19	2.26453e-15	0.237864	0.317	0.088	pleiotrophin	7	q33
2	STRBP	1.09247e-13	1.98131e-09	0.237816	0.518	0.269	spermatid perinuclear RNA binding protein	9	q33.3
2	TOP2B	3.56786e-11	6.47067e-07	0.237434	0.729	0.487	DNA topoisomerase II beta	3	p24.2
2	SPTAN1	9.308e-10	1.6881e-05	0.237379	0.693	0.467	spectrin alpha, non-erythrocytic 1	9	q34.11
2	INCENP	3.58779e-33	6.50682e-29	0.237158	0.317	0.048	inner centromere protein	11	q12.3
2	CEP57	4.62618e-10	8.39005e-06	0.236837	0.804	0.59	centrosomal protein 57	11	q21
2	FMN2	1.03101e-14	1.86984e-10	0.236734	0.648	0.367	formin 2	1	q43
2	RP11-85O21.2	1.09513e-09	1.98613e-05	0.23609	0.759	0.522
2	RTN4	4.14941e-08	0.000752538	0.235785	0.94	0.846	reticulon 4	2	p16.1
2	ISL2	1.37974e-11	2.50229e-07	0.235706	0.749	0.474	ISL LIM homeobox 2	15	q24.3
2	NKTR	6.35791e-09	0.000115307	0.235649	0.819	0.607	natural killer cell triggering receptor	3	p22.1
2	TSC22D1	1.40715e-09	2.55201e-05	0.235637	0.809	0.587	TSC22 domain family member 1	13	q14.11
2	MFAP4	2.93262e-12	5.3186e-08	0.235426	0.347	0.147	microfibril associated protein 4	17	p11.2
2	MITF	4.9131e-20	8.9104e-16	0.235364	0.457	0.163	melanocyte inducing transcription factor	3	p13
2	EMC9	9.05963e-11	1.64305e-06	0.235116	0.518	0.296	ER membrane protein complex subunit 9	14	q12
2	GLCCI1	3.30973e-11	6.00252e-07	0.23508	0.563	0.339	glucocorticoid induced 1	7	p21.3
2	HIST1H1B	1.58503e-27	2.87461e-23	0.235061	0.312	0.06	histone cluster 1 H1 family member b	6	p22.1
2	TPR	3.89865e-09	7.07059e-05	0.234441	0.915	0.778	translocated promoter region, nuclear basket protein	1	q31.1
2	DHX9	3.95553e-10	7.17374e-06	0.234366	0.764	0.554	DExH-box helicase 9	1	q25.3
2	ABI2	6.7544e-09	0.000122498	0.234315	0.794	0.606	abl interactor 2	2	q33.2
2	NDUFC2	1.79039e-11	3.24704e-07	0.234162	0.97	0.883	NADH:ubiquinone oxidoreductase subunit C2	11	q14.1
2	RCN2	1.74478e-10	3.16434e-06	0.234091	0.95	0.706	reticulocalbin 2	15	q24.3
2	EXOSC8	2.38731e-08	0.000432963	0.233502	0.638	0.432	exosome component 8	13	q13.3
2	CHTOP	9.23011e-10	1.67397e-05	0.233194	0.744	0.537	chromatin target of PRMT1	1	q21.3
2	CEP295	9.12326e-18	1.65459e-13	0.23319	0.477	0.196	centrosomal protein 295	11	q21
2	CCDC82	4.37021e-13	7.92582e-09	0.232683	0.774	0.501	coiled-coil domain containing 82	11	q21
2	RPL39L	1.34456e-11	2.43849e-07	0.232369	0.558	0.318	ribosomal protein L39 like	3	q27.3
2	POLR2A	7.56064e-10	1.3712e-05	0.231848	0.678	0.457	RNA polymerase II subunit A	17	p13.1
2	FADS1	1.50737e-09	2.73377e-05	0.231564	0.91	0.74	fatty acid desaturase 1	11	q12.2
2	SRGAP2C	4.05396e-15	7.35227e-11	0.230815	0.578	0.293	SLIT-ROBO Rho GTPase activating protein 2C	1	p11.2
2	CD200	2.96284e-13	5.37341e-09	0.230628	0.663	0.378	CD200 molecule	3	q13.2
2	TP53I13	1.6664e-10	3.02219e-06	0.230575	0.603	0.359	tumor protein p53 inducible protein 13	17	q11.2
2	NDUFB4	4.56938e-09	8.28702e-05	0.230453	0.96	0.856	NADH:ubiquinone oxidoreductase subunit B4	3	q13.33
2	RNASEH2B	7.6216e-10	1.38225e-05	0.230358	0.804	0.569	ribonuclease H2 subunit B	13	q14.3
2	NET1	6.29472e-17	1.14161e-12	0.230289	0.412	0.16	neuroepithelial cell transforming 1	10	p15.1
2	SMC3	1.23983e-09	2.24855e-05	0.229929	0.975	0.849	structural maintenance of chromosomes 3	10	q25.2
2	CENPO	5.45738e-25	9.8975e-21	0.229805	0.427	0.125	centromere protein O	2	p23.3
2	USP11	3.84111e-08	0.000696623	0.229235	0.633	0.449	ubiquitin specific peptidase 11	X	p11.3
2	COX6A1	1.49813e-14	2.71701e-10	0.229183	1	0.955	cytochrome c oxidase subunit 6A1	12	q24.31
2	TPRKB	3.9923e-09	7.24043e-05	0.228924	0.854	0.644	TP53RK binding protein	2	p13.1
2	MEIS2	2.65027e-08	0.000480653	0.228425	0.889	0.728	Meis homeobox 2	15	q14
2	FIGN	1.47007e-28	2.66612e-24	0.228339	0.362	0.08	fidgetin, microtubule severing factor	2	q24.3
2	SRGAP2	3.37925e-15	6.12861e-11	0.228204	0.432	0.191	SLIT-ROBO Rho GTPase activating protein 2	1	q32.1
2	MAP4K4	5.28096e-11	9.57756e-07	0.228161	0.693	0.46	mitogen-activated protein kinase kinase kinase kinase 4	2	q11.2
2	NCAPG2	3.118e-17	5.65481e-13	0.22749	0.528	0.237	non-SMC condensin II complex subunit G2	7	q36.3
2	MLLT11	1.44581e-08	0.000262213	0.226972	0.98	0.858	MLLT11, transcription factor 7 cofactor	1	q21.3
2	CENPV	4.4444e-09	8.06036e-05	0.226616	0.95	0.82	centromere protein V	17	p11.2
2	RP11-195F19.5	1.07237e-10	1.94486e-06	0.226582	0.623	0.389
2	TBL1XR1	7.30713e-12	1.32522e-07	0.226531	0.709	0.458	transducin beta like 1 X-linked receptor 1	3	q26.32
2	CADM1	7.55271e-09	0.000136976	0.226209	0.779	0.608	cell adhesion molecule 1	11	q23.3
2	SLC38A1	1.706e-10	3.09399e-06	0.226196	0.839	0.653	solute carrier family 38 member 1	12	q13.11
2	DTD1	1.27735e-07	0.0023166	0.226186	0.734	0.549	D-tyrosyl-tRNA deacylase 1	20	p11.23
2	NUDT3	1.24478e-10	2.25753e-06	0.226129	0.784	0.556	nudix hydrolase 3	6	p21.31
2	ELAVL2	3.726e-12	6.75748e-08	0.225581	0.513	0.258	ELAV like RNA binding protein 2	9	p21.3
2	OIP5	5.58516e-24	1.01292e-19	0.225516	0.357	0.093	Opa interacting protein 5	15	q15.1
2	HUNK	4.70299e-17	8.52934e-13	0.22548	0.467	0.2	hormonally up-regulated Neu-associated kinase	21	q22.11
2	SRP9	6.05186e-11	1.09757e-06	0.225009	0.98	0.888	signal recognition particle 9	1	q42.12
2	SMAD9	3.1514e-16	5.71538e-12	0.224962	0.467	0.194	SMAD family member 9	13	q13.3
2	FANCG	3.34742e-09	6.07089e-05	0.22476	0.663	0.443	FA complementation group G	9	p13.3
2	GNG4	3.40884e-09	6.18227e-05	0.224594	0.794	0.578	G protein subunit gamma 4	1	q42.3
2	EPS8	1.28178e-11	2.32463e-07	0.224431	0.688	0.427	epidermal growth factor receptor pathway substrate 8	12	p12.3
2	RSBN1	7.03079e-13	1.2751e-08	0.224415	0.573	0.31	round spermatid basic protein 1	1	p13.2
2	YY1AP1	9.94068e-15	1.80284e-10	0.224268	0.563	0.288	YY1 associated protein 1	1	q22
2	DDIT3	1.42445e-10	2.58338e-06	0.223842	0.603	0.359	DNA damage inducible transcript 3	12	q13.3
2	TSTD1	7.78756e-08	0.00141235	0.223685	0.779	0.636	thiosulfate sulfurtransferase like domain containing 1	1	q23.3
2	MZT2B	4.56015e-12	8.2703e-08	0.223612	0.995	0.948	mitotic spindle organizing protein 2B	2	q21.1
2	FZR1	7.66175e-18	1.38954e-13	0.223484	0.407	0.154	fizzy and cell division cycle 20 related 1	19	p13.3
2	RTN3	5.37985e-09	9.7569e-05	0.223079	0.97	0.863	reticulon 3	11	q13.1
2	RBM26	2.86756e-10	5.2006e-06	0.223049	0.683	0.442	RNA binding motif protein 26	13	q31.1
2	ALG8	7.75131e-12	1.40578e-07	0.222754	0.508	0.267	ALG8, alpha-1,3-glucosyltransferase	11	q14.1
2	E2F2	1.80509e-15	3.2737e-11	0.222709	0.412	0.167	E2F transcription factor 2	1	p36.12
2	YWHAE	1.25019e-09	2.26734e-05	0.222068	0.985	0.927	tyrosine 3-monooxygenase/tryptophan 5-monooxygenase activation protein epsilon	17	p13.3
2	PPP1R35	8.66153e-14	1.57086e-09	0.221968	0.467	0.229	protein phosphatase 1 regulatory subunit 35	7	q22.1
2	YPEL1	1.55279e-13	2.81614e-09	0.221768	0.523	0.265	yippee like 1	22	q11.22
2	DNMT3A	1.25104e-10	2.26889e-06	0.221339	0.704	0.449	DNA methyltransferase 3 alpha	2	p23.3
2	PRRC2B	2.53262e-12	4.59316e-08	0.221106	0.663	0.414	proline rich coiled-coil 2B	9	q34.13
2	ZNF738	1.39117e-10	2.52303e-06	0.220658	0.613	0.364	zinc finger protein 738	19	p12
2	ACYP1	1.22744e-07	0.00222609	0.220228	0.799	0.613	acylphosphatase 1	14	q24.3
2	TNRC6A	4.38461e-11	7.95194e-07	0.219507	0.618	0.378	trinucleotide repeat containing 6A	16	p12.1
2	MFGE8	2.43552e-10	4.41705e-06	0.218886	0.598	0.36	milk fat globule-EGF factor 8 protein	15	q26.1
2	IKBIP	2.57027e-10	4.66144e-06	0.218677	0.668	0.441	IKBKB interacting protein	12	q23.1
2	IER5	3.67831e-12	6.67098e-08	0.218631	0.548	0.298	immediate early response 5	1	q25.3
2	GPANK1	2.85701e-09	5.18147e-05	0.217255	0.608	0.389	G-patch domain and ankyrin repeats 1	6	p21.33
2	SS18	1.10911e-11	2.01148e-07	0.217009	0.503	0.26	SS18, nBAF chromatin remodeling complex subunit	18	q11.2
2	DERA	1.62568e-08	0.000294833	0.217006	0.829	0.658	deoxyribose-phosphate aldolase	12	p12.3
2	LCOR	2.06749e-10	3.74961e-06	0.216918	0.683	0.441	ligand dependent nuclear receptor corepressor	10	q24.1
2	PFDN2	9.67385e-09	0.000175445	0.216794	0.879	0.741	prefoldin subunit 2	1	q23.3
2	LSM3	7.4098e-08	0.00134384	0.216393	0.884	0.727	LSM3 homolog, U6 small nuclear RNA and mRNA degradation associated	3	p25.1
2	PIAS1	2.28556e-09	4.1451e-05	0.216215	0.698	0.465	protein inhibitor of activated STAT 1	15	q23
2	AHI1	9.86363e-10	1.78887e-05	0.216165	0.884	0.713	Abelson helper integration site 1	6	q23.3
2	ENSA	7.2029e-11	1.30632e-06	0.216109	0.93	0.735	endosulfine alpha	1	q21.3
2	IARS	5.58857e-07	0.0101354	0.215969	0.583	0.404	isoleucyl-tRNA synthetase	9	q22.31
2	CCDC112	5.49018e-09	9.95699e-05	0.215948	0.563	0.356	coiled-coil domain containing 112	5	q22.3
2	TNPO2	1.79656e-12	3.25825e-08	0.215817	0.482	0.245	transportin 2	19	p13.13
2	C12orf75	7.64275e-10	1.38609e-05	0.215711	0.618	0.388	chromosome 12 open reading frame 75	12	q23.3
2	PIN1	6.64054e-07	0.0120433	0.215595	0.894	0.778	peptidylprolyl cis/trans isomerase, NIMA-interacting 1	19	p13.2
2	ZNF704	1.74886e-11	3.17173e-07	0.215584	0.538	0.301	zinc finger protein 704	8	q21.13
2	CDC42EP4	3.94595e-16	7.15638e-12	0.215011	0.422	0.166	CDC42 effector protein 4	17	q25.1
2	MDK	4.53011e-09	8.21581e-05	0.214915	0.688	0.461	midkine	11	p11.2
2	CLK1	9.73348e-11	1.76526e-06	0.214253	0.759	0.495	CDC like kinase 1	2	q33.1
2	PBX3	1.18398e-15	2.14726e-11	0.213819	0.558	0.265	PBX homeobox 3	9	q33.3
2	HDAC2	3.14694e-08	0.000570729	0.213732	0.92	0.795	histone deacetylase 2	6	q21
2	ANKRD12	8.84405e-09	0.000160396	0.21326	0.884	0.72	ankyrin repeat domain 12	18	p11.22
2	NUP50	4.67078e-10	8.47092e-06	0.213251	0.558	0.332	nucleoporin 50	22	q13.31
2	ZNF292	1.22453e-06	0.0222081	0.213127	0.764	0.599	zinc finger protein 292	6	q14.3
2	RGS12	6.7476e-14	1.22374e-09	0.212853	0.503	0.239	regulator of G protein signaling 12	4	p16.3
2	CEP70	2.79516e-20	5.0693e-16	0.212756	0.352	0.104	centrosomal protein 70	3	q22.3
2	CDK2AP2	1.7561e-13	3.18487e-09	0.212747	0.648	0.358	cyclin dependent kinase 2 associated protein 2	11	q13.2
2	SLC3A2	1.11301e-07	0.00201856	0.212343	0.658	0.44	solute carrier family 3 member 2	11	q12.3
2	GPR180	1.68658e-11	3.05877e-07	0.212287	0.709	0.45	G protein-coupled receptor 180	13	q32.1
2	ADSS	1.70611e-10	3.0942e-06	0.211917	0.623	0.373	adenylosuccinate synthase	1	q44
2	PPP2R5E	2.81746e-08	0.000510975	0.211718	0.638	0.41	protein phosphatase 2 regulatory subunit B'epsilon	14	q23.2
2	CENPJ	5.57432e-18	1.01096e-13	0.211704	0.437	0.166	centromere protein J	13	q12.13
2	TSHZ1	6.36841e-15	1.15498e-10	0.211477	0.372	0.144	teashirt zinc finger homeobox 1	18	q22.3
2	ZNF43	1.94383e-14	3.52532e-10	0.211202	0.568	0.282	zinc finger protein 43	19	p12
2	YWHAQ	4.86048e-09	8.81496e-05	0.211138	0.98	0.88	tyrosine 3-monooxygenase/tryptophan 5-monooxygenase activation protein theta	2	p25.1
2	BCYRN1	6.89659e-09	0.000125077	0.211034	0.653	0.425	brain cytoplasmic RNA 1	2	p21
2	TSPAN13	1.22072e-08	0.00022139	0.210619	0.724	0.514	tetraspanin 13	7	p21.1
2	CTDSPL2	3.28294e-11	5.95394e-07	0.210302	0.633	0.39	CTD small phosphatase like 2	15	q15.3
2	SBNO1	6.10346e-11	1.10692e-06	0.210125	0.663	0.418	strawberry notch homolog 1	12	q24.31
2	NOVA1	4.43121e-14	8.03644e-10	0.209736	0.347	0.13	NOVA alternative splicing regulator 1	14	q12
2	KRI1	1.98394e-16	3.59807e-12	0.209491	0.407	0.156	KRI1 homolog	19	p13.2
2	EIF5	5.9186e-07	0.010734	0.20949	0.759	0.597	eukaryotic translation initiation factor 5	14	q32.32
2	RAF1	1.29009e-09	2.33971e-05	0.209341	0.623	0.393	Raf-1 proto-oncogene, serine/threonine kinase	3	p25.2
2	TRMU	6.26887e-13	1.13692e-08	0.20898	0.467	0.228	tRNA 5-methylaminomethyl-2-thiouridylate methyltransferase	22	q13.31
2	PTAR1	7.47821e-14	1.35625e-09	0.208644	0.518	0.253	protein prenyltransferase alpha subunit repeat containing 1	9	q21.12
2	FLOT1	1.75065e-09	3.17498e-05	0.208548	0.769	0.514	flotillin 1	6	p21.33
2	CFL1	8.6634e-13	1.57119e-08	0.208135	0.995	0.991	cofilin 1	11	q13.1
2	RAD51	2.04219e-18	3.70371e-14	0.208061	0.342	0.108	RAD51 recombinase	15	q15.1
2	UBAP2	2.32334e-15	4.21361e-11	0.208025	0.513	0.238	ubiquitin associated protein 2	9	p13.3
2	POU2F2	8.11128e-11	1.47106e-06	0.207217	0.754	0.502	POU class 2 homeobox 2	19	q13.2
2	SETD5	1.27571e-10	2.31363e-06	0.206826	0.704	0.451	SET domain containing 5	3	p25.3
2	CENPC	7.54354e-13	1.3681e-08	0.206276	0.497	0.239	centromere protein C	4	q13.2
2	HMGN1	5.49056e-12	9.95767e-08	0.206198	1	0.954	high mobility group nucleosome binding domain 1	21	q22.2
2	CUL3	1.54627e-13	2.80431e-09	0.206194	0.603	0.335	cullin 3	2	q36.2
2	HIRIP3	1.32079e-08	0.000239538	0.206153	0.658	0.462	HIRA interacting protein 3	16	p11.2
2	STAG1	6.56508e-13	1.19064e-08	0.206127	0.558	0.294	stromal antigen 1	3	q22.3
2	MRPL57	3.2174e-07	0.00583508	0.206118	0.889	0.777	mitochondrial ribosomal protein L57	13	q12.11
2	POC1A	1.17442e-22	2.12993e-18	0.205746	0.327	0.082	POC1 centriolar protein A	3	p21.2
2	TUBB6	1.71267e-21	3.10609e-17	0.205134	0.296	0.07	tubulin beta 6 class V	18	p11.21
2	DCX	4.66243e-13	8.45578e-09	0.204732	0.377	0.154	doublecortin	X	q23
2	SPA17	1.2325e-14	2.23526e-10	0.204717	0.307	0.105	sperm autoantigenic protein 17	11	q24.2
2	RANBP1	3.32922e-07	0.00603788	0.204423	0.965	0.891	RAN binding protein 1	22	q11.21
2	PAK2	7.12094e-10	1.29145e-05	0.204404	0.744	0.509	p21 (RAC1) activated kinase 2	3	q29
2	ACVR2B	9.59316e-11	1.73982e-06	0.204317	0.553	0.319	activin A receptor type 2B	3	p22.2
2	NSL1	1.8375e-08	0.000333249	0.203795	0.678	0.464	NSL1, MIS12 kinetochore complex component	1	q32.3
2	SMARCC2	6.85286e-08	0.00124283	0.203446	0.719	0.523	SWI/SNF related, matrix associated, actin dependent regulator of chromatin subfamily c member 2	12	q13.2
2	PHGDH	2.23768e-07	0.00405826	0.20334	0.462	0.281	phosphoglycerate dehydrogenase	1	p12
2	NUDT15	2.16831e-11	3.93244e-07	0.203326	0.497	0.269	nudix hydrolase 15	13	q14.2
2	UCHL1	1.01884e-09	1.84776e-05	0.203207	0.804	0.544	ubiquitin C-terminal hydrolase L1	4	p13
2	IFT122	5.6345e-17	1.02187e-12	0.203079	0.422	0.163	intraflagellar transport 122	3	q21.3
2	UQCC2	4.22625e-08	0.000766472	0.20304	0.96	0.825	ubiquinol-cytochrome c reductase complex assembly factor 2	6	p21.31
2	EFCAB2	3.05437e-13	5.53941e-09	0.202378	0.623	0.336	EF-hand calcium binding domain 2	1	q44
2	SRSF11	2.78498e-07	0.00505083	0.202094	0.889	0.726	serine and arginine rich splicing factor 11	1	p31.1
2	TTC9B	1.14122e-08	0.000206972	0.201935	0.568	0.335	tetratricopeptide repeat domain 9B	19	q13.2
2	ALYREF	1.49904e-07	0.00271865	0.201882	0.583	0.388	Aly/REF export factor	17	q25.3
2	MROH8	2.83779e-07	0.00514662	0.201825	0.422	0.242	maestro heat like repeat family member 8	20	q11.23
2	POLD1	6.58459e-10	1.19418e-05	0.201711	0.568	0.342	DNA polymerase delta 1, catalytic subunit	19	q13.33
2	KDM1A	8.78479e-09	0.000159321	0.201099	0.638	0.419	lysine demethylase 1A	1	p36.12
2	RAB3IP	1.05938e-11	1.92129e-07	0.201091	0.422	0.202	RAB3A interacting protein	12	q15
2	RAB3GAP2	5.78175e-12	1.04858e-07	0.20109	0.543	0.301	RAB3 GTPase activating non-catalytic protein subunit 2	1	q41
2	SNRPC	1.41154e-08	0.000255997	0.200812	0.774	0.555	small nuclear ribonucleoprotein polypeptide C	6	p21.31
2	YY1	3.68942e-09	6.69114e-05	0.200476	0.784	0.532	YY1 transcription factor	14	q32.2
2	CSE1L	9.48957e-11	1.72103e-06	0.200357	0.528	0.298	chromosome segregation 1 like	20	q13.13
2	PTGES3	2.46811e-09	4.47616e-05	0.200328	0.955	0.849	prostaglandin E synthase 3	12	q13.3
3	BNIP3	4.78739e-37	8.6824e-33	1.2324	0.87	0.595	BCL2 interacting protein 3	10	q26.3
3	HSP90AA1	3.81768e-20	6.92374e-16	1.08373	0.993	0.962	heat shock protein 90 alpha family class A member 1	14	q32.31
3	DNAJB1	2.1693e-14	3.93424e-10	0.925972	0.667	0.436	DnaJ heat shock protein family (Hsp40) member B1	19	p13.12
3	EPB41L4A-AS1	2.36334e-31	4.28615e-27	0.867445	0.862	0.587	EPB41L4A antisense RNA 1	5	q22.1
3	ZFAS1	3.04652e-35	5.52517e-31	0.815496	1	0.938	ZNFX1 antisense RNA 1	20	q13.13
3	HSPA1B	1.80371e-12	3.2712e-08	0.746497	0.471	0.249	heat shock protein family A (Hsp70) member 1B	6	p21.33
3	EIF4A2	2.85438e-31	5.1767e-27	0.731015	0.964	0.827	eukaryotic translation initiation factor 4A2	3	q27.3
3	LDHA	3.46923e-23	6.2918e-19	0.719365	0.993	0.959	lactate dehydrogenase A	11	p15.1
3	PRL	1.13069e-08	0.000205061	0.696085	0.254	0.103	prolactin	6	p22.3
3	HSPB1	1.42324e-12	2.58118e-08	0.693531	0.514	0.265	heat shock protein family B (small) member 1	7	q11.23
3	SNHG7	1.17318e-25	2.12768e-21	0.663838	0.862	0.631	small nucleolar RNA host gene 7	9	q34.3
3	HSPH1	1.60273e-16	2.90671e-12	0.643382	0.507	0.232	heat shock protein family H (Hsp110) member 1	13	q12.3
3	HSPD1	6.2698e-19	1.13709e-14	0.595977	0.92	0.825	heat shock protein family D (Hsp60) member 1	2	q33.1
3	CDT1	4.82646e-18	8.75327e-14	0.595302	0.833	0.615	chromatin licensing and DNA replication factor 1	16	q24.3
3	ENO1	6.24284e-18	1.1322e-13	0.555091	0.957	0.906	enolase 1	1	p36.23
3	PDK1	2.44974e-27	4.44286e-23	0.52571	0.652	0.266	pyruvate dehydrogenase kinase 1	2	q31.1
3	ALDOA	7.28819e-24	1.32179e-19	0.524539	0.986	0.924	aldolase, fructose-bisphosphate A	16	p11.2
3	HSP90AB1	3.94343e-18	7.15181e-14	0.518234	0.986	0.933	heat shock protein 90 alpha family class B member 1	6	p21.1
3	RPS7	2.9813e-24	5.40689e-20	0.512548	1	0.999	ribosomal protein S7	2	p25.3
3	CCT4	5.24457e-19	9.51156e-15	0.512122	0.884	0.717	chaperonin containing TCP1 subunit 4	2	p15
3	HK2	4.62095e-25	8.38056e-21	0.504574	0.623	0.225	hexokinase 2	2	p12
3	EIF1	1.02817e-27	1.86469e-23	0.502994	1	0.981	eukaryotic translation initiation factor 1	17	q21.2
3	CACYBP	1.48197e-14	2.6877e-10	0.493709	0.899	0.797	calcyclin binding protein	1	q25.1
3	NPM1	3.3463e-22	6.06885e-18	0.478784	1	0.989	nucleophosmin 1	5	q35.1
3	SNHG8	4.52939e-17	8.2145e-13	0.475151	0.87	0.633	small nucleolar RNA host gene 8	4	q26
3	RPL4	3.63508e-36	6.59258e-32	0.472396	1	0.997	ribosomal protein L4	15	q22.31
3	RPL26	6.21144e-29	1.12651e-24	0.466112	1	1	ribosomal protein L26	17	p13.1
3	C6orf48	8.64494e-20	1.56785e-15	0.463182	0.978	0.896	chromosome 6 open reading frame 48	6	p21.33
3	DDIT4	2.54669e-12	4.61868e-08	0.454707	0.768	0.545	DNA damage inducible transcript 4	10	q22.1
3	TAF1D	2.1056e-14	3.81872e-10	0.446594	0.761	0.556	TATA-box binding protein associated factor, RNA polymerase I subunit D	11	q21
3	RPL5	9.9575e-19	1.80589e-14	0.4444	1	0.998	ribosomal protein L5	1	p22.1
3	RPL6	2.19628e-27	3.98317e-23	0.439112	1	1	ribosomal protein L6	12	q24.13
3	RPL24	2.25052e-31	4.08154e-27	0.433577	1	0.999	ribosomal protein L24	3	q12.3
3	CDCA7	2.65851e-11	4.82147e-07	0.432174	0.739	0.522	cell division cycle associated 7	2	q31.1
3	RPL35A	9.56105e-32	1.73399e-27	0.428697	1	1	ribosomal protein L35a	3	q29
3	EEF2	4.74911e-17	8.61299e-13	0.427084	1	0.996	eukaryotic translation elongation factor 2	19	p13.3
3	RPSA	1.53772e-33	2.78881e-29	0.425523	1	0.998	ribosomal protein SA	3	p22.1
3	RPL3	2.03624e-22	3.69292e-18	0.413015	1	1	ribosomal protein L3	22	q13.1
3	CCNG1	5.88206e-13	1.06677e-08	0.409361	0.812	0.619	cyclin G1	5	q34
3	RPL7A	8.34466e-23	1.51339e-18	0.408726	1	0.995	ribosomal protein L7a	9	q34.2
3	CD24	2.22458e-09	4.03449e-05	0.407214	0.471	0.255	CD24 molecule	6	q21
3	NRN1	4.87722e-25	8.84533e-21	0.405595	0.478	0.137	neuritin 1	6	p25.1
3	EIF3E	3.51273e-13	6.37068e-09	0.40155	0.949	0.882	eukaryotic translation initiation factor 3 subunit E	8	q23.1
3	PKM	1.76929e-12	3.20878e-08	0.395987	0.993	0.953	pyruvate kinase M1/2	15	q23
3	RPL21	4.69734e-35	8.51909e-31	0.394571	1	0.999	ribosomal protein L21	13	q12.2
3	DARS	4.90562e-15	8.89683e-11	0.394081	0.725	0.465	aspartyl-tRNA synthetase	2	q21.3
3	RPS24	3.72091e-18	6.74824e-14	0.392773	1	1	ribosomal protein S24	10	q22.3
3	HSPA6	2.72229e-15	4.93714e-11	0.389909	0.181	0.03	heat shock protein family A (Hsp70) member 6	1	q23.3
3	FAM162A	4.17678e-11	7.57501e-07	0.387864	0.543	0.303	family with sequence similarity 162 member A	3	q21.1
3	TOMM20	3.46948e-12	6.29224e-08	0.387825	0.899	0.774	translocase of outer mitochondrial membrane 20	1	q42.3
3	POLR1D	1.02017e-12	1.85017e-08	0.387275	0.812	0.667	RNA polymerase I and III subunit D	13	q12.2
3	EIF3F	1.41603e-15	2.56811e-11	0.385249	0.971	0.938	eukaryotic translation initiation factor 3 subunit F	11	p15.4
3	HSPA8	1.77387e-10	3.21709e-06	0.382133	0.913	0.853	heat shock protein family A (Hsp70) member 8	11	q24.1
3	RPL37A	6.78482e-30	1.2305e-25	0.3811	1	1	ribosomal protein L37a	2	q35
3	RPS5	1.05336e-25	1.91037e-21	0.380957	1	0.999	ribosomal protein S5	19	q13.43
3	RPL32	3.8708e-31	7.02008e-27	0.372036	1	1	ribosomal protein L32	3	p25.2
3	RPL9	1.32325e-19	2.39984e-15	0.368325	1	0.999	ribosomal protein L9	4	p14
3	GNB2L1	1.94208e-21	3.52215e-17	0.35726	1	1
3	SHMT2	7.35646e-11	1.33417e-06	0.356996	0.703	0.475	serine hydroxymethyltransferase 2	12	q13.3
3	NAP1L1	1.03316e-21	1.87373e-17	0.354284	1	0.975	nucleosome assembly protein 1 like 1	12	q21.2
3	RPS15A	4.92567e-19	8.93319e-15	0.354091	1	1	ribosomal protein S15a	16	p12.3
3	EIF3H	4.93778e-15	8.95515e-11	0.353286	0.928	0.851	eukaryotic translation initiation factor 3 subunit H	8	q24.11
3	CCT8	1.39764e-09	2.53475e-05	0.352432	0.819	0.692	chaperonin containing TCP1 subunit 8	21	q21.3
3	EIF4B	5.58051e-15	1.01208e-10	0.350702	0.877	0.71	eukaryotic translation initiation factor 4B	12	q13.13
3	RPS4X	3.94253e-11	7.15017e-07	0.350018	1	1	ribosomal protein S4 X-linked	X	q13.1
3	SNHG19	1.50733e-10	2.73369e-06	0.348382	0.594	0.363	small nucleolar RNA host gene 19	16	p13.3
3	ATF4	1.29739e-11	2.35294e-07	0.344159	0.855	0.735	activating transcription factor 4	22	q13.1
3	NSA2	1.60953e-11	2.91903e-07	0.342829	0.877	0.76	NSA2, ribosome biogenesis homolog	5	q13.3
3	RPL10A	1.52136e-14	2.75914e-10	0.341841	1	0.998	ribosomal protein L10a	6	p21.31
3	RPL29	9.81129e-21	1.77938e-16	0.339617	1	0.999	ribosomal protein L29	3	p21.2
3	RPS21	2.08829e-28	3.78733e-24	0.339609	1	1	ribosomal protein S21	20	q13.33
3	ACTG1	1.39986e-21	2.53878e-17	0.339391	1	1	actin gamma 1	17	q25.3
3	RPL31	1.06439e-18	1.93038e-14	0.336483	1	0.999	ribosomal protein L31	2	q11.2
3	ST13	8.18857e-14	1.48508e-09	0.334703	0.978	0.87	ST13, Hsp70 interacting protein	22	q13.2
3	RPL15	1.5336e-24	2.78133e-20	0.334553	1	1	ribosomal protein L15	3	p24.2
3	RPL14	1.13632e-20	2.06082e-16	0.33368	1	0.998	ribosomal protein L14	3	p22.1
3	BNIP3L	3.33397e-11	6.04649e-07	0.333091	0.891	0.718	BCL2 interacting protein 3 like	8	p21.2
3	RPL17	7.36293e-13	1.33534e-08	0.332374	0.993	0.954	ribosomal protein L17	18	q21.1
3	RPL13A	1.91842e-20	3.47925e-16	0.332049	1	1	ribosomal protein L13a	19	q13.33
3	SNHG25	7.30362e-07	0.0132458	0.331072	0.725	0.582	small nucleolar RNA host gene 25	17	q23.3
3	RPL23	3.74674e-16	6.79508e-12	0.329784	1	0.995	ribosomal protein L23	17	q12
3	PTGES3	4.53371e-12	8.22233e-08	0.32877	0.949	0.856	prostaglandin E synthase 3	12	q13.3
3	RPS25	2.13497e-26	3.87198e-22	0.328592	1	1	ribosomal protein S25	11	q23.3
3	BTF3	6.65186e-21	1.20638e-16	0.328114	1	0.992	basic transcription factor 3	5	q13.2
3	RPS3A	8.82656e-14	1.60078e-09	0.327021	1	1	ribosomal protein S3A	4	q31.3
3	EIF2A	3.41011e-11	6.18457e-07	0.325627	0.696	0.442	eukaryotic translation initiation factor 2A	3	q25.1
3	NACA	2.81177e-18	5.09944e-14	0.322096	1	0.994	nascent polypeptide associated complex subunit alpha	12	q13.3
3	FKBP4	5.22611e-14	9.47808e-10	0.319284	0.688	0.383	FKBP prolyl isomerase 4	12	p13.33
3	GPI	9.84693e-11	1.78584e-06	0.317353	0.63	0.377	glucose-6-phosphate isomerase	19	q13.11
3	RPL37	1.14306e-19	2.07305e-15	0.315773	1	1	ribosomal protein L37	5	p13.1
3	EIF3L	2.44928e-13	4.44201e-09	0.315144	0.978	0.925	eukaryotic translation initiation factor 3 subunit L	22	q13.1
3	RPS13	6.26422e-19	1.13608e-14	0.315099	1	0.999	ribosomal protein S13	11	p15.1
3	RPS20	2.13636e-17	3.87451e-13	0.31487	1	0.998	ribosomal protein S20	8	q12.1
3	RPS17	4.16895e-20	7.5608e-16	0.313941	1	1	ribosomal protein S17	15	q25.2
3	RPL30	1.63749e-17	2.96976e-13	0.312947	1	0.998	ribosomal protein L30	8	q22.2
3	IMPDH2	1.00573e-09	1.82399e-05	0.311663	0.855	0.695	inosine monophosphate dehydrogenase 2	3	p21.31
3	RPL7	9.97254e-15	1.80862e-10	0.310397	1	0.999	ribosomal protein L7	8	q21.11
3	GSG1	5.68376e-11	1.03081e-06	0.310095	0.196	0.05	germ cell associated 1	12	p13.1
3	CAMLG	1.46714e-09	2.66081e-05	0.308298	0.812	0.634	calcium modulating ligand	5	q31.1
3	RPS27A	7.90848e-12	1.43428e-07	0.308123	1	1	ribosomal protein S27a	2	p16.1
3	CIRBP	5.44417e-12	9.87354e-08	0.306921	0.993	0.972	cold inducible RNA binding protein	19	p13.3
3	VDAC2	3.12287e-12	5.66364e-08	0.306129	0.957	0.872	voltage dependent anion channel 2	10	q22.2
3	RPS2	9.51542e-13	1.72572e-08	0.30575	1	1	ribosomal protein S2	16	p13.3
3	RPS19	9.18429e-15	1.66566e-10	0.304336	1	1	ribosomal protein S19	19	q13.2
3	FAU	7.76697e-26	1.40862e-21	0.298928	0.993	0.998	FAU, ubiquitin like and ribosomal protein S30 fusion	11	q13.1
3	IPO5	9.9961e-11	1.81289e-06	0.296659	0.797	0.597	importin 5	13	q32.2
3	TCP1	1.49477e-06	0.0271092	0.296203	0.746	0.629	t-complex 1	6	q25.3
3	RPS27	8.14716e-24	1.47757e-19	0.294505	1	1	ribosomal protein S27	1	q21.3
3	PGK1	3.46576e-07	0.0062855	0.293643	0.826	0.727	phosphoglycerate kinase 1	X	q21.1
3	CPLX3	4.56344e-07	0.00827626	0.293304	0.899	0.777	complexin 3	15	q24.1
3	CCT3	9.87929e-10	1.79171e-05	0.292735	0.942	0.817	chaperonin containing TCP1 subunit 3	1	q22
3	GDAP1L1	3.52194e-10	6.38739e-06	0.2922	0.696	0.459	ganglioside induced differentiation associated protein 1 like 1	20	q13.12
3	RPL38	1.4843e-20	2.69193e-16	0.291372	0.993	0.997	ribosomal protein L38	17	q25.1
3	EEF1B2	7.09067e-11	1.28596e-06	0.29063	1	0.994	eukaryotic translation elongation factor 1 beta 2	2	q33.3
3	P4HA1	3.519e-15	6.38205e-11	0.289917	0.486	0.194	prolyl 4-hydroxylase subunit alpha 1	10	q22.1
3	RPL36	1.43556e-11	2.60353e-07	0.289101	1	1	ribosomal protein L36	19	p13.3
3	ISOC1	1.21721e-09	2.20754e-05	0.287214	0.587	0.339	isochorismatase domain containing 1	5	q23.3
3	RPL23A	4.60711e-25	8.35546e-21	0.28686	1	1	ribosomal protein L23a	17	q11.2
3	GAPDH	4.23957e-15	7.68889e-11	0.285365	1	1	glyceraldehyde-3-phosphate dehydrogenase	12	p13.31
3	RPS23	1.05325e-18	1.91018e-14	0.283125	1	1	ribosomal protein S23	5	q14.2
3	RPS11	1.66947e-14	3.02775e-10	0.281311	1	0.999	ribosomal protein S11	19	q13.33
3	RPS6	4.37423e-15	7.93311e-11	0.281072	1	1	ribosomal protein S6	9	p22.1
3	RPS18	3.83393e-19	6.95322e-15	0.280895	1	1	ribosomal protein S18	6	p21.32
3	ENO2	4.03914e-08	0.000732539	0.277074	0.935	0.842	enolase 2	12	p13.31
3	RAB3A	6.15372e-11	1.11604e-06	0.275975	0.536	0.277	RAB3A, member RAS oncogene family	19	p13.11
3	AK4	5.37333e-07	0.00974508	0.275301	0.493	0.302	adenylate kinase 4	1	p31.3
3	RSL24D1	5.44942e-10	9.88306e-06	0.273969	0.87	0.769	ribosomal L24 domain containing 1	15	q21.3
3	RPS16	7.91441e-18	1.43536e-13	0.270734	1	0.998	ribosomal protein S16	19	q13.2
3	PCNP	5.84023e-10	1.05918e-05	0.268338	0.906	0.735	PEST proteolytic signal containing nuclear protein	3	q12.3
3	FBL	6.86134e-11	1.24437e-06	0.267198	0.986	0.888	fibrillarin	19	q13.2
3	PRIM1	4.31974e-07	0.00783428	0.266839	0.746	0.585	DNA primase subunit 1	12	q13.3
3	RPL27A	1.6338e-17	2.96306e-13	0.263302	1	0.999	ribosomal protein L27a	11	p15.4
3	RPL39	2.11537e-07	0.00383644	0.261911	1	0.995	ribosomal protein L39	X	q24
3	RPS3	3.22102e-15	5.84164e-11	0.261508	1	1	ribosomal protein S3	11	q13.4
3	SF3B2	9.17815e-08	0.00166455	0.261267	0.92	0.747	splicing factor 3b subunit 2	11	q13.1
3	SLC25A6	2.42458e-09	4.39723e-05	0.260614	0.971	0.96	solute carrier family 25 member 6	X	p22.33
3	CTB-12O2.1	6.68766e-08	0.00121287	0.257418	0.304	0.136
3	RPL27	2.07011e-17	3.75435e-13	0.256611	1	1	ribosomal protein L27	17	q21.31
3	COX7A2L	3.1734e-07	0.00575527	0.255118	0.949	0.836	cytochrome c oxidase subunit 7A2 like	2	p21
3	COPS2	5.21953e-07	0.00946614	0.254554	0.558	0.359	COP9 signalosome subunit 2	15	q21.1
3	RPLP0	7.14226e-14	1.29532e-09	0.254395	1	1	ribosomal protein lateral stalk subunit P0	12	q24.23
3	RPL18	1.78613e-12	3.23933e-08	0.254163	1	1	ribosomal protein L18	19	q13.33
3	EDIL3	2.07118e-07	0.00375629	0.2533	0.645	0.4	EGF like repeats and discoidin domains 3	5	q14.3
3	RPL11	3.71332e-15	6.73448e-11	0.252711	1	1	ribosomal protein L11	1	p36.11
3	TPI1	2.14434e-09	3.88898e-05	0.252692	1	0.972	triosephosphate isomerase 1	12	p13.31
3	RPL36A	1.02902e-06	0.0186622	0.252176	0.993	0.989	ribosomal protein L36a	X	q22.1
3	STRAP	1.13764e-06	0.0206322	0.251061	0.891	0.759	serine/threonine kinase receptor associated protein	12	p12.3
3	RPS8	4.64488e-11	8.42396e-07	0.250836	1	1	ribosomal protein S8	1	p34.1
3	RPS15	4.41978e-16	8.01571e-12	0.250787	1	1	ribosomal protein S15	19	p13.3
3	RPL13	3.83878e-12	6.962e-08	0.250015	1	1	ribosomal protein L13	16	q24.3
3	RPL22	1.54011e-11	2.79314e-07	0.248936	1	0.996	ribosomal protein L22	1	p36.31
3	TXNL1	5.56358e-07	0.0100901	0.248166	0.79	0.624	thioredoxin like 1	18	q21.31
3	UQCRH	1.10805e-12	2.00955e-08	0.244837	0.993	0.968	ubiquinol-cytochrome c reductase hinge protein	1	p33
3	RPLP2	2.62794e-21	4.76603e-17	0.244362	1	1	ribosomal protein lateral stalk subunit P2	11	p15.5
3	SARS	1.71485e-06	0.0311005	0.243574	0.688	0.517	seryl-tRNA synthetase	1	p13.3
3	RPL18A	8.46784e-11	1.53573e-06	0.243348	1	1	ribosomal protein L18a	19	p13.11
3	SNHG12	2.87351e-09	5.2114e-05	0.241415	0.464	0.241	small nucleolar RNA host gene 12	1	p35.3
3	SUGT1	8.26658e-07	0.0149923	0.238199	0.667	0.495	SGT1 homolog, MIS12 kinetochore complex assembly cochaperone	13	q14.3
3	IGBP1	1.55733e-09	2.82438e-05	0.236264	0.601	0.366	immunoglobulin binding protein 1	X	q13.1
3	MTFP1	4.91419e-10	8.91238e-06	0.233403	0.514	0.272	mitochondrial fission process 1	22	q12.2
3	RPS14	3.31858e-12	6.01858e-08	0.232681	1	0.999	ribosomal protein S14	5	q33.1
3	RPL41	3.38314e-13	6.13567e-09	0.230102	1	1	ribosomal protein L41	12	q13.2
3	GDI2	6.27879e-07	0.0113872	0.227505	0.862	0.745	GDP dissociation inhibitor 2	10	p15.1
3	KDM3A	7.64176e-11	1.38591e-06	0.2245	0.457	0.215	lysine demethylase 3A	2	p11.2
3	KIAA0907	1.85761e-06	0.0336896	0.224425	0.58	0.382
3	MRPL10	1.32151e-07	0.00239669	0.223531	0.572	0.353	mitochondrial ribosomal protein L10	17	q21.32
3	RPL12	3.82224e-07	0.00693201	0.222097	1	0.998	ribosomal protein L12	9	q33.3
3	RPL34	4.38972e-10	7.9612e-06	0.222006	1	1	ribosomal protein L34	4	q25
3	RPL8	4.35742e-12	7.90262e-08	0.220168	1	0.999	ribosomal protein L8	8	q24.3
3	OXA1L	1.67522e-06	0.0303819	0.220003	0.681	0.492	OXA1L, mitochondrial inner membrane protein	14	q11.2
3	UBXN1	1.68659e-08	0.00030588	0.217253	0.906	0.825	UBX domain protein 1	11	q12.3
3	RNMT	1.50918e-06	0.0273704	0.217045	0.652	0.475	RNA guanine-7 methyltransferase	18	p11.21
3	RPS10	3.94122e-09	7.1478e-05	0.215015	1	0.996	ribosomal protein S10	6	p21.31
3	PLPPR5	2.37477e-09	4.30689e-05	0.214813	0.457	0.224	phospholipid phosphatase related 5	1	p21.3
3	KMT2E	2.64393e-06	0.0479503	0.212058	0.833	0.674	lysine methyltransferase 2E	7	q22.3
3	GAD1	1.72984e-08	0.000313725	0.205794	0.333	0.154	glutamate decarboxylase 1	2	q31.1
3	SLC16A3	3.26822e-14	5.92725e-10	0.20575	0.457	0.168	solute carrier family 16 member 3	17	q25.3
3	NAMPT	3.94611e-07	0.00715666	0.202371	0.37	0.19	nicotinamide phosphoribosyltransferase	7	q22.3
3	RPS9	2.38426e-08	0.00043241	0.201377	1	0.999	ribosomal protein S9	19	q13.42
3	SSR2	1.59984e-06	0.0290148	0.200317	0.957	0.855	signal sequence receptor subunit 2	1	q22
4	HIST1H4C	2.14919e-28	3.89778e-24	1.14152	1	0.894	histone cluster 1 H4 family member c	6	p22.2
4	RRM2	5.01859e-21	9.10172e-17	0.603516	0.913	0.469	ribonucleotide reductase regulatory subunit M2	2	p25.1
4	HIST1H1C	1.83621e-15	3.33015e-11	0.575971	0.728	0.339	histone cluster 1 H1 family member c	6	p22.2
4	MKI67	1.82974e-24	3.31842e-20	0.559306	0.957	0.44	marker of proliferation Ki-67	10	q26.2
4	LOXL1	3.10951e-19	5.6394e-15	0.552804	0.88	0.464	lysyl oxidase like 1	15	q24.1
4	ENDOG	3.78472e-23	6.86397e-19	0.538911	0.88	0.397	endonuclease G	9	q34.11
4	MT2A	8.96168e-21	1.62529e-16	0.509374	0.88	0.46	metallothionein 2A	16	q13
4	HIST1H1A	1.60378e-25	2.90861e-21	0.493087	0.587	0.151	histone cluster 1 H1 family member a	6	p22.2
4	HES6	7.49969e-16	1.36014e-11	0.485068	1	0.789	hes family bHLH transcription factor 6	2	q37.3
4	TOP2A	2.95476e-19	5.35875e-15	0.48193	0.978	0.582	DNA topoisomerase II alpha	17	q21.2
4	CDK1	3.0866e-18	5.59786e-14	0.476776	0.902	0.493	cyclin dependent kinase 1	10	q21.2
4	CEP55	7.89578e-30	1.43198e-25	0.455599	0.641	0.164	centrosomal protein 55	10	q23.33
4	HIST2H2AC	6.7372e-15	1.22186e-10	0.452559	0.63	0.266	histone cluster 2 H2A family member c	1	q21.2
4	H2AFX	2.92882e-17	5.31171e-13	0.445911	0.859	0.45	H2A histone family member X	11	q23.3
4	PBK	2.93583e-22	5.32441e-18	0.415977	0.739	0.258	PDZ binding kinase	8	p21.1
4	GNG5	4.50427e-15	8.16894e-11	0.409086	0.967	0.734	G protein subunit gamma 5	1	p22.3
4	HMGB3	1.96677e-13	3.56693e-09	0.403398	0.913	0.579	high mobility group box 3	X	q28
4	BIRC5	1.07179e-18	1.9438e-14	0.401409	0.859	0.374	baculoviral IAP repeat containing 5	17	q25.3
4	ACTC1	2.1327e-11	3.86787e-07	0.399448	0.793	0.476	actin, alpha, cardiac muscle 1	15	q14
4	MPP4	2.5345e-13	4.59658e-09	0.395678	0.87	0.478	membrane palmitoylated protein 4	2	q33.1
4	PDC	6.89919e-14	1.25124e-09	0.394738	0.88	0.486	phosducin	1	q31.1
4	H2AFZ	3.06314e-16	5.55531e-12	0.392251	1	0.967	H2A histone family member Z	4	q23
4	MT-CO3	2.04897e-13	3.71602e-09	0.371779	1	0.984	mitochondrially encoded cytochrome c oxidase III	MT
4	ATAD2	3.91884e-11	7.1072e-07	0.370241	0.75	0.458	ATPase family, AAA domain containing 2	8	q24.13
4	RAX	1.59023e-11	2.88405e-07	0.359049	0.837	0.519	retina and anterior neural fold homeobox	18	q21.32
4	TUBB4B	3.47066e-10	6.29439e-06	0.358859	0.989	0.844	tubulin beta 4B class IVb	9	q34.3
4	OLFM1	6.17072e-11	1.11912e-06	0.358273	0.87	0.568	olfactomedin 1	9	q34.3
4	DHFR	9.82157e-11	1.78124e-06	0.357621	0.902	0.588	dihydrofolate reductase	5	q14.1
4	HIST1H2BH	7.46705e-15	1.35423e-10	0.354813	0.511	0.176	histone cluster 1 H2B family member h	6	p22.2
4	RBP3	5.75895e-09	0.000104444	0.352278	0.924	0.77	retinol binding protein 3	10	q11.22
4	INHBB	3.02908e-16	5.49355e-12	0.349378	0.587	0.218	inhibin subunit beta B	2	q14.2
4	RBP4	2.57332e-10	4.66697e-06	0.34795	0.935	0.686	retinol binding protein 4	10	q23.33
4	EEF1B2	5.04206e-16	9.14427e-12	0.345605	1	0.995	eukaryotic translation elongation factor 1 beta 2	2	q33.3
4	AURKB	2.10565e-19	3.8188e-15	0.345437	0.837	0.319	aurora kinase B	17	p13.1
4	CAMK1D	2.84037e-11	5.1513e-07	0.341821	0.696	0.377	calcium/calmodulin dependent protein kinase ID	10	p13
4	TMSB15A	1.15394e-08	0.000209279	0.33979	0.957	0.766	thymosin beta 15a	X	q22.1
4	H2AFJ	4.44682e-11	8.06475e-07	0.33846	0.63	0.325	H2A histone family member J	12	p12.3
4	HMGN5	6.39048e-11	1.15898e-06	0.333629	0.598	0.288	high mobility group nucleosome binding domain 5	X	q21.1
4	CENPA	1.22289e-16	2.21783e-12	0.331724	0.663	0.253	centromere protein A	2	p23.3
4	PKMYT1	6.33865e-15	1.14958e-10	0.329228	0.565	0.217	protein kinase, membrane associated tyrosine/threonine 1	16	p13.3
4	CDHR1	1.89264e-09	3.43249e-05	0.323781	0.641	0.354	cadherin related family member 1	10	q23.1
4	HIST1H1E	3.58066e-13	6.49388e-09	0.323117	0.478	0.176	histone cluster 1 H1 family member e	6	p22.2
4	UBE2S	1.48374e-11	2.69091e-07	0.321336	0.946	0.712	ubiquitin conjugating enzyme E2 S	19	q13.42
4	KIF22	2.63347e-08	0.000477606	0.321111	0.837	0.599	kinesin family member 22	16	p11.2
4	FAM213A	2.01613e-10	3.65645e-06	0.320877	0.989	0.798
4	CDCA3	2.76999e-14	5.02365e-10	0.320756	0.63	0.251	cell division cycle associated 3	12	p13.31
4	HES4	2.61411e-08	0.000474096	0.320243	0.935	0.661	hes family bHLH transcription factor 4	1	p36.33
4	CKS1B	4.31411e-11	7.82407e-07	0.319561	0.859	0.505	CDC28 protein kinase regulatory subunit 1B	1	q21.3
4	CAMK2B	5.73472e-09	0.000104005	0.317104	0.783	0.506	calcium/calmodulin dependent protein kinase II beta	7	p13
4	RPL36A	3.29205e-12	5.97046e-08	0.314684	1	0.988	ribosomal protein L36a	X	q22.1
4	MNS1	1.15734e-09	2.09896e-05	0.308176	0.5	0.236	meiosis specific nuclear structural 1	15	q21.3
4	RP11-184I16.4	2.78276e-09	5.04681e-05	0.303168	0.913	0.59
4	INSM1	1.31362e-08	0.000238237	0.297783	0.511	0.265	INSM transcriptional repressor 1	20	p11.23
4	RHEB	4.41704e-08	0.000801074	0.297618	0.957	0.74	Ras homolog, mTORC1 binding	7	q36.1
4	TPX2	3.43361e-11	6.2272e-07	0.297024	0.728	0.38	TPX2, microtubule nucleation factor	20	q11.21
4	PRDM1	3.6103e-09	6.54764e-05	0.293129	0.413	0.167	PR/SET domain 1	6	q21
4	AURKAIP1	2.77863e-08	0.000503933	0.292607	0.902	0.722	aurora kinase A interacting protein 1	1	p36.33
4	CCDC34	7.97375e-09	0.000144612	0.291254	0.87	0.552	coiled-coil domain containing 34	11	p14.1
4	HDLBP	1.92272e-08	0.000348705	0.288993	0.609	0.334	high density lipoprotein binding protein	2	q37.3
4	UQCC2	9.26854e-08	0.00168094	0.28885	0.989	0.835	ubiquinol-cytochrome c reductase complex assembly factor 2	6	p21.31
4	KLF6	1.53811e-07	0.00278951	0.286774	0.772	0.519	Kruppel like factor 6	10	p15.2
4	CRNDE	4.45803e-07	0.00808509	0.285654	0.87	0.632	colorectal neoplasia differentially expressed	16	q12.2
4	CA2	1.49122e-08	0.000270448	0.285239	0.598	0.331	carbonic anhydrase 2	8	q21.2
4	HIST1H1D	5.77317e-08	0.00104702	0.285236	0.37	0.154	histone cluster 1 H1 family member d	6	p22.2
4	HMGN2	1.45418e-07	0.0026373	0.284787	1	0.972	high mobility group nucleosomal binding domain 2	1	p36.11
4	CDKN3	4.68972e-10	8.50527e-06	0.284437	0.707	0.365	cyclin dependent kinase inhibitor 3	14	q22.2
4	KIAA0101	3.78927e-07	0.00687222	0.283834	0.935	0.671
4	ARR3	8.73863e-09	0.000158484	0.280155	0.576	0.299	arrestin 3	X	q13.1
4	CCNA2	1.77218e-12	3.21402e-08	0.279871	0.652	0.288	cyclin A2	4	q27
4	SGCD	6.91659e-15	1.25439e-10	0.276499	0.5	0.175	sarcoglycan delta	5	q33.2
4	CAMTA1	5.08545e-07	0.00922298	0.274539	0.935	0.751	calmodulin binding transcription activator 1	1	p36.31
4	SYNGR1	2.01676e-10	3.6576e-06	0.273777	0.739	0.4	synaptogyrin 1	22	q13.1
4	LHX3	2.62001e-09	4.75166e-05	0.273636	0.554	0.261	LIM homeobox 3	9	q34.3
4	TP53I11	3.55986e-10	6.45616e-06	0.273583	0.772	0.44	tumor protein p53 inducible protein 11	11	p11.2
4	NGFRAP1	7.32945e-09	0.000132927	0.273514	0.989	0.867
4	AGAP1	8.83993e-08	0.00160321	0.272702	0.728	0.451	ArfGAP with GTPase domain, ankyrin repeat and PH domain 1	2	q37.2
4	PTPRF	1.12509e-09	2.04047e-05	0.272228	0.696	0.379	protein tyrosine phosphatase, receptor type F	1	p34.2
4	ADD3	2.50986e-09	4.55187e-05	0.271415	0.685	0.392	adducin 3	10	q25.1
4	KIF20B	7.4631e-10	1.35351e-05	0.264492	0.674	0.345	kinesin family member 20B	10	q23.31
4	GADD45G	4.93605e-07	0.00895201	0.263306	0.924	0.775	growth arrest and DNA damage inducible gamma	9	q22.2
4	NDUFB2	1.23421e-07	0.00223836	0.261443	0.957	0.838	NADH:ubiquinone oxidoreductase subunit B2	7	q34
4	C8orf46	9.96742e-10	1.80769e-05	0.260717	0.848	0.522
4	AP2B1	7.91378e-07	0.0143524	0.259974	0.859	0.623	adaptor related protein complex 2 subunit beta 1	17	q12
4	MT3	8.76704e-11	1.58999e-06	0.259019	0.522	0.219	metallothionein 3	16	q13
4	MRPL14	2.03386e-07	0.00368861	0.257395	0.826	0.546	mitochondrial ribosomal protein L14	6	p21.1
4	HMGB1	2.2469e-09	4.07499e-05	0.254867	1	0.966	high mobility group box 1	13	q12.3
4	MT-CO1	3.63795e-07	0.00659779	0.254847	1	0.988	mitochondrially encoded cytochrome c oxidase I	MT
4	EGFLAM	1.26788e-08	0.000229942	0.254423	0.859	0.613	EGF like, fibronectin type III and laminin G domains	5	p13.2
4	NXN	1.17667e-13	2.13401e-09	0.254237	0.457	0.155	nucleoredoxin	17	p13.3
4	GSE1	1.31016e-07	0.0023761	0.253756	0.652	0.396	Gse1 coiled-coil protein	16	q24.1
4	MT-ND1	3.47643e-08	0.000630486	0.251794	0.989	0.979	mitochondrially encoded NADH:ubiquinone oxidoreductase core subunit 1	MT
4	RPS4X	4.81006e-11	8.72353e-07	0.251294	1	1	ribosomal protein S4 X-linked	X	q13.1
4	TMSB10	1.7536e-07	0.00318032	0.249852	1	1	thymosin beta 10	2	p11.2
4	CDKN2D	5.65828e-08	0.00102619	0.249841	0.707	0.399	cyclin dependent kinase inhibitor 2D	19	p13.2
4	UBE2C	1.52348e-15	2.76299e-11	0.249002	0.946	0.544	ubiquitin conjugating enzyme E2 C	20	q13.12
4	CDH23	1.57311e-07	0.002853	0.248813	0.609	0.363	cadherin related 23	10	q22.1
4	NUSAP1	5.48315e-09	9.94423e-05	0.24759	0.957	0.665	nucleolar and spindle associated protein 1	15	q15.1
4	OLAH	5.53289e-16	1.00344e-11	0.246166	0.359	0.086	oleoyl-ACP hydrolase	10	p13
4	RPS7	5.24977e-09	9.52098e-05	0.245243	1	0.999	ribosomal protein S7	2	p25.3
4	RPLP1	7.06186e-15	1.28074e-10	0.24452	1	1	ribosomal protein lateral stalk subunit P1	15	q23
4	TACC3	1.44112e-11	2.61362e-07	0.244299	0.641	0.288	transforming acidic coiled-coil containing protein 3	4	p16.3
4	PPM1G	2.28871e-06	0.0415081	0.244256	0.891	0.711	protein phosphatase, Mg2+/Mn2+ dependent 1G	2	p23.3
4	NTM	1.99591e-06	0.0361979	0.243369	0.772	0.531	neurotrimin	11	q25
4	MFAP4	1.05495e-12	1.91326e-08	0.241248	0.457	0.157	microfibril associated protein 4	17	p11.2
4	MAD2L1	7.02393e-08	0.00127386	0.238544	0.761	0.46	mitotic arrest deficient 2 like 1	4	q27
4	CMC2	1.66057e-06	0.0301161	0.238321	0.652	0.422	C-X9-C motif containing 2	16	q23.2
4	DTYMK	4.89037e-07	0.00886917	0.236238	0.75	0.489	deoxythymidylate kinase	2	q37.3
4	ARHGAP11A	5.58693e-12	1.01325e-07	0.236008	0.543	0.218	Rho GTPase activating protein 11A	15	q13.3
4	SEPT2	6.90726e-07	0.012527	0.234384	0.75	0.483	septin 2	2	q37.3
4	USP34	1.01697e-06	0.0184437	0.231161	0.63	0.394	ubiquitin specific peptidase 34	2	p15
4	PTTG1	2.51296e-11	4.5575e-07	0.231042	0.946	0.641	pituitary tumor-transforming 1	5	q33.3
4	SEZ6	7.76574e-08	0.0014084	0.230152	0.663	0.38	seizure related 6 homolog	17	q11.2
4	RTBDN	5.41741e-08	0.000982502	0.229553	0.685	0.39	retbindin	19	p13.13
4	PTPN13	6.08689e-09	0.000110392	0.228028	0.696	0.382	protein tyrosine phosphatase, non-receptor type 13	4	q21.3
4	C10orf10	3.04038e-07	0.00551404	0.226438	0.467	0.228
4	SEMA5A	4.35598e-14	7.90001e-10	0.224926	0.359	0.098	semaphorin 5A	5	p15.31
4	CKS2	2.1001e-08	0.000380875	0.223819	0.902	0.608	CDC28 protein kinase regulatory subunit 2	9	q22.2
4	CENPW	3.28063e-07	0.00594975	0.223209	0.685	0.397	centromere protein W	6	q22.32
4	MYBL2	1.07977e-06	0.0195827	0.222338	0.674	0.41	MYB proto-oncogene like 2	20	q13.12
4	CDKN1A	4.92847e-08	0.000893827	0.222258	0.543	0.282	cyclin dependent kinase inhibitor 1A	6	p21.2
4	GTSE1	1.02914e-08	0.000186646	0.221601	0.707	0.389	G2 and S-phase expressed 1	22	q13.31
4	FAM107A	3.65595e-09	6.63042e-05	0.221361	0.598	0.286	family with sequence similarity 107 member A	3	p14.2
4	PRR11	2.58057e-09	4.68012e-05	0.22074	0.522	0.242	proline rich 11	17	q22
4	KIFC1	2.46013e-07	0.0044617	0.219934	0.62	0.342	kinesin family member C1	6	p21.32
4	QSOX2	8.70426e-08	0.0015786	0.218499	0.37	0.167	quiescin sulfhydryl oxidase 2	9	q34.3
4	ANXA2	1.29344e-08	0.000234578	0.21816	0.696	0.385	annexin A2	15	q22.2
4	RPS20	8.63842e-11	1.56666e-06	0.216752	1	0.998	ribosomal protein S20	8	q12.1
4	PRC1	1.65443e-08	0.000300048	0.216061	0.826	0.487	protein regulator of cytokinesis 1	15	q26.1
4	CALM2	9.22636e-07	0.0167329	0.215493	1	0.976	calmodulin 2	2	p21
4	KIF1A	5.00362e-07	0.00907456	0.213318	0.685	0.429	kinesin family member 1A	2	q37.3
4	KIF11	1.02469e-10	1.85839e-06	0.212775	0.543	0.223	kinesin family member 11	10	q23.33
4	MT1X	1.57219e-09	2.85132e-05	0.211795	0.533	0.249	metallothionein 1X	16	q13
4	CNFN	9.44142e-10	1.7123e-05	0.211661	0.326	0.112	cornifelin	19	q13.2
4	TMEM54	1.20748e-06	0.0218989	0.211413	0.641	0.357	transmembrane protein 54	1	p35.1
4	CDCA5	3.63817e-11	6.59818e-07	0.208587	0.554	0.227	cell division cycle associated 5	11	q13.1
4	TSPAN14	1.08412e-07	0.00196616	0.208477	0.62	0.341	tetraspanin 14	10	q23.1
4	HMGA2	1.36579e-08	0.0002477	0.207743	0.457	0.197	high mobility group AT-hook 2	12	q14.3
4	RPL39	1.34284e-10	2.43537e-06	0.20709	1	0.995	ribosomal protein L39	X	q24
4	MXD3	6.76482e-08	0.00122687	0.204329	0.543	0.276	MAX dimerization protein 3	5	q35.3
4	SPC24	1.99434e-09	3.61693e-05	0.203836	0.467	0.199	SPC24, NDC80 kinetochore complex component	19	p13.2
4	PDLIM1	1.77962e-09	3.22751e-05	0.203541	0.587	0.268	PDZ and LIM domain 1	10	q23.33
4	BCOR	7.25612e-07	0.0131597	0.203492	0.522	0.278	BCL6 corepressor	X	p11.4
5	CD74	1.02331e-62	1.85587e-58	3.99237	0.987	0.308	CD74 molecule	5	q33.1
5	SPP1	3.14756e-22	5.70842e-18	3.84756	0.724	0.358	secreted phosphoprotein 1	4	q22.1
5	FTL	8.19876e-48	1.48693e-43	3.76986	1	0.997	ferritin light chain	19	q13.33
5	HLA-DRA	2.80573e-73	5.08846e-69	3.63485	0.974	0.215	major histocompatibility complex, class II, DR alpha	6	p21.32
5	CTSD	3.83694e-46	6.95867e-42	3.43221	0.961	0.492	cathepsin D	11	p15.5
5	HLA-DPA1	1.8316e-94	3.32179e-90	3.23698	0.921	0.111	major histocompatibility complex, class II, DP alpha 1	6	p21.32
5	LYZ	8.18302e-137	1.48407e-132	3.19067	0.961	0.061	lysozyme	12	q15
5	TYROBP	1.38456e-105	2.51103e-101	3.14698	0.987	0.118	TYRO protein tyrosine kinase binding protein	19	q13.12
5	HLA-DRB1	2.85305e-100	5.17429e-96	3.14633	0.961	0.115	major histocompatibility complex, class II, DR beta 1	6	p21.32
5	HLA-DPB1	3.89012e-59	7.05512e-55	3.14591	0.947	0.275	major histocompatibility complex, class II, DP beta 1	6	p21.32
5	CTSB	7.40043e-40	1.34214e-35	2.83209	0.921	0.534	cathepsin B	8	p23.1
5	HMOX1	7.40581e-65	1.34312e-60	2.80354	0.776	0.116	heme oxygenase 1	22	q12.3
5	LGALS1	5.49214e-93	9.96055e-89	2.79652	0.987	0.145	galectin 1	22	q13.1
5	C1QA	3.44811e-86	6.25349e-82	2.75262	0.803	0.083	complement C1q A chain	1	p36.12
5	SAT1	3.71567e-50	6.73875e-46	2.71954	0.987	0.49	spermidine/spermine N1-acetyltransferase 1	X	p22.11
5	NPC2	9.82983e-72	1.78274e-67	2.66878	0.987	0.242	NPC intracellular cholesterol transporter 2	14	q24.3
5	HLA-DQB1	1.15747e-139	2.09919e-135	2.59226	0.895	0.043	major histocompatibility complex, class II, DQ beta 1	6	p21.32
5	C1QC	6.35049e-96	1.15172e-91	2.5451	0.763	0.057	complement C1q C chain	1	p36.12
5	SRGN	5.35923e-135	9.71949e-131	2.49214	0.987	0.069	serglycin	10	q22.1
5	S100A11	1.97208e-95	3.57657e-91	2.46482	0.987	0.139	S100 calcium binding protein A11	1	q21.3
5	APOC1	6.10917e-22	1.10796e-17	2.44896	0.776	0.496	apolipoprotein C1	19	q13.32
5	C1QB	1.91421e-74	3.47161e-70	2.40722	0.671	0.061	complement C1q B chain	1	p36.12
5	FCER1G	1.33972e-135	2.42972e-131	2.40432	0.987	0.07	Fc fragment of IgE receptor Ig	1	q23.3
5	APOE	8.46088e-27	1.53447e-22	2.3966	0.724	0.31	apolipoprotein E	19	q13.32
5	CD68	1.48203e-147	2.68782e-143	2.37682	0.961	0.051	CD68 molecule	17	p13.1
5	CST3	1.43535e-41	2.60315e-37	2.37669	0.961	0.638	cystatin C	20	p11.21
5	HLA-DRB5	4.85491e-101	8.80487e-97	2.33215	0.895	0.087	major histocompatibility complex, class II, DR beta 5	6	p21.32
5	FTH1	3.14652e-45	5.70652e-41	2.31661	1	1	ferritin heavy chain 1	11	q12.3
5	GPNMB	2.62389e-97	4.75868e-93	2.29857	0.763	0.055	glycoprotein nmb	7	p15.3
5	HLA-DQA1	9.46563e-116	1.71669e-111	2.26287	0.789	0.042	major histocompatibility complex, class II, DQ alpha 1	6	p21.32
5	AIF1	2.28219e-128	4.13899e-124	2.2536	0.987	0.078	allograft inflammatory factor 1	6	p21.33
5	PSAP	1.68962e-37	3.06429e-33	2.21122	0.974	0.773	prosaposin	10	q22.1
5	CSTB	1.33448e-33	2.42021e-29	2.17505	0.934	0.726	cystatin B	21	q22.3
5	B2M	3.55032e-42	6.43886e-38	2.13012	1	0.935	beta-2-microglobulin	15	q21.1
5	VIM	3.32923e-38	6.0379e-34	2.09635	0.842	0.33	vimentin	10	p13
5	CTSS	6.02883e-151	1.09339e-146	2.07767	0.961	0.047	cathepsin S	1	q21.3
5	NUPR1	1.4577e-46	2.64369e-42	2.05922	0.553	0.072	nuclear protein 1, transcriptional regulator	16	p11.2
5	LAPTM5	1.26842e-118	2.30041e-114	2.02945	0.974	0.082	lysosomal protein transmembrane 5	1	p35.2
5	CYBA	3.53296e-53	6.40738e-49	2.02719	0.974	0.388	cytochrome b-245 alpha chain	16	q24.2
5	SEPP1	6.44567e-37	1.16899e-32	2.00891	0.474	0.065
5	CXCL8	1.22639e-83	2.22418e-79	2.00351	0.579	0.029	C-X-C motif chemokine ligand 8	4	q13.3
5	HLA-B	1.80821e-65	3.27937e-61	2.00082	0.974	0.218	major histocompatibility complex, class I, B	6	p21.33
5	GRN	3.44742e-60	6.25225e-56	1.98718	0.934	0.256	granulin precursor	17	q21.31
5	LIPA	3.17e-84	5.74911e-80	1.96473	0.829	0.094	lipase A, lysosomal acid type	10	q23.31
5	RNASET2	5.73718e-102	1.04049e-97	1.94116	0.934	0.1	ribonuclease T2	6	q27
5	CTSZ	7.95344e-154	1.44244e-149	1.93783	0.882	0.031	cathepsin Z	20	q13.32
5	CD14	1.91709e-103	3.47683e-99	1.92505	0.697	0.035	CD14 molecule	5	q31.3
5	HLA-DMA	3.1653e-138	5.74059e-134	1.87323	0.895	0.045	major histocompatibility complex, class II, DM alpha	6	p21.32
5	S100A9	1.71896e-75	3.1175e-71	1.86538	0.539	0.029	S100 calcium binding protein A9	1	q21.3
5	RGS1	2.33401e-79	4.23296e-75	1.8385	0.671	0.052	regulator of G protein signaling 1	1	q31.2
5	LGMN	1.64435e-32	2.98219e-28	1.80241	0.711	0.23	legumain	14	q32.12
5	CTSL	1.32996e-27	2.41202e-23	1.7965	0.737	0.318	cathepsin L	9	q21.33
5	HLA-E	9.23221e-102	1.67435e-97	1.78825	0.921	0.088	major histocompatibility complex, class I, E	6	p22.1
5	LGALS3	5.52495e-101	1.00201e-96	1.77786	0.737	0.045	galectin 3	14	q22.3
5	VAMP8	2.79833e-115	5.07506e-111	1.74935	0.947	0.08	vesicle associated membrane protein 8	2	p11.2
5	LSP1	1.86536e-93	3.38302e-89	1.73006	0.895	0.097	lymphocyte specific protein 1	11	p15.5
5	GLUL	4.27479e-25	7.75276e-21	1.70436	0.868	0.586	glutamate-ammonia ligase	1	q25.3
5	LST1	5.6943e-147	1.03272e-142	1.69065	0.842	0.029	leukocyte specific transcript 1	6	p21.33
5	FCGRT	4.92973e-96	8.94055e-92	1.68236	0.882	0.093	Fc fragment of IgG receptor and transporter	19	q13.33
5	HLA-C	4.2515e-55	7.71053e-51	1.67552	0.961	0.272	major histocompatibility complex, class I, C	6	p21.33
5	GPX1	1.84514e-42	3.34635e-38	1.61334	1	0.86	glutathione peroxidase 1	3	p21.31
5	RNASE1	4.97621e-34	9.02486e-30	1.5827	0.289	0.02	ribonuclease A family member 1, pancreatic	14	q11.2
5	IFITM3	2.66385e-86	4.83115e-82	1.5798	0.75	0.063	interferon induced transmembrane protein 3	11	p15.5
5	HLA-DMB	7.01067e-140	1.27146e-135	1.56251	0.816	0.029	major histocompatibility complex, class II, DM beta	6	p21.32
5	PLIN2	1.19996e-17	2.17624e-13	1.55502	0.684	0.377	perilipin 2	9	p22.1
5	CEBPD	8.68393e-77	1.57492e-72	1.53505	0.842	0.114	CCAAT enhancer binding protein delta	8	q11.21
5	TYMP	4.71636e-61	8.55359e-57	1.53021	0.855	0.176	thymidine phosphorylase	22	q13.33
5	FABP5	1.2816e-15	2.32432e-11	1.52205	0.829	0.765	fatty acid binding protein 5	8	q21.13
5	MMP12	3.62939e-22	6.58226e-18	1.51562	0.132	0.004	matrix metallopeptidase 12	11	q22.2
5	ASAH1	2.57345e-49	4.66721e-45	1.50678	0.895	0.291	N-acylsphingosine amidohydrolase 1	8	p22
5	HLA-A	4.96712e-43	9.00837e-39	1.4935	0.987	0.519	major histocompatibility complex, class I, A	6	p22.1
5	ARPC1B	4.82192e-64	8.74503e-60	1.48406	0.842	0.149	actin related protein 2/3 complex subunit 1B	7	q22.1
5	ITM2B	8.79755e-32	1.59552e-27	1.48291	0.961	0.705	integral membrane protein 2B	13	q14.2
5	CEBPB	1.55885e-87	2.82714e-83	1.46886	0.776	0.069	CCAAT enhancer binding protein beta	20	q13.13
5	ARHGDIB	2.10274e-83	3.81353e-79	1.45631	0.868	0.094	Rho GDP dissociation inhibitor beta	12	p12.3
5	CREG1	1.6456e-49	2.98445e-45	1.42219	0.842	0.226	cellular repressor of E1A stimulated genes 1	1	q24.2
5	ZFP36L1	2.99983e-135	5.44049e-131	1.4177	0.842	0.035	ZFP36 ring finger protein like 1	14	q24.1
5	CTSC	5.19615e-108	9.42374e-104	1.41292	0.816	0.054	cathepsin C	11	q14.2
5	ITGB2	2.07171e-118	3.75726e-114	1.39704	0.829	0.045	integrin subunit beta 2	21	q22.3
5	S100A8	1.25883e-65	2.28302e-61	1.38844	0.408	0.015	S100 calcium binding protein A8	1	q21.3
5	ACP5	1.3712e-53	2.48681e-49	1.38114	0.724	0.125	acid phosphatase 5, tartrate resistant	19	p13.2
5	LITAF	8.13142e-104	1.47471e-99	1.34218	0.803	0.055	lipopolysaccharide induced TNF factor	16	p13.13
5	SPI1	2.67254e-136	4.84691e-132	1.33578	0.776	0.026	Spi-1 proto-oncogene	11	p11.2
5	PLD3	7.89044e-19	1.43101e-14	1.32835	0.724	0.408	phospholipase D family member 3	19	q13.2
5	TIMP1	8.23339e-16	1.49321e-11	1.32601	0.671	0.346	TIMP metallopeptidase inhibitor 1	X	p11.3
5	S100A4	2.70914e-17	4.9133e-13	1.3083	0.355	0.074	S100 calcium binding protein A4	1	q21.3
5	SH3BGRL3	6.46721e-28	1.17289e-23	1.30337	0.947	0.716	SH3 domain binding glutamate rich protein like 3	1	p36.11
5	IGSF6	5.31936e-142	9.64719e-138	1.29307	0.724	0.015	immunoglobulin superfamily member 6	16	p12.2
5	MAFB	3.02342e-85	5.48328e-81	1.26051	0.803	0.081	MAF bZIP transcription factor B	20	q12
5	IFI6	4.25172e-50	7.71092e-46	1.25746	0.697	0.119	interferon alpha inducible protein 6	1	p35.3
5	MS4A6A	2.57098e-127	4.66274e-123	1.25293	0.605	0.009	membrane spanning 4-domains A6A	11	q12.2
5	LAMP1	1.78831e-28	3.24328e-24	1.24602	0.829	0.43	lysosomal associated membrane protein 1	13	q34
5	ATP6V0E1	4.5951e-53	8.33368e-49	1.24356	0.895	0.243	ATPase H+ transporting V0 subunit e1	5	q35.1
5	TGFBI	7.74448e-131	1.40454e-126	1.23163	0.697	0.018	transforming growth factor beta induced	5	q31.1
5	RNASE6	1.25375e-138	2.27381e-134	1.22293	0.724	0.017	ribonuclease A family member k6	14	q11.2
5	OAZ1	8.89235e-38	1.61272e-33	1.22088	1	0.945	ornithine decarboxylase antizyme 1	19	p13.3
5	ANXA1	3.51232e-104	6.36994e-100	1.21973	0.684	0.03	annexin A1	9	q21.13
5	PFN1	4.36968e-32	7.92485e-28	1.21338	0.987	0.941	profilin 1	17	p13.2
5	ZFP36	2.30415e-56	4.17881e-52	1.19576	0.645	0.078	ZFP36 ring finger protein	19	q13.2
5	BRI3	1.90438e-32	3.45378e-28	1.19475	0.934	0.63	brain protein I3	7	q21.3
5	CD63	1.73946e-25	3.15468e-21	1.19221	0.961	0.794	CD63 molecule	12	q13.2
5	CTSA	1.07245e-42	1.94499e-38	1.18707	0.724	0.174	cathepsin A	20	q13.12
5	CFD	1.2058e-100	2.18684e-96	1.17646	0.566	0.016	complement factor D	19	p13.3
5	NEAT1	2.31901e-27	4.20576e-23	1.16558	0.921	0.593	nuclear paraspeckle assembly transcript 1	11	q13.1
5	RNF130	1.47536e-45	2.67572e-41	1.16511	0.921	0.364	ring finger protein 130	5	q35.3
5	MS4A7	8.67977e-112	1.57416e-107	1.15721	0.579	0.012	membrane spanning 4-domains A7	11	q12.2
5	CAPG	1.02181e-60	1.85316e-56	1.15696	0.618	0.064	capping actin protein, gelsolin like	2	p11.2
5	ALOX5AP	3.38384e-72	6.13693e-68	1.14491	0.526	0.028	arachidonate 5-lipoxygenase activating protein	13	q12.3
5	BLVRB	2.16944e-56	3.93449e-52	1.13977	0.671	0.09	biliverdin reductase B	19	q13.2
5	SLC40A1	3.12097e-16	5.66019e-12	1.13444	0.487	0.171	solute carrier family 40 member 1	2	q32.2
5	SOD2	6.10871e-11	1.10787e-06	1.1339	0.539	0.287	superoxide dismutase 2	6	q25.3
5	SOD2	6.10871e-11	1.10787e-06	1.1339	0.539	0.287	superoxide dismutase 2	6	q25.3
5	TMEM176B	2.11151e-55	3.82944e-51	1.12218	0.684	0.099	transmembrane protein 176B	7	q36.1
5	FCGR3A	5.45799e-91	9.89861e-87	1.10137	0.487	0.012	Fc fragment of IgG receptor IIIa	1	q23.3
5	CCL3	1.39586e-67	2.53154e-63	1.09938	0.447	0.02	C-C motif chemokine ligand 3	17	q12
5	FXYD5	1.6547e-33	3.00096e-29	1.09581	0.868	0.342	FXYD domain containing ion transport regulator 5	19	q13.12
5	CCL4L2	2.79998e-19	5.07805e-15	1.08993	0.197	0.019	C-C motif chemokine ligand 4 like 2	17	q12
5	S100A10	3.49212e-21	6.3333e-17	1.08756	0.816	0.439	S100 calcium binding protein A10	1	q21.3
5	A2M	2.11727e-94	3.83988e-90	1.06505	0.526	0.014	alpha-2-macroglobulin	12	p13.31
5	NKG7	2.74382e-67	4.97619e-63	1.06235	0.579	0.045	natural killer cell granule protein 7	19	q13.41
5	CD36	1.77851e-101	3.22551e-97	1.04585	0.513	0.01	CD36 molecule	7	q21.11
5	CXCL16	4.40898e-114	7.99612e-110	1.03959	0.671	0.023	C-X-C motif chemokine ligand 16	17	p13.2
5	ACTB	4.09114e-27	7.4197e-23	1.03677	1	0.998	actin beta	7	p22.1
5	TXN	8.45738e-12	1.53383e-07	1.03401	0.842	0.748	thioredoxin	9	q31.3
5	HCST	2.70788e-54	4.91101e-50	1.03255	0.579	0.06	hematopoietic cell signal transducer	19	q13.12
5	SDCBP	4.07823e-30	7.39629e-26	1.0188	0.829	0.367	syndecan binding protein	8	q12.1
5	C15orf48	5.52269e-73	1.0016e-68	1.01163	0.382	0.008	chromosome 15 open reading frame 48	15	q21.1
5	CD53	1.26644e-105	2.29682e-101	0.985529	0.671	0.027	CD53 molecule	1	p13.3
5	CPVL	1.95108e-70	3.53847e-66	0.982859	0.395	0.011	carboxypeptidase, vitellogenic like	7	p14.3
5	FCGR2A	1.56372e-148	2.83597e-144	0.981312	0.671	0.007	Fc fragment of IgG receptor IIa	1	q23.3
5	IFI30	1.09252e-111	1.98139e-107	0.979031	0.526	0.007	IFI30, lysosomal thiol reductase	19	p13.11
5	CSTA	6.85459e-131	1.24315e-126	0.962406	0.632	0.01	cystatin A	3	q21.1
5	PYCARD	2.8798e-110	5.22281e-106	0.951923	0.645	0.021	PYD and CARD domain containing	16	p11.2
5	RGS10	1.75495e-26	3.18277e-22	0.951694	0.711	0.26	regulator of G protein signaling 10	10	q26.11
5	LY6E	1.70323e-20	3.08898e-16	0.949769	0.684	0.305	lymphocyte antigen 6 family member E	8	q24.3
5	ARPC2	1.14291e-24	2.07278e-20	0.942323	0.961	0.824	actin related protein 2/3 complex subunit 2	2	q35
5	ATP6V1F	1.10034e-21	1.99558e-17	0.942084	0.882	0.707	ATPase H+ transporting V1 subunit F	7	q32.1
5	CSF1R	1.16496e-119	2.11276e-115	0.935452	0.605	0.012	colony stimulating factor 1 receptor	5	q32
5	BST2	8.65282e-84	1.56927e-79	0.933293	0.592	0.03	bone marrow stromal cell antigen 2	19	p13.11
5	TPP1	3.04983e-34	5.53118e-30	0.926779	0.632	0.148	tripeptidyl peptidase 1	11	p15.4
5	AXL	1.40097e-55	2.54079e-51	0.924398	0.461	0.032	AXL receptor tyrosine kinase	19	q13.2
5	PRR13	2.45032e-29	4.4439e-25	0.923222	0.829	0.373	proline rich 13	12	q13.13
5	GMFG	9.47327e-65	1.71807e-60	0.921801	0.645	0.06	glia maturation factor gamma	19	q13.2
5	FUCA1	5.74345e-40	1.04163e-35	0.920503	0.526	0.075	alpha-L-fucosidase 1	1	p36.11
5	CD163	1.23543e-118	2.24058e-114	0.918937	0.553	0.007	CD163 molecule	12	p13.31
5	GM2A	3.22961e-65	5.85723e-61	0.916369	0.539	0.038	GM2 ganglioside activator	5	q33.1
5	SPINT2	3.90411e-47	7.0805e-43	0.910081	0.684	0.118	serine peptidase inhibitor, Kunitz type 2	19	q13.2
5	NINJ1	5.01514e-27	9.09545e-23	0.909842	0.684	0.235	ninjurin 1	9	q22.31
5	C1orf162	8.61562e-76	1.56253e-71	0.906741	0.592	0.037	chromosome 1 open reading frame 162	1	p13.2
5	ANXA2	1.02629e-19	1.86128e-15	0.900972	0.737	0.387	annexin A2	15	q22.2
5	MGAT1	2.21503e-32	4.01718e-28	0.900782	0.763	0.271	mannosyl (alpha-1,3-)-glycoprotein beta-1,2-N-acetylglucosaminyltransferase	5	q35.3
5	NCF1	1.06963e-60	1.93988e-56	0.900719	0.447	0.024	neutrophil cytosolic factor 1	7	q11.23
5	CCL3L3	3.18429e-18	5.77502e-14	0.89513	0.237	0.031
5	LILRB4	1.22809e-130	2.22726e-126	0.892395	0.618	0.009	leukocyte immunoglobulin like receptor B4	19	q13.42
5	FAM26F	2.72656e-62	4.94489e-58	0.888067	0.513	0.036
5	MYL12A	1.31263e-20	2.38058e-16	0.887497	0.776	0.432	myosin light chain 12A	18	p11.31
5	LGALS9	1.42237e-92	2.57962e-88	0.883997	0.632	0.031	galectin 9	17	q11.2
5	PLAUR	4.8685e-77	8.82951e-73	0.882222	0.421	0.011	plasminogen activator, urokinase receptor	19	q13.31
5	TREM2	3.42222e-61	6.20654e-57	0.876319	0.434	0.022	triggering receptor expressed on myeloid cells 2	6	p21.1
5	COTL1	1.07361e-16	1.9471e-12	0.875735	0.895	0.821	coactosin like F-actin binding protein 1	16	q24.1
5	MPEG1	6.62245e-104	1.20105e-99	0.874762	0.487	0.006	macrophage expressed 1	11	q12.1
5	TSC22D3	5.02932e-37	9.12118e-33	0.87461	0.579	0.098	TSC22 domain family member 3	X	q22.3
5	SDS	9.08845e-69	1.64828e-64	0.874071	0.395	0.012	serine dehydratase	12	q24.13
5	SERF2	1.47841e-35	2.68125e-31	0.873286	0.987	0.982	small EDRK-rich factor 2	15	q15.3
5	TNFSF13B	7.63529e-86	1.38474e-81	0.867945	0.434	0.008	TNF superfamily member 13b	13	q33.3
5	RHOG	1.40147e-71	2.54171e-67	0.863035	0.684	0.063	ras homolog family member G	11	p15.4
5	ADM	3.64267e-24	6.60636e-20	0.862363	0.421	0.082	adrenomedullin	11	p15.4
5	FGL2	4.26478e-115	7.7346e-111	0.860816	0.539	0.007	fibrinogen like 2	7	q11.23
5	EMP3	1.29842e-42	2.35482e-38	0.859116	0.566	0.075	epithelial membrane protein 3	19	q13.33
5	CIB1	3.67877e-40	6.67182e-36	0.858293	0.684	0.14	calcium and integrin binding 1	15	q26.1
5	HEXB	1.2324e-23	2.23508e-19	0.857843	0.697	0.304	hexosaminidase subunit beta	5	q13.3
5	SLC2A3	1.08805e-15	1.9733e-11	0.856168	0.461	0.153	solute carrier family 2 member 3	12	p13.31
5	SH3BGRL	6.6521e-35	1.20642e-30	0.845951	0.75	0.226	SH3 domain binding glutamate rich protein like	X	q21.1
5	VSIG4	1.17758e-116	2.13566e-112	0.845579	0.526	0.005	V-set and immunoglobulin domain containing 4	X	q12
5	SQSTM1	5.74527e-19	1.04196e-14	0.843441	0.671	0.295	sequestosome 1	5	q35.3
5	LCP1	1.11449e-83	2.02125e-79	0.841404	0.618	0.033	lymphocyte cytosolic protein 1	13	q14.13
5	DUSP1	7.30426e-12	1.3247e-07	0.837364	0.724	0.488	dual specificity phosphatase 1	5	q35.1
5	CTSH	2.3291e-30	4.22405e-26	0.836643	0.592	0.142	cathepsin H	15	q25.1
5	ARPC3	2.25069e-23	4.08185e-19	0.831344	0.934	0.793	actin related protein 2/3 complex subunit 3	12	q24.11
5	GPSM3	2.39262e-51	4.33925e-47	0.830399	0.605	0.07	G protein signaling modulator 3	6	p21.32
5	FCER1A	3.75111e-18	6.80301e-14	0.827663	0.132	0.007	Fc fragment of IgE receptor Ia	1	q23.2
5	LY96	2.8207e-95	5.11562e-91	0.826513	0.553	0.017	lymphocyte antigen 96	8	q21.11
5	RAB31	2.72601e-125	4.9439e-121	0.825132	0.579	0.007	RAB31, member RAS oncogene family	18	p11.22
5	HERPUD1	3.34753e-11	6.07109e-07	0.823855	0.645	0.423	homocysteine inducible ER protein with ubiquitin like domain 1	16	q13
5	RETN	1.15736e-77	2.09898e-73	0.822967	0.342	0.003	resistin	19	p13.2
5	IFNGR2	4.79031e-19	8.68771e-15	0.819837	0.618	0.256	interferon gamma receptor 2	21	q22.11
5	FOS	1.18613e-09	2.15116e-05	0.81915	0.829	0.757	Fos proto-oncogene, AP-1 transcription factor subunit	14	q24.3
5	UCP2	5.64319e-17	1.02345e-12	0.814148	0.829	0.584	uncoupling protein 2	11	q13.4
5	TMEM176A	1.48414e-26	2.69163e-22	0.812863	0.526	0.12	transmembrane protein 176A	7	q36.1
5	ATF5	5.09579e-29	9.24172e-25	0.812733	0.513	0.101	activating transcription factor 5	19	q13.33
5	FABP4	1.70395e-14	3.09027e-10	0.808038	0.132	0.011	fatty acid binding protein 4	8	q21.13
5	CLIC1	7.54343e-18	1.36808e-13	0.800277	0.842	0.597	chloride intracellular channel 1	6	p21.33
5	TMSB10	1.71908e-33	3.11772e-29	0.798343	1	1	thymosin beta 10	2	p11.2
5	MSR1	7.64201e-86	1.38596e-81	0.791047	0.553	0.023	macrophage scavenger receptor 1	8	p22
5	GLIPR1	8.03285e-68	1.45684e-63	0.788407	0.447	0.019	GLI pathogenesis related 1	12	q21.2
5	LY86	1.30188e-98	2.36109e-94	0.786069	0.513	0.011	lymphocyte antigen 86	6	p25.1
5	ADAMDEC1	2.32228e-95	4.21168e-91	0.780112	0.434	0.004	ADAM like decysin 1	8	p21.2
5	CYBB	1.41214e-104	2.56106e-100	0.776943	0.566	0.014	cytochrome b-245 beta chain	X	p21.1
5	KCTD12	1.81985e-39	3.30048e-35	0.776542	0.539	0.084	potassium channel tetramerization domain containing 12	13	q22.3
5	PTPRC	2.65296e-77	4.8114e-73	0.774771	0.618	0.037	protein tyrosine phosphatase, receptor type C	1	q31.3
5	UQCR11	3.48725e-21	6.32448e-17	0.767233	0.961	0.839	ubiquinol-cytochrome c reductase, complex III subunit XI	19	p13.3
5	GNAI2	1.24256e-21	2.2535e-17	0.763996	0.711	0.338	G protein subunit alpha i2	3	p21.31
5	SLC16A3	4.62542e-26	8.38867e-22	0.763547	0.605	0.174	solute carrier family 16 member 3	17	q25.3
5	GPR183	1.66366e-48	3.01722e-44	0.755996	0.395	0.025	G protein-coupled receptor 183	13	q32.3
5	GRB2	3.60958e-23	6.54634e-19	0.754787	0.684	0.27	growth factor receptor bound protein 2	17	q25.1
5	MAF	8.4254e-67	1.52803e-62	0.753195	0.5	0.028	MAF bZIP transcription factor	16	q23.2
5	PIK3AP1	4.74249e-103	8.60098e-99	0.752662	0.553	0.013	phosphoinositide-3-kinase adaptor protein 1	10	q24.1
5	TPT1	4.94753e-25	8.97285e-21	0.752614	1	0.999	tumor protein, translationally-controlled 1	13	q14.13
5	CYP27A1	1.66904e-09	3.02697e-05	0.752093	0.408	0.176	cytochrome P450 family 27 subfamily A member 1	2	q35
5	MS4A4A	6.69701e-80	1.21457e-75	0.747742	0.434	0.011	membrane spanning 4-domains A4A	11	q12.2
5	C1orf54	8.48625e-82	1.53907e-77	0.746864	0.487	0.016	chromosome 1 open reading frame 54	1	q21.2
5	UBC	7.32107e-17	1.32775e-12	0.744821	0.947	0.837	ubiquitin C	12	q24.31
5	NPL	6.71039e-63	1.217e-58	0.742	0.513	0.035	N-acetylneuraminate pyruvate lyase	1	q25.3
5	MNDA	2.07203e-109	3.75782e-105	0.741277	0.5	0.005	myeloid cell nuclear differentiation antigen	1	q23.1
5	TSPO	3.02147e-70	5.47974e-66	0.740881	0.526	0.029	translocator protein	22	q13.2
5	MSN	3.21302e-76	5.82714e-72	0.737498	0.553	0.029	moesin	X	q12
5	BCAP31	1.61356e-27	2.92636e-23	0.737317	0.842	0.435	B cell receptor associated protein 31	X	q28
5	CD300A	9.63372e-103	1.74717e-98	0.734396	0.474	0.005	CD300a molecule	17	q25.1
5	RAB42	7.1668e-45	1.29977e-40	0.725825	0.421	0.036	RAB42, member RAS oncogene family	1	p35.3
5	TNFRSF1B	1.57339e-72	2.85349e-68	0.724303	0.487	0.021	TNF receptor superfamily member 1B	1	p36.22
5	CCL2	8.64366e-26	1.56761e-21	0.724032	0.237	0.019	C-C motif chemokine ligand 2	17	q12
5	CAPZB	4.186e-17	7.59172e-13	0.722465	0.829	0.614	capping actin protein of muscle Z-line subunit beta	1	p36.13
5	GNS	6.97147e-23	1.26435e-18	0.719449	0.5	0.125	glucosamine (N-acetyl)-6-sulfatase	12	q14.3
5	HCK	1.55889e-95	2.82721e-91	0.71801	0.434	0.004	HCK proto-oncogene, Src family tyrosine kinase	20	q11.21
5	CLEC7A	1.87078e-105	3.39284e-101	0.717904	0.474	0.004	C-type lectin domain containing 7A	12	p13.2
5	DHRS3	1.00262e-81	1.81836e-77	0.71523	0.526	0.021	dehydrogenase/reductase 3	1	p36.21
5	TMSB4X	1.09062e-28	1.97795e-24	0.713273	1	1	thymosin beta 4 X-linked	X	p22.2
5	C4orf3	3.39407e-15	6.15549e-11	0.712876	0.842	0.664	chromosome 4 open reading frame 3	4	q26
5	PGK1	2.55912e-12	4.64122e-08	0.712682	0.855	0.731	phosphoglycerate kinase 1	X	q21.1
5	SAMHD1	2.09511e-29	3.79969e-25	0.711426	0.566	0.135	SAM and HD domain containing deoxynucleoside triphosphate triphosphohydrolase 1	20	q11.23
5	GLRX	5.74731e-21	1.04233e-16	0.710167	0.579	0.188	glutaredoxin	5	q15
5	CD4	1.33968e-89	2.42965e-85	0.708801	0.553	0.02	CD4 molecule	12	p13.31
5	PLD4	1.31248e-37	2.38031e-33	0.708449	0.368	0.033	phospholipase D family member 4	14	q32.33
5	LYN	1.91153e-39	3.46675e-35	0.701059	0.566	0.093	LYN proto-oncogene, Src family tyrosine kinase	8	q12.1
5	IDH1	1.35676e-16	2.46062e-12	0.693648	0.474	0.151	isocitrate dehydrogenase (NADP(+)) 1, cytosolic	2	q34
5	GYPC	8.52261e-51	1.54566e-46	0.692069	0.526	0.048	glycophorin C (Gerbich blood group)	2	q14.3
5	CECR1	3.06644e-27	5.5613e-23	0.691811	0.5	0.105
5	RB1	3.7783e-15	6.85233e-11	0.688333	0.526	0.21	RB transcriptional corepressor 1	13	q14.2
5	LAMTOR1	4.57672e-17	8.30033e-13	0.686825	0.763	0.452	late endosomal/lysosomal adaptor, MAPK and MTOR activator 1	11	q13.4
5	TIMP2	7.25641e-21	1.31602e-16	0.685716	0.711	0.328	TIMP metallopeptidase inhibitor 2	17	q25.3
5	DAB2	4.2359e-62	7.68223e-58	0.684559	0.461	0.026	DAB2, clathrin adaptor protein	5	p13.1
5	LAMP2	1.64083e-31	2.9758e-27	0.684045	0.513	0.094	lysosomal associated membrane protein 2	X	q24
5	SLC7A7	4.74932e-84	8.61337e-80	0.682808	0.408	0.006	solute carrier family 7 member 7	14	q11.2
5	EVI2B	1.08362e-69	1.96525e-65	0.680749	0.539	0.03	ecotropic viral integration site 2B	17	q11.2
5	SNX3	8.32684e-22	1.51016e-17	0.678757	0.908	0.652	sorting nexin 3	6	q21
5	MIR4435-2HG	7.94407e-90	1.44074e-85	0.673091	0.487	0.012	MIR4435-2 host gene	2	q13
5	KLF6	1.19415e-08	0.00021657	0.672865	0.684	0.529	Kruppel like factor 6	10	p15.2
5	RAB32	7.67506e-68	1.39195e-63	0.672521	0.474	0.023	RAB32, member RAS oncogene family	6	q24.3
5	IL4I1	1.32719e-60	2.40698e-56	0.670286	0.329	0.008	interleukin 4 induced 1	19	q13.33
5	SCD	2.69568e-08	0.000488888	0.669187	0.434	0.217	stearoyl-CoA desaturase	10	q24.31
5	C10orf54	4.58704e-64	8.31905e-60	0.666984	0.408	0.015
5	HSP90B1	2.88243e-08	0.000522757	0.665427	0.684	0.587	heat shock protein 90 beta family member 1	12	q23.3
5	PPIB	7.93773e-15	1.43959e-10	0.665311	0.829	0.631	peptidylprolyl isomerase B	15	q22.31
5	JAML	1.09503e-60	1.98595e-56	0.662519	0.355	0.011	junction adhesion molecule like	11	q23.3
5	BID	6.70388e-18	1.21581e-13	0.661413	0.645	0.274	BH3 interacting domain death agonist	22	q11.21
5	ANXA5	1.01901e-16	1.84808e-12	0.661343	0.776	0.48	annexin A5	4	q27
5	AP2S1	2.93649e-16	5.32562e-12	0.660684	0.842	0.674	adaptor related protein complex 2 subunit sigma 1	19	q13.32
5	FCGR2B	1.60536e-44	2.91149e-40	0.660236	0.237	0.005	Fc fragment of IgG receptor IIb	1	q23.3
5	CARD16	2.96225e-69	5.37233e-65	0.659874	0.408	0.012	caspase recruitment domain family member 16	11	q22.3
5	RAC2	1.85265e-56	3.35997e-52	0.658953	0.5	0.036	Rac family small GTPase 2	22	q13.1
5	ARPC4	1.15151e-18	2.08838e-14	0.658237	0.737	0.373	actin related protein 2/3 complex subunit 4	3	p25.3
5	MYO1F	1.26797e-76	2.29958e-72	0.656792	0.5	0.02	myosin IF	19	p13.2
5	RGCC	2.40786e-21	4.36689e-17	0.653508	0.224	0.021	regulator of cell cycle	13	q14.11
5	ADAM28	1.64295e-97	2.97966e-93	0.652779	0.421	0.003	ADAM metallopeptidase domain 28	8	p21.2
5	GADD45B	3.43794e-32	6.23504e-28	0.650074	0.421	0.057	growth arrest and DNA damage inducible beta	19	p13.3
5	LINC01272	1.27418e-42	2.31086e-38	0.649192	0.237	0.006
5	IFNGR1	5.44105e-22	9.8679e-18	0.64879	0.513	0.139	interferon gamma receptor 1	6	q23.3
5	GSTO1	1.68514e-12	3.05617e-08	0.648562	0.763	0.586	glutathione S-transferase omega 1	10	q25.1
5	ARHGAP18	1.40364e-93	2.54565e-89	0.64591	0.513	0.013	Rho GTPase activating protein 18	6	q22.33
5	OTOA	5.77515e-82	1.04738e-77	0.644148	0.382	0.004	otoancorin	16	p12.2
5	M6PR	7.07917e-14	1.28388e-09	0.644041	0.684	0.414	mannose-6-phosphate receptor, cation dependent	12	p13.31
5	ZYX	2.2929e-36	4.1584e-32	0.643779	0.553	0.096	zyxin	7	q34
5	CD86	4.35606e-104	7.90015e-100	0.643229	0.421	0.001	CD86 molecule	3	q13.33
5	RAP2B	2.72437e-38	4.94093e-34	0.640615	0.566	0.096	RAP2B, member of RAS oncogene family	3	q25.2
5	SYNGR2	8.45036e-31	1.53256e-26	0.637113	0.447	0.07	synaptogyrin 2	17	q25.3
5	ATOX1	2.77394e-15	5.03081e-11	0.636943	0.776	0.529	antioxidant 1 copper chaperone	5	q33.1
5	FAM49B	6.81524e-16	1.23601e-11	0.636595	0.697	0.384	family with sequence similarity 49 member B	8	q24.21
5	ISG15	8.51861e-25	1.54493e-20	0.633823	0.395	0.068	ISG15 ubiquitin-like modifier	1	p36.33
5	LAIR1	1.61557e-48	2.92999e-44	0.632765	0.539	0.06	leukocyte associated immunoglobulin like receptor 1	19	q13.42
5	FAM20C	2.93473e-33	5.32243e-29	0.63226	0.421	0.055	FAM20C, golgi associated secretory pathway kinase	7	p22.3
5	STAB1	2.95819e-81	5.36498e-77	0.632162	0.447	0.012	stabilin 1	3	p21.1
5	HCLS1	6.62403e-61	1.20133e-56	0.631898	0.513	0.034	hematopoietic cell-specific Lyn substrate 1	3	q13.33
5	TXNIP	5.18158e-10	9.39731e-06	0.627622	0.658	0.43	thioredoxin interacting protein	1	q21.1
5	EFHD2	9.47554e-26	1.71848e-21	0.627524	0.539	0.136	EF-hand domain family member D2	1	p36.21
5	ABCA1	2.11271e-12	3.8316e-08	0.62197	0.474	0.206	ATP binding cassette subfamily A member 1	9	q31.1
5	CD59	9.26012e-18	1.67941e-13	0.62068	0.474	0.141	CD59 molecule (CD59 blood group)	11	p13
5	MOB1A	1.99761e-15	3.62287e-11	0.620074	0.605	0.284	MOB kinase activator 1A	2	p13.1
5	ADAP2	2.18222e-91	3.95768e-87	0.618178	0.447	0.007	ArfGAP with dual PH domains 2	17	q11.2
5	IFITM2	1.72765e-28	3.13326e-24	0.616305	0.447	0.069	interferon induced transmembrane protein 2	11	p15.5
5	CD81	1.15019e-08	0.000208598	0.615966	0.553	0.359	CD81 molecule	11	p15.5
5	CYFIP1	1.74195e-47	3.15919e-43	0.615714	0.461	0.041	cytoplasmic FMR1 interacting protein 1	15	q11.2
5	SGK1	1.43702e-11	2.60617e-07	0.615469	0.434	0.174	serum/glucocorticoid regulated kinase 1	6	q23.2
5	CD48	3.42295e-52	6.20786e-48	0.614209	0.5	0.04	CD48 molecule	1	q23.3
5	MFSD1	3.99631e-32	7.24771e-28	0.612301	0.513	0.091	major facilitator superfamily domain containing 1	3	q25.32
5	CORO1A	1.11025e-08	0.000201354	0.611982	0.539	0.308	coronin 1A	16	p11.2
5	ALDOA	1.22575e-12	2.22303e-08	0.609933	0.961	0.929	aldolase, fructose-bisphosphate A	16	p11.2
5	CSF2RA	1.31731e-45	2.38908e-41	0.608936	0.461	0.045	colony stimulating factor 2 receptor alpha subunit	X	p22.33
5	CD37	2.48506e-50	4.50691e-46	0.606271	0.553	0.053	CD37 molecule	19	q13.33
5	GSTK1	1.84255e-18	3.34165e-14	0.599242	0.553	0.181	glutathione S-transferase kappa 1	7	q34
5	HSPB1	2.47794e-14	4.494e-10	0.598334	0.605	0.273	heat shock protein family B (small) member 1	7	q11.23
5	PTPN6	3.07917e-50	5.58439e-46	0.598326	0.421	0.029	protein tyrosine phosphatase, non-receptor type 6	12	p13.31
5	RAB20	1.52282e-77	2.76178e-73	0.59831	0.447	0.013	RAB20, member RAS oncogene family	13	q34
5	NCF2	2.18419e-80	3.96125e-76	0.598067	0.421	0.009	neutrophil cytosolic factor 2	1	q25.3
5	FAM195A	1.79104e-33	3.24824e-29	0.598041	0.382	0.043
5	FYB	2.62368e-60	4.7583e-56	0.597242	0.474	0.027
5	HEXA	1.35118e-13	2.4505e-09	0.597137	0.579	0.277	hexosaminidase subunit alpha	15	q23
5	IRF8	2.22827e-76	4.04119e-72	0.596587	0.434	0.012	interferon regulatory factor 8	16	q24.1
5	GALM	8.13503e-37	1.47537e-32	0.595301	0.395	0.04	galactose mutarotase	2	p22.1
5	FBP1	1.09398e-85	1.98405e-81	0.593232	0.395	0.004	fructose-bisphosphatase 1	9	q22.32
5	ANXA11	1.25008e-25	2.26714e-21	0.592845	0.434	0.079	annexin A11	10	q22.3
5	DPP7	2.71109e-15	4.91682e-11	0.592683	0.711	0.408	dipeptidyl peptidase 7	9	q34.3
5	TNFAIP2	1.28591e-85	2.33213e-81	0.592522	0.395	0.004	TNF alpha induced protein 2	14	q32.32
5	IL18BP	3.05831e-38	5.54655e-34	0.59234	0.382	0.036	interleukin 18 binding protein	11	q13.4
5	PLA2G7	5.87855e-53	1.06613e-48	0.591364	0.342	0.013	phospholipase A2 group VII	6	p12.3
5	MT-CO1	3.80658e-12	6.90362e-08	0.591233	0.974	0.99	mitochondrially encoded cytochrome c oxidase I	MT
5	SERPINA1	2.8237e-44	5.12107e-40	0.58558	0.197	0.002	serpin family A member 1	14	q32.13
5	SERPINB1	9.94136e-16	1.80297e-11	0.585103	0.513	0.184	serpin family B member 1	6	p25.2
5	SCPEP1	7.65373e-23	1.38808e-18	0.583445	0.447	0.099	serine carboxypeptidase 1	17	q22
5	MPP1	3.12708e-27	5.67128e-23	0.582395	0.566	0.141	membrane palmitoylated protein 1	X	q28
5	MMP14	1.91659e-78	3.47593e-74	0.578312	0.421	0.01	matrix metallopeptidase 14	14	q11.2
5	ATP6AP2	1.7727e-13	3.21496e-09	0.575878	0.605	0.296	ATPase H+ transporting accessory protein 2	X	p11.4
5	NDUFA1	5.62131e-14	1.01948e-09	0.569905	0.868	0.701	NADH:ubiquinone oxidoreductase subunit A1	X	q24
5	LIMS1	5.75872e-15	1.0444e-10	0.569819	0.645	0.316	LIM zinc finger domain containing 1	2	q12.3
5	GATM	8.56293e-18	1.55297e-13	0.568253	0.342	0.07	glycine amidinotransferase	15	q21.1
5	LAMTOR4	5.65377e-13	1.02537e-08	0.567946	0.724	0.51	late endosomal/lysosomal adaptor, MAPK and MTOR activator 4	7	q22.1
5	SIRPA	6.87371e-36	1.24662e-31	0.567129	0.5	0.075	signal regulatory protein alpha	20	p13
5	MGST2	2.21441e-24	4.01606e-20	0.566281	0.421	0.08	microsomal glutathione S-transferase 2	4	q31.1
5	CD164	5.62627e-17	1.02038e-12	0.565538	0.632	0.28	CD164 molecule	6	q21
5	NCKAP1L	4.60578e-89	8.35305e-85	0.563561	0.474	0.011	NCK associated protein 1 like	12	q13.13
5	THEMIS2	1.24019e-56	2.24921e-52	0.563469	0.434	0.025	thymocyte selection associated family member 2	1	p35.3
5	PILRA	9.69706e-57	1.75866e-52	0.562691	0.342	0.012	paired immunoglobin like type 2 receptor alpha	7	q22.1
5	NCF4	2.18653e-84	3.96549e-80	0.560452	0.447	0.01	neutrophil cytosolic factor 4	22	q12.3
5	TAPBP	5.41503e-34	9.8207e-30	0.558577	0.513	0.081	TAP binding protein	6	p21.32
5	CASP1	7.31175e-72	1.32606e-67	0.558528	0.395	0.01	caspase 1	11	q22.3
5	PPT1	1.5945e-12	2.89179e-08	0.557648	0.632	0.34	palmitoyl-protein thioesterase 1	1	p34.2
5	APRT	8.41435e-17	1.52603e-12	0.557399	0.684	0.316	adenine phosphoribosyltransferase	16	q24.3
5	C2	9.3184e-78	1.68998e-73	0.55516	0.342	0.003	complement C2	6	p21.33
5	LAP3	4.24513e-13	7.69896e-09	0.554362	0.513	0.218	leucine aminopeptidase 3	4	p15.32
5	BCL2A1	3.01887e-68	5.47503e-64	0.554156	0.382	0.01	BCL2 related protein A1	15	q25.1
5	FKBP1A	1.29106e-09	2.34147e-05	0.553928	0.789	0.654	FKBP prolyl isomerase 1A	20	p13
5	VAMP5	7.27315e-35	1.31906e-30	0.553844	0.316	0.024	vesicle associated membrane protein 5	2	p11.2
5	FGR	1.32926e-45	2.41075e-41	0.553644	0.224	0.004	FGR proto-oncogene, Src family tyrosine kinase	1	p35.3
5	IL10RA	5.66607e-54	1.0276e-49	0.551648	0.395	0.02	interleukin 10 receptor subunit alpha	11	q23.3
5	CLEC2B	2.03693e-54	3.69418e-50	0.550719	0.395	0.02	C-type lectin domain family 2 member B	12	p13.31
5	SERP1	4.32842e-09	7.85003e-05	0.550714	0.684	0.535	stress associated endoplasmic reticulum protein 1	3	q25.1
5	PLEK	7.63067e-68	1.3839e-63	0.548728	0.368	0.009	pleckstrin	2	p14
5	PSMB8	8.1392e-48	1.47613e-43	0.547081	0.474	0.041	proteasome subunit beta 8	6	p21.32
5	TTYH3	3.20509e-11	5.81275e-07	0.543894	0.447	0.189	tweety family member 3	7	p22.3
5	IQGAP1	3.66691e-20	6.6503e-16	0.543393	0.539	0.169	IQ motif containing GTPase activating protein 1	15	q26.1
5	TNFRSF1A	9.85422e-85	1.78716e-80	0.543099	0.421	0.007	TNF receptor superfamily member 1A	12	p13.31
5	CD52	5.41076e-16	9.81295e-12	0.541766	0.395	0.094	CD52 molecule	1	p36.11
5	PLAC8	1.46343e-12	2.65408e-08	0.541563	0.211	0.037	placenta specific 8	4	q21.22
5	SCAMP2	4.8468e-23	8.79015e-19	0.541148	0.461	0.102	secretory carrier membrane protein 2	15	q24.1
5	SLCO2B1	1.21273e-90	2.1994e-86	0.539078	0.382	0.002	solute carrier organic anion transporter family member 2B1	11	q13.4
5	CD9	9.42e-32	1.70841e-27	0.538984	0.329	0.031	CD9 molecule	12	p13.31
5	CITED2	2.57565e-17	4.6712e-13	0.53892	0.395	0.093	Cbp/p300 interacting transactivator with Glu/Asp rich carboxy-terminal domain 2	6	q24.1
5	HLA-DQB2	1.09923e-70	1.99357e-66	0.536934	0.316	0.003	major histocompatibility complex, class II, DQ beta 2	6	p21.32
5	RAC1	3.60333e-13	6.535e-09	0.533629	0.921	0.844	Rac family small GTPase 1	7	p22.1
5	PSMB9	3.16315e-27	5.73668e-23	0.533167	0.382	0.052	proteasome subunit beta 9	6	p21.32
5	SLC2A5	1.16627e-48	2.11514e-44	0.53252	0.263	0.006	solute carrier family 2 member 5	1	p36.23
5	ABRACL	4.21626e-17	7.64661e-13	0.530188	0.526	0.181	ABRA C-terminal like	6	q24.1
5	LRRC25	3.0834e-76	5.59205e-72	0.529727	0.368	0.005	leucine rich repeat containing 25	19	p13.11
5	DAZAP2	4.16284e-07	0.00754972	0.529202	0.539	0.395	DAZ associated protein 2	12	q13.13
5	EEF1D	8.99119e-15	1.63064e-10	0.529079	0.961	0.838	eukaryotic translation elongation factor 1 delta	8	q24.3
5	TNFRSF14	5.54254e-50	1.0052e-45	0.525986	0.395	0.023	TNF receptor superfamily member 14	1	p36.32
5	TBXAS1	1.03202e-25	1.87167e-21	0.524538	0.474	0.096	thromboxane A synthase 1	7	q34
5	UBE2L6	1.01639e-22	1.84333e-18	0.520304	0.382	0.067	ubiquitin conjugating enzyme E2 L6	11	q12.1
5	CH17-373J23.1	1.1016e-28	1.99786e-24	0.520004	0.224	0.013
5	SSR4	1.75924e-08	0.000319055	0.518816	0.763	0.71	signal sequence receptor subunit 4	X	q28
5	RNF213	1.98607e-12	3.60193e-08	0.51871	0.421	0.15
5	STXBP2	1.43426e-33	2.60117e-29	0.518082	0.329	0.029	syntaxin binding protein 2	19	p13.2
5	TMBIM6	5.84471e-11	1.06e-06	0.518065	0.895	0.81	transmembrane BAX inhibitor motif containing 6	12	q13.12
5	SKAP2	2.14426e-77	3.88883e-73	0.517872	0.408	0.009	src kinase associated phosphoprotein 2	7	p15.2
5	SLC15A3	3.00518e-90	5.4502e-86	0.516792	0.434	0.006	solute carrier family 15 member 3	11	q12.2
5	NQO2	1.67224e-14	3.03277e-10	0.514031	0.474	0.17	N-ribosyldihydronicotinamide:quinone reductase 2	6	p25.2
5	FOLR2	8.92881e-53	1.61933e-48	0.510171	0.263	0.004	folate receptor beta	11	q13.4
5	MMP24-AS1	1.86456e-09	3.38157e-05	0.508568	0.447	0.214
5	OSTF1	1.42185e-29	2.57866e-25	0.508117	0.474	0.083	osteoclast stimulating factor 1	9	q21.13
5	STX7	1.14863e-21	2.08316e-17	0.508083	0.447	0.102	syntaxin 7	6	q23.2
5	RGS19	2.25918e-25	4.09724e-21	0.507569	0.368	0.055	regulator of G protein signaling 19	20	q13.33
5	FCN1	5.66139e-18	1.02675e-13	0.505106	0.105	0.004	ficolin 1	9	q34.3
5	IFI16	2.47458e-27	4.4879e-23	0.503093	0.461	0.08	interferon gamma inducible protein 16	1	q23.1
5	CAT	1.67604e-09	3.03966e-05	0.501907	0.408	0.173	catalase	11	p13
5	RP11-160E2.6	4.36493e-22	7.91623e-18	0.501796	0.303	0.043
5	PABPC4	2.13619e-10	3.87419e-06	0.500795	0.566	0.309	poly(A) binding protein cytoplasmic 4	1	p34.3
5	RHOA	1.76742e-10	3.20539e-06	0.50075	0.882	0.835	ras homolog family member A	3	p21.31
5	CD84	6.9226e-55	1.25548e-50	0.499892	0.342	0.012	CD84 molecule	1	q23.3
5	WIPF1	3.72058e-50	6.74764e-46	0.498747	0.434	0.03	WAS/WASL interacting protein family member 1	2	q31.1
5	CD99	1.42524e-07	0.00258482	0.496746	0.487	0.283	CD99 molecule (Xg blood group)	X	p22.33
5	CAP1	3.44387e-09	6.2458e-05	0.495132	0.632	0.432	cyclase associated actin cytoskeleton regulatory protein 1	1	p34.2
5	LRRFIP1	1.48822e-10	2.69904e-06	0.494275	0.5	0.243	LRR binding FLII interacting protein 1	2	q37.3
5	MYDGF	1.55841e-09	2.82633e-05	0.491662	0.75	0.602	myeloid derived growth factor	19	p13.3
5	ZEB2	3.54244e-12	6.42457e-08	0.489188	0.487	0.211	zinc finger E-box binding homeobox 2	2	q22.3
5	HNMT	5.56256e-71	1.00883e-66	0.487207	0.382	0.009	histamine N-methyltransferase	2	q22.1
5	TMEM219	2.2822e-11	4.139e-07	0.483938	0.697	0.441	transmembrane protein 219	16	p11.2
5	CLEC10A	1.21884e-60	2.21049e-56	0.483799	0.263	0.002	C-type lectin domain containing 10A	17	p13.1
5	EIF1	1.16466e-13	2.11223e-09	0.48365	0.987	0.983	eukaryotic translation initiation factor 1	17	q21.2
5	VASP	1.3411e-14	2.43223e-10	0.481712	0.316	0.071	vasodilator stimulated phosphoprotein	19	q13.32
5	TMEM51	2.70235e-50	4.90098e-46	0.47799	0.395	0.024	transmembrane protein 51	1	p36.21
5	ATP5E	7.8559e-17	1.42475e-12	0.477516	1	0.995
5	PFDN5	4.86168e-15	8.81715e-11	0.475846	0.987	0.965	prefoldin subunit 5	12	q13.13
5	RBM3	1.4641e-12	2.65529e-08	0.475752	0.895	0.756	RNA binding motif protein 3	X	p11.23
5	P2RX4	1.62094e-27	2.93975e-23	0.474334	0.342	0.043	purinergic receptor P2X 4	12	q24.31
5	CCR1	5.067e-84	9.18952e-80	0.473698	0.355	0.002	C-C motif chemokine receptor 1	3	p21.31
5	ARPC5	2.0368e-08	0.000369395	0.473567	0.776	0.657	actin related protein 2/3 complex subunit 5	1	q25.3
5	DNASE2	1.58911e-33	2.88201e-29	0.471667	0.395	0.045	deoxyribonuclease 2, lysosomal	19	p13.13
5	TAGLN2	2.43313e-08	0.000441273	0.468949	0.724	0.572	transgelin 2	1	q23.2
5	RILPL2	1.58598e-64	2.87634e-60	0.468509	0.408	0.015	Rab interacting lysosomal protein like 2	12	q24.31
5	TLN1	3.30552e-14	5.9949e-10	0.468292	0.408	0.126	talin 1	9	p13.3
5	CDC42	3.04118e-08	0.000551549	0.46823	0.803	0.696	cell division cycle 42	1	p36.12
5	DNASE1L3	1.11965e-27	2.0306e-23	0.467863	0.118	0.001	deoxyribonuclease 1 like 3	3	p14.3
5	GSN	4.06734e-18	7.37652e-14	0.467667	0.447	0.121	gelsolin	9	q33.2
5	ACTR2	5.52647e-09	0.000100228	0.466912	0.645	0.439	ARP2 actin related protein 2 homolog	2	p14
5	ETS2	2.00001e-30	3.62722e-26	0.466212	0.342	0.037	ETS proto-oncogene 2, transcription factor	21	q22.2
5	UNC93B1	5.34198e-61	9.68821e-57	0.465521	0.355	0.011	unc-93 homolog B1, TLR signaling regulator	11	q13.2
5	GPR34	1.0758e-46	1.95107e-42	0.463587	0.263	0.007	G protein-coupled receptor 34	X	p11.4
5	PLSCR1	4.15591e-09	7.53716e-05	0.461159	0.408	0.177	phospholipid scramblase 1	3	q24
5	FNDC3B	7.10908e-27	1.2893e-22	0.460896	0.316	0.037	fibronectin type III domain containing 3B	3	q26.31
5	CD1D	1.47365e-58	2.67262e-54	0.460331	0.276	0.004	CD1d molecule	1	q23.1
5	ATP5EP2	1.02854e-08	0.000186535	0.460293	0.684	0.52
5	CD44	1.89295e-27	3.43306e-23	0.460279	0.368	0.045	CD44 molecule (Indian blood group)	11	p13
5	DBI	7.40916e-07	0.0134373	0.460132	0.789	0.71	diazepam binding inhibitor, acyl-CoA binding protein	2	q14.2
5	LILRB2	2.50414e-67	4.54151e-63	0.460067	0.289	0.002	leukocyte immunoglobulin like receptor B2	19	q13.42
5	CCL4	3.21011e-18	5.82186e-14	0.458929	0.158	0.012	C-C motif chemokine ligand 4	17	q12
5	ERO1A	2.43293e-06	0.0441235	0.458595	0.5	0.32	endoplasmic reticulum oxidoreductase 1 alpha	14	q22.1
5	MEF2C	2.93616e-35	5.32502e-31	0.458364	0.329	0.027	myocyte enhancer factor 2C	5	q14.3
5	PFKFB3	1.07567e-23	1.95083e-19	0.457742	0.329	0.046	6-phosphofructo-2-kinase/fructose-2,6-biphosphatase 3	10	p15.1
5	PSME1	4.39213e-08	0.000796557	0.453979	0.645	0.448	proteasome activator subunit 1	14	q12
5	PMP22	6.08529e-53	1.10363e-48	0.452333	0.289	0.007	peripheral myelin protein 22	17	p12
5	MBNL1	2.12112e-31	3.84687e-27	0.451585	0.382	0.045	muscleblind like splicing regulator 1	3	q25.1
5	CXCL3	2.12421e-33	3.85246e-29	0.451546	0.211	0.008	C-X-C motif chemokine ligand 3	4	q13.3
5	ATP6V0D2	2.53863e-53	4.60406e-49	0.449309	0.329	0.012	ATPase H+ transporting V0 subunit d2	8	q21.3
5	CST7	1.60557e-36	2.91186e-32	0.449281	0.276	0.015	cystatin F	20	p11.21
5	CLEC4A	4.03343e-32	7.31503e-28	0.446512	0.329	0.031	C-type lectin domain family 4 member A	12	p13.31
[truncated: 692 more rows]

## Sheet: Pathway analysis per cluster
Table S5. Single-cell transcriptomic analysis
Pathway analysis of cluster markers. ClusterProfiler Enrichr function (hypergeometric tests with BH correction) was used to test the enrichment.
Two lists of retinal markers have been used, one corresponding to the top markers retrieved from Lu et al.'s data ("Lu data based", from supplementary Table 3 "Cell type markers_Lu data" with avg_logFC >1), the other to our list of selected cell type markers (supplementary Table 3)
cluster	ID	GeneRatio	BgRatio	pvalue	p.adjust	geneID
0	Retinal Ganglion Cells (Lu data based)	16/54	36/363	5.35588e-06	6.42706e-05	GAP43/GNG3/MLLT11/UCHL1/MAP1B/TUBA1A/TUBB2B/SOX11/NSG1/ISL1/TUBB2A/INA/ACAT2/STMN2/ELAVL2/C4orf48
0	PanPhotoreceptor (Lu data based)	16/54	59/363	0.00544433	0.032666	DCT/RCVRN/NEUROD1/SEPT4/IMPG2/GNB3/PLEKHB1/FAM161A/PCBP4/ARL4D/NRL/ENO2/UNC119/CPE/REEP6/AMER2
0	HALLMARK_MYC_TARGETS_V1	23/119	199/3791	2.6919e-08	1.1306e-06	FBL/TFDP1/SET/RANBP1/DDX18/EIF4A1/SRSF1/HNRNPA1/MCM5/RFC4/SRSF2/YWHAE/SSB/SRSF7/NME1/CCT2/RAD23B/ILF2/DEK/NOP56/HSPE1/VDAC1/STARD7
0	HALLMARK_E2F_TARGETS	17/119	199/3791	0.00012346	0.00259265	CBX5/LUC7L3/RANBP1/RFC1/STMN1/SRSF1/MCM5/SRSF2/NME1/PSIP1/DNMT1/DEK/NOP56/MCM3/SSRP1/NAA38/CDKN2A
0	HALLMARK_PANCREAS_BETA_CELLS	5/119	27/3791	0.0012995	0.018193	SRP9/NEUROD1/ISL1/SPCS1/SRP14
1	pan-photoreceptor	12/23	25/141	2.90177e-05	0.000116071	PDC/MPP4/RTBDN/AIPL1/RBP3/CDHR1/CRX/MATK/GNGT2/TULP1/GUCA1A/OTX2
1	cone	8/23	18/141	0.00229438	0.00458876	ARR3/PDE6H/RRAD/GUCA1C/HRASLS/RXRG/PDE6C/GNAT2
1	PanPhotoreceptor (Lu data based)	30/53	59/363	6.59441e-14	5.93497e-13	PDC/MPP4/RP11-184I16.4/CRABP2/FAM57B/LOXL1/RTBDN/RAX2/AIPL1/PDE6H/RBP3/UNC119/CRX/GNB3/GUK1/LAPTM4B/TULP1/KCNV2/GUCA1A/SEPT4/GADD45G/OTX2/EPB41L2/PTP4A3/ARL4D/PRCD/CPE/CPLX4/MAK/PLEKHB1
1	HALLMARK_MYC_TARGETS_V1	18/95	199/3791	1.31687e-06	5.92591e-05	EEF1B2/RPS2/GNB2L1/RPLP0/RPL34/RPL18/RPS6/RPS3/IMPDH2/NHP2/RPL14/RPL6/APEX1/RPS10/RPS5/RPL22/PRDX4/PPM1G
2	Retinal Ganglion Cells (Lu data based)	13/36	36/363	4.91555e-06	4.42399e-05	HN1/TUBA1A/SOX11/TUBB2A/TUBB2B/GNG3/MAP1B/TUBB/GAP43/MLLT11/ELAVL2/DCX/UCHL1
2	RPCs (Lu data based)	7/36	21/363	0.00219933	0.009897	CENPF/UBE2C/TOP2A/PTTG1/HMGB2/TYMS/MDK
2	HALLMARK_G2M_CHECKPOINT	99/273	196/3791	1.98054e-66	9.1105e-65	CENPF/UBE2C/TOP2A/PTTG1/MKI67/SMC4/UBE2S/AURKB/NUSAP1/KPNA2/BIRC5/CKS1B/PRC1/TROAP/CCNA2/CENPA/CKS2/CDC20/NEK2/KIF20B/TPX2/PBK/CCNB2/CDK1/MAD2L1/CDKN3/LBR/H2AFZ/RAD21/H2AFX/HN1/NDC80/PLK1/CDC25B/H2AFV/SMC2/TMPO/TACC3/HMMR/DDX39A/CENPE/KIF11/AURKA/SFPQ/MYBL2/KIF2C/CASC5/KIF22/HMGN2/MARCKS/HMGB3/KIF5B/BRCA2/EZH2/KIF15/FBXO5/LMNB1/KIF23/RACGAP1/BUB3/DBF4/CDKN2C/CBX1/CDKN1B/SRSF10/DTYMK/TRA2B/SAP30/T…
2	HALLMARK_E2F_TARGETS	93/273	199/3791	4.60282e-58	1.05865e-56	TOP2A/PTTG1/MKI67/SMC4/UBE2S/HMGB2/AURKB/KPNA2/BIRC5/CKS1B/CKS2/ANP32E/UBE2T/CDC20/CCNB2/CDK1/MAD2L1/CDKN3/CDCA3/LBR/MXD3/H2AFZ/RAD21/H2AFX/HN1/PLK1/CDC25B/TMPO/CDCA8/TACC3/SPC25/HMMR/DDX39A/CENPE/AURKA/RRM2/MYBL2/KIF2C/PSIP1/KIF22/SPAG5/HMGB3/SPC24/BRCA2/EZH2/DLGAP5/RAN/LMNB1/RACGAP1/ATAD2/CIT/CDKN2C/BUB1B/CDKN1B/RAD51AP1/DIAPH3/KIF18B/TRA2B/DEK/HNRNPD/CENPM/PDS5B/DEPDC1/CDKN2A/RAD51C/STMN1/RFC3…
2	HALLMARK_MITOTIC_SPINDLE	56/273	199/3791	9.976e-21	1.52965e-19	CENPF/TOP2A/SMC4/NUSAP1/BIRC5/PRC1/NEK2/KIF20B/TPX2/CCNB2/CDK1/NDC80/PLK1/CKAP5/CENPE/KIF11/AURKA/ECT2/KIF2C/PIF1/KIF22/MARCKS/KIF5B/BRCA2/KIF15/DLGAP5/SAC3D1/FBXO5/LMNB1/KIF23/RACGAP1/CCDC88A/CDK5RAP2/TTK/CNTRL/PCM1/BUB1/CDC42BPA/SUN2/ANLN/MYH10/FARP1/PPP4R2/KIF4A/NUMA1/SMC1A/CNTROB/ESPL1/SPTAN1/INCENP/CEP57/NET1/SMC3/YWHAE/CDC42EP4/CENPJ
2	HALLMARK_MYC_TARGETS_V1	36/273	199/3791	1.12539e-07	1.2942e-06	KPNA2/CCNA2/CDC20/MAD2L1/H2AFZ/HNRNPA2B1/HDGF/RAN/BUB3/ILF2/RUVBL2/SRSF3/HNRNPA3/TRA2B/TYMS/DEK/HNRNPD/HNRNPR/PSMA4/XPO1/SRSF7/CBX3/ODC1/HNRNPU/SNRPG/RRM1/SRSF2/SET/USP1/EIF4G2/YWHAE/IARS/HDAC2/YWHAQ/RANBP1/PTGES3
2	HALLMARK_SPERMATOGENESIS	15/273	98/3791	0.00387344	0.0356356	NEK2/CCNB2/CDK1/CDKN3/CCNA1/AURKA/KIF2C/EZH2/DBF4/TTK/NCAPH/BUB1/TLE4/STRBP/RPL39L
2	BIOCARTA_RANMS_PATHWAY	8/63	10/1080	3.54908e-09	4.01046e-07	KPNA2/TPX2/AURKA/KIF15/RAN/RANGAP1/NUMA1/RANBP1
2	BIOCARTA_G2_PATHWAY	10/63	24/1080	2.30028e-07	1.29966e-05	CDKN2D/CCNB1/CDK1/PLK1/CDC25B/CDC25C/YWHAH/WEE1/BRCA1/YWHAQ
2	BIOCARTA_DNAFRAGMENT_PATHWAY	5/63	10/1080	0.000116037	0.00327804	TOP2A/HMGB2/ENDOG/HMGB1/TOP2B
2	BIOCARTA_PTC1_PATHWAY	5/63	10/1080	0.000116037	0.00327804	CCNB1/CDK1/CDC25B/CDC25C/XPO1
2	BIOCARTA_CELLCYCLE_PATHWAY	7/63	23/1080	0.00019251	0.00435073	CDKN2D/CCNB1/CDK1/CCNA1/CDKN2C/CDKN1B/CDKN2A
2	BIOCARTA_RB_PATHWAY	5/63	13/1080	0.000516484	0.00972712	CDK1/CDC25B/CDC25C/YWHAH/WEE1
2	BIOCARTA_SRCRPTP_PATHWAY	4/63	11/1080	0.00255021	0.0411676	CCNB1/CDK1/CDC25B/CDC25C
3	AC/HC_Precurs (Lu data based)	4/11	25/363	0.00419376	0.0293563	BNIP3/HSPB1/ENO1/FAM162A
3	HALLMARK_MYC_TARGETS_V1	25/76	199/3791	1.72371e-14	5.86061e-13	LDHA/HSPD1/HSP90AB1/CCT4/NPM1/RPL6/RPS5/GNB2L1/NAP1L1/RPL14/PTGES3/IMPDH2/RPS2/TCP1/PGK1/CCT3/EEF1B2/RPS6/FBL/RPS3/RPLP0/RPL18/RPL22/RPL34/RPS10
3	HALLMARK_HYPOXIA	16/76	173/3791	1.74978e-07	2.2857e-06	LDHA/ENO1/PDK1/ALDOA/HK2/DDIT4/FAM162A/BNIP3L/GPI/PGK1/P4HA1/GAPDH/ENO2/AK4/TPI1/KDM3A
3	HALLMARK_MTORC1_SIGNALING	17/76	198/3791	2.0168e-07	2.2857e-06	LDHA/HSPD1/ENO1/PDK1/ALDOA/HK2/CACYBP/DDIT4/CCNG1/SHMT2/GPI/PGK1/P4HA1/GAPDH/AK4/TPI1/NAMPT
3	HALLMARK_GLYCOLYSIS	13/76	180/3791	4.44876e-05	0.000378145	LDHA/ENO1/ALDOA/HK2/DDIT4/FAM162A/FKBP4/PGK1/P4HA1/ENO2/AK4/TPI1/SLC16A3
3	BIOCARTA_GLYCOLYSIS_PATHWAY	5/22	8/1080	1.16816e-07	2.9204e-06	ENO1/GPI/PGK1/GAPDH/TPI1
3	BIOCARTA_EIF_PATHWAY	3/22	16/1080	0.00346477	0.0288731	EIF4A2/EIF1/EEF2
3	BIOCARTA_MTA3_PATHWAY	3/22	16/1080	0.00346477	0.0288731	HSPB1/ALDOA/GAPDH
4	pan-photoreceptor	6/7	25/141	0.000111255	0.000222509	MPP4/PDC/RBP3/CDHR1/PRDM1/RTBDN
4	HALLMARK_G2M_CHECKPOINT	29/66	196/3791	5.42823e-21	1.89988e-19	MKI67/MT2A/TOP2A/CDK1/H2AFX/PBK/HMGB3/BIRC5/H2AFZ/AURKB/CENPA/UBE2S/KIF22/CKS1B/TPX2/HMGN2/CDKN3/CCNA2/KIF20B/UBE2C/NUSAP1/TACC3/MAD2L1/DTYMK/PTTG1/CKS2/MYBL2/PRC1/KIF11
4	HALLMARK_E2F_TARGETS	23/66	199/3791	5.02368e-14	8.79144e-13	RRM2/MKI67/TOP2A/CDK1/H2AFX/HMGB3/BIRC5/H2AFZ/ATAD2/AURKB/UBE2S/KIF22/CDCA3/CKS1B/CDKN3/TACC3/MAD2L1/PTTG1/CKS2/MYBL2/CDKN1A/MXD3/SPC24
4	BIOCARTA_DNAFRAGMENT_PATHWAY	3/13	10/1080	0.000156089	0.00655575	ENDOG/TOP2A/HMGB1
4	BIOCARTA_CELLCYCLE_PATHWAY	3/13	23/1080	0.0021029	0.0334109	CDK1/CDKN2D/CDKN1A
4	BIOCARTA_G2_PATHWAY	3/13	24/1080	0.0023865	0.0334109	CDK1/CDKN2D/CDKN1A
4	BIOCARTA_G1_PATHWAY	3/13	27/1080	0.00337691	0.0354575	CDK1/DHFR/CDKN1A
5	muller glia	5/8	25/141	0.00464547	0.0139364	SAT1/APOE/VIM/GLUL/TSC22D4
5	Muller Glia (Lu data based)	32/43	125/363	1.32784e-08	1.06227e-07	SPP1/LGALS1/SAT1/APOE/FTH1/PSAP/VIM/NUPR1/LGALS3/GLUL/HLA-C/IFITM3/CEBPD/ASAH1/ITM2B/CEBPB/LITAF/ZFP36/NEAT1/SLC2A3/DUSP1/FOS/UBC/MNDA/GADD45B/CD81/CD9/GSN/SNX10/ENO1/BHLHE40/TSC22D4
5	HALLMARK_INTERFERON_GAMMA_RESPONSE	68/407	184/3791	2.50289e-22	1.17636e-20	CD74/HLA-DRB1/HLA-DQA1/B2M/HLA-B/HLA-DMA/VAMP8/IFITM3/HLA-A/SOD2/IFI30/LY6E/BST2/FGL2/CCL2/SAMHD1/CD86/ISG15/TXNIP/IFITM2/PTPN6/IRF8/TNFAIP2/IL18BP/TAPBP/CASP1/LAP3/VAMP5/IL10RA/PSMB8/PSMB9/UBE2L6/RNF213/PLSCR1/PSME1/CASP4/LGALS3BP/STAT1/EPSTI1/ITGB7/FCGR1A/PSMB10/CMKLR1/TNFSF10/ICAM1/IFI35/NMI/CD40/LCP2/PARP14/TNFAIP3/STAT3/TRIM14/TAP1/MX1/APOL6/MYD88/SLAMF7/IFI44/IFI44L/RIPK2/ST8SIA4/SP110/SAMD…
5	HALLMARK_COMPLEMENT	55/407	167/3791	1.58057e-15	3.71433e-14	CTSD/CTSB/C1QA/C1QC/APOC1/FCER1G/CTSS/LIPA/S100A9/LGMN/LGALS3/MMP12/CEBPB/CTSC/TIMP1/PFN1/CD36/PLAUR/RHOG/CTSH/GNAI2/GRB2/LYN/TIMP2/LAMP2/ANXA5/ATOX1/CD59/PLA2G7/SERPINA1/MMP14/CASP1/C2/LAP3/PLEK/PSMB9/FCN1/PLSCR1/CASP4/LRP1/KYNU/GCA/WAS/GNB4/ADAM9/DUSP6/LCP2/TNFAIP3/PRKCD/DOCK10/STX4/ITGAM/SH2B3/CPM/SERPING1
5	HALLMARK_ALLOGRAFT_REJECTION	54/407	168/3791	9.58763e-15	1.50206e-13	CD74/HLA-DRA/SRGN/HLA-DQA1/B2M/CTSS/HLA-DMA/HLA-E/HLA-DMB/HLA-A/ITGB2/SPI1/TIMP1/IGSF6/CAPG/IFNGR2/LY86/PTPRC/CCL2/CD4/LYN/FCGR2B/IFNGR1/CD86/STAB1/HCLS1/PTPN6/FYB/IRF8/NCF4/TAPBP/C2/FGR/CCR1/CD1D/CCL4/TGFB1/STAT1/HLA-DOA/CFP/GBP2/WAS/PSMB10/IL18/ICAM1/CD40/LCP2/PRKCB/TAP1/RPL39/RIPK2/ST8SIA4/GPR65/IL12RB1
5	HALLMARK_INTERFERON_ALPHA_RESPONSE	36/407	92/3791	4.91995e-13	5.78095e-12	CD74/B2M/HLA-C/IFITM3/IFI30/LY6E/BST2/ISG15/TXNIP/IFITM2/CASP1/LAP3/PSMB8/PSMB9/UBE2L6/PLSCR1/PSME1/LGALS3BP/EPSTI1/GBP2/LPAR6/IFI35/NMI/ELF1/PARP14/OAS1/TRIM14/TAP1/MX1/IFI44/IFI44L/RIPK2/TMEM140/SP110/SAMD9L/IFIT3
5	HALLMARK_INFLAMMATORY_RESPONSE	42/407	159/3791	1.06843e-08	8.79125e-08	CD14/RGS1/TIMP1/LY6E/BST2/AXL/PLAUR/RHOG/ADM/EMP3/IFNGR2/MSR1/CYBB/GPR183/TNFRSF1B/CCL2/LYN/KLF6/STAB1/ABCA1/CD48/MMP14/TAPBP/IL10RA/P2RX4/BEST1/C3AR1/C5AR1/SLC31A2/CSF3R/AHR/PTAFR/IL18/CMKLR1/TNFSF10/ICAM1/NMI/CD40/LCP2/PTPRE/RNF144B/RIPK2
5	HALLMARK_TNFA_SIGNALING_VIA_NFKB	46/407	183/3791	1.12229e-08	8.79125e-08	SAT1/CEBPD/CEBPB/LITAF/ZFP36/SOD2/NINJ1/PLAUR/SLC2A3/SQSTM1/DUSP1/IFNGR2/FOS/GPR183/CCL2/KLF6/GADD45B/ABCA1/SGK1/TNFAIP2/BCL2A1/PLEK/EIF1/ETS2/CD44/CCL4/PFKFB3/CXCL3/KYNU/IER3/IL18/NFE2L2/FOSL2/ICAM1/PTPRE/BHLHE40/TNFAIP3/KLF4/TNFAIP8/TAP1/KLF2/RIPK2/PLAU/MAP3K8/DRAM1/CD83
5	HALLMARK_IL6_JAK_STAT3_SIGNALING	25/407	72/3791	3.66459e-08	2.46051e-07	HMOX1/CD14/A2M/CD36/IFNGR2/GRB2/TNFRSF1B/IFNGR1/CSF2RA/TNFRSF1A/CD9/CCR1/CD44/CXCL3/TGFB1/STAT1/IL10RB/CSF3R/STAT3/MYD88/MAP3K8/IL17RA/IL12RB1/LTBR/CD38
5	HALLMARK_KRAS_SIGNALING_UP	39/407	159/3791	3.22932e-07	1.89723e-06	SPP1/FCER1G/GPNMB/CTSS/LAPTM5/ITGB2/MAFB/TMEM176B/FUCA1/PLAUR/LCP1/LY96/RETN/TMEM176A/ADAMDEC1/TNFRSF1B/GLRX/GYPC/CSF2RA/CD37/IRF8/IL10RA/PSMB8/CLEC4A/C3AR1/NRP1/DUSP6/ENG/CMKLR1/ADAM8/IKZF1/PECAM1/TNFAIP3/ETV5/KLF4/F13A1/DOCK2/PLAU/LAT2
5	HALLMARK_IL2_STAT5_SIGNALING	42/407	183/3791	7.87431e-07	4.11214e-06	SPP1/CTSZ/IFITM3/PLIN2/CAPG/FGL2/SLC2A3/TNFRSF1B/DHRS3/KLF6/GADD45B/IFNGR1/GSTO1/CD86/SYNGR2/CD81/CYFIP1/CD48/IRF8/GALM/IL10RA/P2RX4/PLSCR1/CD44/CST7/P4HA1/NDRG1/NRP1/AHR/TNFSF10/GLIPR2/FAH/BHLHE40/AHNAK/IGF2R/TGM2/MAP3K8/ALCAM/CD83/GPR65/NCOA3/ANXA4
5	HALLMARK_COAGULATION	24/407	94/3791	3.23662e-05	0.000152121	CTSB/C1QA/APOC1/LGMN/TIMP1/ANXA1/CFD/A2M/CTSH/LAMP2/SERPINA1/MMP14/C2/PLEK/CD9/RAC1/GSN/LRP1/ADAM9/DUSP6/PECAM1/THBD/PLAU/SERPING1
5	HALLMARK_APOPTOSIS	29/407	147/3791	0.000711735	0.00304105	HMOX1/SAT1/CD14/LGALS3/GPX1/IFITM3/TIMP1/ANXA1/SOD2/SQSTM1/TSPO/BCAP31/TIMP2/BID/GADD45B/IFNGR1/TXNIP/HSPB1/CASP1/PPT1/GSN/CD44/CASP4/IER3/IL18/TNFSF10/TAP1/IGF2R/CD38
5	HALLMARK_HYPOXIA	32/407	173/3791	0.00121952	0.00477646	HMOX1/PLIN2/S100A4/TGFBI/ZFP36/ANXA2/PLAUR/ADM/SLC2A3/DUSP1/FOS/PGK1/GLRX/KLF6/ALDOA/HEXA/FBP1/PLAC8/CITED2/SLC2A5/PFKFB3/P4HA1/NDRG1/NAGK/GAA/IER3/FOSL2/ENO1/MYH9/BHLHE40/TNFAIP3/TGM2
5	BIOCARTA_CDC42RAC_PATHWAY	10/126	15/1080	6.03598e-07	0.000103819	ARPC1B/ARPC2/ARPC3/ARPC4/RAC1/RHOA/ARPC5/CDC42/ACTR2/ACTR3
5	BIOCARTA_SALMONELLA_PATHWAY	9/126	13/1080	1.46103e-06	0.000125649	ARPC1B/ARPC2/ARPC3/ARPC4/RAC1/ARPC5/CDC42/ACTR2/ACTR3
5	BIOCARTA_TH1TH2_PATHWAY	8/126	12/1080	9.21005e-06	0.000528043	HLA-DRA/HLA-DRB1/IFNGR2/IFNGR1/CD86/IL18/CD40/IL12RB1
5	BIOCARTA_BLYMPHOCYTE_PATHWAY	7/126	10/1080	2.23739e-05	0.000962076	HLA-DRA/HLA-DRB1/ITGB2/PTPRC/FCGR2B/ICAM1/CD40
5	BIOCARTA_RHO_PATHWAY	12/126	31/1080	7.72189e-05	0.00249618	ARPC1B/PFN1/ARPC2/ARPC3/ARPC4/RHOA/ARPC5/TLN1/GSN/ACTR2/ACTR3/ARHGAP4
5	BIOCARTA_IL10_PATHWAY	8/126	15/1080	8.79963e-05	0.00249618	HMOX1/BLVRB/IL10RA/STAT1/IL10RB/JAK1/BLVRA/STAT3
5	BIOCARTA_ACTINY_PATHWAY	9/126	19/1080	0.000101589	0.00249618	ARPC1B/ARPC2/ARPC3/ARPC4/RAC1/ARPC5/ACTR2/WASF2/ACTR3
5	BIOCARTA_NKT_PATHWAY	8/126	16/1080	0.000158847	0.00341521	CCL3/IFNGR2/CD4/IFNGR1/CCR1/CCL4/TGFB1/IL12RB1
5	BIOCARTA_GRANULOCYTES_PATHWAY	5/126	9/1080	0.00171295	0.0294627	ITGB2/ICAM1/PECAM1/ITGAM/SELPLG
5	BIOCARTA_MONOCYTE_PATHWAY	5/126	9/1080	0.00171295	0.0294627	ITGB2/CD44/ICAM1/PECAM1/ITGAM
5	BIOCARTA_COMP_PATHWAY	5/126	10/1080	0.00310749	0.0485899	C1QA/C1QC/C1QB/CFD/C2
6	RPCs (Lu data based)	3/8	21/363	0.00778299	0.038915	VIM/ZFP36L2/ZFP36L1
6	HALLMARK_ALLOGRAFT_REJECTION	41/153	168/3791	1.29904e-22	5.06627e-21	LTB/B2M/HLA-A/CD3D/CD3E/HLA-E/CD7/RPL39/LCK/PTPRC/CD3G/CD2/IL2RG/FYB/HCLS1/CD247/SIT1/RPL9/RPS9/CD79A/GBP2/TAPBP/ITGB2/SRGN/IL16/RPS19/TRAT1/ZAP70/CD40LG/TAP1/ITK/LCP2/WAS/RPS3A/ETS1/IL2RB/CD28/SOCS1/GPR65/ITGAL/IL27RA
6	HALLMARK_INTERFERON_GAMMA_RESPONSE	29/153	184/3791	7.78499e-11	1.51807e-09	HLA-B/B2M/HLA-A/IFITM2/BTG1/TXNIP/PSME1/PSMB9/ISG20/PSMB8/VAMP8/TAPBP/CD69/ITGB7/TNFAIP3/TAP1/SOCS3/IL10RA/LCP2/CASP8/CASP4/ARID5B/IL2RB/SOCS1/SP110/VAMP5/IFI44L/NLRC5/SAMD9L
6	HALLMARK_INTERFERON_ALPHA_RESPONSE	17/153	92/3791	8.54089e-08	1.11032e-06	B2M/HLA-C/IFITM2/TXNIP/PSME1/PSMB9/ISG20/SELL/PSMB8/GBP2/IFITM1/ELF1/TAP1/CASP8/SP110/IFI44L/SAMD9L
6	HALLMARK_INFLAMMATORY_RESPONSE	18/153	159/3791	5.31216e-05	0.000517936	EMP3/LCK/IL7R/CD48/CCR7/SELL/TAPBP/IFITM1/CD69/PTGER2/GPR183/RHOG/CD82/IL10RA/LCP2/IL2RB/LTA/RGS1
6	HALLMARK_IL2_STAT5_SIGNALING	17/153	183/3791	0.000941093	0.00734052	LTB/CD44/CD48/SELL/TNFRSF4/FLT3LG/CDC42SE2/CISH/BATF/PTGER2/RHOH/IL10RA/CD79B/IL2RB/ICOS/SOCS1/GPR65
6	HALLMARK_KRAS_SIGNALING_UP	14/153	159/3791	0.00438926	0.0285302	CD37/IL7R/LAPTM5/GYPC/IL2RG/CXCR4/LCP1/PSMB8/ITGB2/IKZF1/TNFAIP3/BIRC3/IL10RA/ETS1
6	BIOCARTA_TCYTOTOXIC_PATHWAY	9/55	12/1080	2.33265e-10	8.51416e-09	CD3D/CD3E/PTPRC/CD3G/CD2/CD247/ITGB2/CD28/ITGAL
6	BIOCARTA_THELPER_PATHWAY	9/55	12/1080	2.33265e-10	8.51416e-09	CD3D/CD3E/PTPRC/CD3G/CD2/CD247/ITGB2/CD28/ITGAL
6	BIOCARTA_CTL_PATHWAY	8/55	12/1080	1.14928e-08	2.79657e-07	B2M/HLA-A/CD3D/CD3E/CD3G/CD247/ITGB2/ITGAL
6	BIOCARTA_TCRA_PATHWAY	7/55	11/1080	1.71159e-07	3.12364e-06	CD3D/CD3E/LCK/PTPRC/CD3G/CD247/ZAP70
6	BIOCARTA_CTLA4_PATHWAY	8/55	18/1080	7.99974e-07	1.16796e-05	CD3D/CD3E/LCK/CD3G/CD247/ITK/ICOS/CD28
6	BIOCARTA_TCAPOPTOSIS_PATHWAY	5/55	8/1080	1.42632e-05	0.000173536	CD3D/CD3E/CD3G/CD247/CD28
6	BIOCARTA_IL17_PATHWAY	5/55	9/1080	3.08497e-05	0.000321718	CD3D/CD3E/CD3G/CD2/CD247
6	BIOCARTA_CSK_PATHWAY	7/55	21/1080	4.04345e-05	0.000368965	CD3D/CD3E/LCK/PTPRC/CD3G/CD247/ZAP70
6	BIOCARTA_NO2IL12_PATHWAY	5/55	13/1080	0.000269115	0.00218282	CD3D/CD3E/CD3G/CD2/CD247
6	BIOCARTA_TOB1_PATHWAY	5/55	15/1080	0.000580364	0.00382368	CD3D/CD3E/CD3G/CD247/CD28
6	BIOCARTA_GRANULOCYTES_PATHWAY	4/55	9/1080	0.00062855	0.00382368	SELL/ITGB2/SELPLG/ITGAL
6	BIOCARTA_MONOCYTE_PATHWAY	4/55	9/1080	0.00062855	0.00382368	CD44/SELL/ITGB2/ITGAL
6	BIOCARTA_TCR_PATHWAY	8/55	44/1080	0.00114524	0.00643097	CD3D/CD3E/LCK/CD3G/CD247/LAT/ZAP70/PTPN7
6	BIOCARTA_STATHMIN_PATHWAY	5/55	18/1080	0.00147152	0.00767295	CD3D/CD3E/CD3G/CD2/CD247
6	BIOCARTA_LYM_PATHWAY	3/55	7/1080	0.00378563	0.0184234	SELL/ITGB2/ITGAL
6	BIOCARTA_IL12_PATHWAY	4/55	16/1080	0.00694117	0.0281503	CD3D/CD3E/CD3G/CD247
6	BIOCARTA_IL7_PATHWAY	4/55	16/1080	0.00694117	0.0281503	LCK/IL7R/IL2RG/JAK3
6	BIOCARTA_NKT_PATHWAY	4/55	16/1080	0.00694117	0.0281503	CCR7/CXCR4/CD40LG/CD28
6	BIOCARTA_BLYMPHOCYTE_PATHWAY	3/55	10/1080	0.0116317	0.0404341	PTPRC/ITGB2/ITGAL
6	BIOCARTA_LAIR_PATHWAY	3/55	10/1080	0.0116317	0.0404341	ITGB2/SELPLG/ITGAL
6	BIOCARTA_SODD_PATHWAY	3/55	10/1080	0.0116317	0.0404341	TRADD/BIRC3/CASP8
