# Supplementary material for: A high-risk retinoblastoma subtype with stemness features, dedifferentiated cone states and neuronal/ganglion cell gene expression
Source: Nat Commun. 2021 Sep 22;12:5578. doi: 10.1038/s41467-021-25792-0 (PMC8458383; doi:10.1038/s41467-021-25792-0)
Supplement: Supplementary file 9 — Supplementary Data 6 [file 41467_2021_25792_MOESM9_ESM.xlsx]

## Sheet: metastatic patients data
Table S6. Independent series of metastatic retinoblastoma patients (n=19), and of a control group (n=93). Clinicopathological characteristics and immunohistochemical TFF1 data.
Clinicopathological data of 112 HRPF (19 metastatic and 93 non metastatic) retinoblastoma patients
sample ID	Center (diagnosis)	Center (treatment and follow-up)	Laterality	Initial treatment	Choroid invasion	Optic nerve invasion	Sclera invasion	Eye classification(s)	Adjuvant therapy	TFF1 QS	ARR3 QS	Metastatic	Event	Time from diagnosis to metastasis (months)	Treatment at metastatic spread	Overall survival (months)	Outcome	comment	metastatic site studied
RBg1	Garrahan	Garrahan	unilateral	enucleation	massive	no	no	E	no	240	240	yes	orbit and systemic relapse	7	systemic chemotherapy no ascr	17	DOD		-
RBg2	Garrahan	Garrahan	bilateral	enucleation	massive	resection margin	transcleral	E	chemotherapy and radiotherapy	300	160	yes	CNS relapse	7	systemic chemotherapy no ascr	7	DOD		-
RBg3	Garrahan	Garrahan	unilateral	enucleation	massive	resection margin	no	E	chemotherapy and radiotherapy	180	200	yes	CNS relapse	12	systemic chemotherapy no ascr	14	DOD		-
RBg4	Garrahan	Garrahan	bilateral	chemoreduction for preservation	massive	no	intrascleral	E	chemotherapy and radiotherapy	210	180	yes	orbit followed by CNS relapse	12	orbital exenteration systemic chemotherapy no ascr	15	DOD		-
RBg5	Garrahan	Garrahan	unilateral	enucleation	massive	Prelaminar	no	E	no	180	270	yes	isolated orbit	5	systemic chemotherapy and orbital radiotherapy	277	ADF		-
RBg6	Garrahan	Garrahan	unilateral	enucleation	focal	retrolaminar	no	E	no	240	200	yes	systemic metastasis	11	systemic chemotherapy and ascr	50	DOD		-
RBg7	Garrahan	Garrahan	unilateral	enucleation	focal	retrolaminar	no	E	no	240	300	yes	orbit and systemic relapse	4	systemic chemotherapy and ascr	97	ADF		-
RBg8	Garrahan	Garrahan	unilateral	enucleation	massive	Prelaminar	no	E	no	100	30	yes	orbit and CNS extension	9	systemic chemotherapy and ascr	17	DOD		-
RBg9	Garrahan	Garrahan	unilateral	enucleation	focal	retrolaminar	no	E	no	240	180	yes	isolated orbit	5	systemic chemotherapy and orbital radiotherapy	94	ADF		orbit
RBg10	Garrahan	Garrahan	unilateral	enucleation	massive	resection margin	intrascleral	E	chemotherapy and radiotherapy	120	200	yes	CNS relapse	6	palliative treatment	6	DOD		-
RBg11	Garrahan	Garrahan	unilateral	enucleation	no	retrolaminar	no	E	chemotherapy	160	300	yes	CNS relapse	11	systemic chemotherapy no ascr	15	DOD		-
RBg12	Garrahan	Garrahan	bilateral	enucleation	massive	retrolaminar	no	E	no	140	180	yes	orbit and systemic relapse	8	systemic chemotherapy no ascr	18	DOD		bone marrow
RBg13	Garrahan	Garrahan	unilateral	enucleation	massive	resection margin	transcleral	E	chemotherapy and radiotherapy	150	270	yes	CNS relapse	15	systemic chemotherapy and ascr	15	DOD		bone marrow
RBg14	Bolivia	Garrahan	unilateral	chemoreduction for preservation	focal	retrolaminar	no	E	chemotherapy	120	240	yes	orbital and lymph node	7	systemic chemotherapy no ascr	14	DOD	RB1 +/+ MYCN amp	lymph node
RBg15	Bolivia	Garrahan	bilateral	chemoreduction for preservation	focal	retrolaminar	no	E	chemotherapy	270	300	yes	orbit and CNS extension	65	systemic chemotherapy no ascr	84	DOD		orbit
RBg16	Garrahan	Garrahan	bilateral	enucleation	massive	retrolaminar	no	E	no	270	270	yes	isolated orbit	28	systemic chemotherapy no ascr	90	ADF		orbit
RBg17	Garrahan	Garrahan	unilateral	chemotherapy for buphthalmus	not evaluable	not evaluable	not evaluable	E	chemotherapy	not evaluable	not evaluable	yes	orbit followed by CNS relapse	15	systemic chemotherapy no ascr	23	DOD		orbit
RBg18	Garrahan	Garrahan	unilateral	enucleation	massive	resection margin	transcleral	D	chemotherapy and radiotherapy	300	200	yes	CNS relapse	9	systemic chemotherapy	12	DOD	only 5% of viable cells	-
RBg19	Garrahan	Garrahan	unilateral	enucleation	massive	retrolaminar	intrascleral	E	no	210	300	yes	orbit and CNS extension	16	palliative treatment	18	DOD		-
RBg20	Garrahan	Garrahan	bilateral	enucleation	massive	retrolaminar	intrascleral	E	chemotherapy	15	200	no				72
RBg21	Garrahan	Garrahan	bilateral	enucleation	massive	retrolaminar	no	D	chemotherapy	0	200	no				86
RBg22	Garrahan	Garrahan	bilateral	enucleation	massive	retrolaminar	no	E	chemotherapy	0	240	no				123
RBg23	Garrahan	Garrahan	unilateral	enucleation	focal	retrolaminar	no	E	no	0	300	no				120
RBg24	Garrahan	Garrahan	unilateral	enucleation	massive	retrolaminar	intrascleral	E	chemotherapy	2	180	no				25
RBg25	Garrahan	Garrahan	unilateral	enucleation	focal	retrolaminar	no	E	no	6	180	no				129
RBg26	Garrahan	Garrahan	unilateral	enucleation	focal	retrolaminar	no	E	no	300	300	no				117
RBg27	Garrahan	Garrahan	bilateral	enucleation	massive	retrolaminar	intrascleral	E	chemotherapy	2	160	no				44
RBg28	Garrahan	Garrahan	bilateral	enucleation	massive	retrolaminar	no	E	chemotherapy	90	140	no				44
RBg29	Garrahan	Garrahan	bilateral	enucleation	focal	retrolaminar	no	E	chemotherapy	240	300	no				167
RBg30	Garrahan	Garrahan	unilateral	enucleation	focal	retrolaminar	no	D	chemotherapy	300	160	no				58
RBg31	Garrahan	Garrahan	unilateral	enucleation	massive	retrolaminar	intrascleral	E	chemotherapy	240	255	no				146
RBg32	Garrahan	Garrahan	bilateral	enucleation	massive	retrolaminar	no	E	chemotherapy	20	200	no				159
RBg33	Garrahan	Garrahan	unilateral	enucleation	focal	retrolaminar	no	E	no	50	300	no				63
RBg34	Garrahan	Garrahan	unilateral	enucleation	focal	retrolaminar	no	E	chemotherapy	270	200	no				67
RBg35	Garrahan	Garrahan	unilateral	enucleation	focal	retrolaminar	no	E	chemotherapy	270	300	no				57
RBg36	Garrahan	Garrahan	unilateral	enucleation	massive	retrolaminar	no	E	chemotherapy	75	240	no				166
RBg37	Garrahan	Garrahan	unilateral	enucleation	focal	retrolaminar	no	E	no	300	300	no				138
RBg38	Garrahan	Garrahan	unilateral	enucleation	focal	retrolaminar	no	E	no	180	140	no				18
RBg39	Garrahan	Garrahan	unilateral	enucleation	massive	retrolaminar	intrascleral	E	chemotherapy	0	200	no				128
RBg40	Garrahan	Garrahan	bilateral	enucleation	no	retrolaminar	no	E	chemotherapy	60	300	no				74
RBg41	Garrahan	Garrahan	unilateral	enucleation	massive	resection margin	no	E	chemotherapy and radiotherapy	75	300	no				118
RBg42	Garrahan	Garrahan	unilateral	enucleation	focal	retrolaminar	no	E	chemotherapy	210	180	no				122
RBg43	Garrahan	Garrahan	bilateral	enucleation	focal	retrolaminar	no	E	chemotherapy	0	300	no				124
RBg44	Garrahan	Garrahan	unilateral	enucleation	massive	retrolaminar	no	E	chemotherapy	15	270	no				71
RBg45	Garrahan	Garrahan	unilateral	enucleation	massive	retrolaminar	no	D	chemotherapy	240	100	no				61
RBg46	Garrahan	Garrahan	unilateral	enucleation	massive	retrolaminar	no	D	chemotherapy	10	200	no				49
RBg47	Garrahan	Garrahan	unilateral	enucleation	massive	retrolaminar	no	E	chemotherapy	40	200	no				70
RBg48	Garrahan	Garrahan	bilateral	enucleation	massive	retrolaminar	intrascleral	E	chemotherapy	60	200	no				43
RBg49	Garrahan	Garrahan	unilateral	enucleation	massive	retrolaminar	no	E	chemotherapy	120	200	no				130
RBg50	Garrahan	Garrahan	unilateral	enucleation	massive	retrolaminar	intrascleral	E	chemotherapy	210	300	no				69
RBg51	Garrahan	Garrahan	bilateral	enucleation	focal	retrolaminar	no	E	no	2	300	no				130
RBg52	Garrahan	Garrahan	unilateral	enucleation	massive	retrolaminar	intrascleral	E	chemotherapy	270	240	no				103
RBg53	Garrahan	Garrahan	unilateral	enucleation	massive	retrolaminar	no	E	chemotherapy	210	300	no				62
RBg54	Garrahan	Garrahan	unilateral	enucleation	focal	retrolaminar	no	E	no	255	300	no				138
RBg55	Garrahan	Garrahan	unilateral	enucleation	focal	retrolaminar	no	E	no	0	120	no				140
RBg56	Garrahan	Garrahan	unilateral	enucleation	focal	retrolaminar	no	E	chemotherapy	0	285	no				7
RBg57	Garrahan	Garrahan	unilateral	enucleation	massive	retrolaminar	no	E	chemotherapy	150	300	no				107
RBg58	Garrahan	Garrahan	unilateral	enucleation	no	retrolaminar	no	D	no	10	240	no				117
RBg59	Garrahan	Garrahan	unilateral	enucleation	massive	retrolaminar	no	E	chemotherapy	0	300	no				105
RBg60	Garrahan	Garrahan	unilateral	enucleation	focal	retrolaminar	no	E	no	300	200	no				114
RBg61	Garrahan	Garrahan	bilateral	enucleation	massive	retrolaminar	no	E	chemotherapy	0	200	no				125
RBg62	Garrahan	Garrahan	unilateral	enucleation	massive	retrolaminar	no	D	chemotherapy	0	300	no				62
RBg63	Garrahan	Garrahan	unilateral	enucleation	massive	retrolaminar	intrascleral	E	chemotherapy	45	200	no				122
RBg64	Garrahan	Garrahan	unilateral	enucleation	massive	Prelaminar	transcleral	E	chemotherapy	180	200	no				90
RBg65	Garrahan	Garrahan	bilateral	enucleation	focal	retrolaminar	no	E	chemotherapy	150	270	no				145
RBg66	Garrahan	Garrahan	unilateral	enucleation	no	retrolaminar	no	E	chemotherapy	240	200	no				63
RBg67	Garrahan	Garrahan	unilateral	enucleation	massive	retrolaminar	no	D	chemotherapy	150	210	no				42
RBg68	Garrahan	Garrahan	unilateral	enucleation	massive	retrolaminar	intrascleral	E	chemotherapy	0	300	no				21
RBg69	Garrahan	Garrahan	unilateral	enucleation	massive	retrolaminar	no	E	chemotherapy	240	200	no				140
RBg70	Garrahan	Garrahan	unilateral	enucleation	massive	retrolaminar	intrascleral	E	chemotherapy	150	270	no				40
RBg71	Garrahan	Garrahan	bilateral	enucleation	massive	retrolaminar	no	E	chemotherapy	20	200	no				109
RBg72	Garrahan	Garrahan	bilateral	enucleation	massive	no	no	E	chemotherapy	15	200	no				55
RBg73	Garrahan	Garrahan	unilateral	enucleation	massive	retrolaminar	no	E	chemotherapy	180	180	no				55
RBg74	Garrahan	Garrahan	unilateral	enucleation	massive	retrolaminar	no	E	chemotherapy	270	300	no				116
RBg75	Garrahan	Garrahan	unilateral	enucleation	massive	no	intrascleral	E	chemotherapy	30	140	no				27
RBg76	Garrahan	Garrahan	unilateral	enucleation	massive	retrolaminar	intrascleral	E	chemotherapy	0	300	no				59
RBg77	Garrahan	Garrahan	unilateral	enucleation	massive	retrolaminar	no	D	chemotherapy	2	200	no				80
RBg78	Garrahan	Garrahan	bilateral	enucleation	massive	retrolaminar	no	D	chemotherapy	0	240	no				81
RBg79	Garrahan	Garrahan	unilateral	enucleation	massive	resection margin	intrascleral	E	chemotherapy and radiotherapy	80	160	no				127
RBg80	Garrahan	Garrahan	unilateral	enucleation	massive	retrolaminar	transcleral	E	chemotherapy	10	190	no				129
RBg81	Garrahan	Garrahan	bilateral	enucleation	focal	retrolaminar	no	D	chemotherapy	60	300	no				145
RBg82	Garrahan	Garrahan	unilateral	enucleation	massive	retrolaminar	no	E	chemotherapy	120	200	no				89
RBg83	Garrahan	Garrahan	unilateral	enucleation	massive	retrolaminar	intrascleral	D	chemotherapy	0	285	no				115
RBg84	Garrahan	Garrahan	bilateral	enucleation	focal	retrolaminar	no	D	chemotherapy	300	180	no				140
RBg85	Garrahan	Garrahan	unilateral	enucleation	no	retrolaminar	no	E	no	240	300	no				147
RBg86	Garrahan	Garrahan	unilateral	enucleation	massive	retrolaminar	no	D	chemotherapy	270	200	no				77
RBg87	Garrahan	Garrahan	bilateral	enucleation	massive	retrolaminar	transcleral	D	chemotherapy	270	200	no				121
RBg88	Garrahan	Garrahan	unilateral	enucleation	focal	retrolaminar	no	E	chemotherapy	240	300	no				99
RBg89	Garrahan	Garrahan	unilateral	enucleation	focal	retrolaminar	no	E	chemotherapy	180	270	no				85
RBg90	Garrahan	Garrahan	unilateral	enucleation	massive	retrolaminar	intrascleral	E	chemotherapy	300	300	no				81
RBg91	Garrahan	Garrahan	bilateral	enucleation	no	Prelaminar	no	E	chemotherapy	0	300	no				74
RBg92	Garrahan	Garrahan	unilateral	enucleation	massive	retrolaminar	intrascleral	E	chemotherapy	240	300	no				20
RBg93	Garrahan	Garrahan	unilateral	enucleation	massive	resection margin	no	E	chemotherapy and radiotherapy	210	200	no				101
RBg94	Garrahan	Garrahan	unilateral	chemotherapy for buphthalmus	massive	no	intrascleral	E	chemotherapy	0	300	no				95
RBg95	Garrahan	Garrahan	unilateral	enucleation	focal	retrolaminar	no	E	no	60	200	no				55
RBg96	Garrahan	Garrahan	unilateral	enucleation	massive	retrolaminar	no	E	chemotherapy	180	300	no				68
RBg97	Garrahan	Garrahan	bilateral	enucleation	massive	retrolaminar	no	D	chemotherapy	210	180	no				100
RBg98	Garrahan	Garrahan	unilateral	enucleation	massive	no	intrascleral	E	chemotherapy	180	270	no				97
RBg99	Garrahan	Garrahan	unilateral	enucleation	focal	retrolaminar	transcleral	E	chemotherapy	180	200	no				117
RBg100	Garrahan	Garrahan	unilateral	enucleation	massive	retrolaminar	no	E	chemotherapy	270	270	no				85
RBg101	Garrahan	Garrahan	unilateral	enucleation	no	retrolaminar	no	E	chemotherapy	300	300	no				82
RBg102	Garrahan	Garrahan	unilateral	enucleation	massive	no	intrascleral	E	chemotherapy	0	200	no				63
RBg103	Garrahan	Garrahan	bilateral	enucleation	focal	retrolaminar	no	E	chemotherapy	30	270	no				80
RBg104	Garrahan	Garrahan	unilateral	enucleation	focal	retrolaminar	no	E	no	90	200	no				105
RBg105	Garrahan	Garrahan	unilateral	enucleation	massive	no	intrascleral	D	chemotherapy	180	200	no				114
RBg106	Garrahan	Garrahan	unilateral	enucleation	focal	retrolaminar	no	D	chemotherapy	300	200	no				81
RBg107	Garrahan	Garrahan	unilateral	enucleation	focal	retrolaminar	no	D	no	210	300	no				60
RBg108	Garrahan	Garrahan	bilateral	chemotherapy for buphthalmus	massive	retrolaminar	intrascleral	E	chemotherapy	150	300	no				17
RBg109	Garrahan	Garrahan	unilateral	enucleation	massive	retrolaminar	intrascleral	E	chemotherapy	240	200	no				152
RBg110	Garrahan	Garrahan	unilateral	enucleation	massive	retrolaminar	no	D	chemotherapy	120	240	no				106
RBg111	Garrahan	Garrahan	unilateral	enucleation	focal	retrolaminar	no	E	chemotherapy	2	200	no				84
RBg112	Garrahan	Garrahan	unilateral	enucleation	massive	retrolaminar	intrascleral	D	chemotherapy	0	200	no				45

## Sheet:  TFF1 IHC in the initial series
Table S6. Independent series of metastatic retinoblastoma patients (n=19), and of a control group (n=93). Clinicopathological characteristics and immunohistochemical TFF1 data.
Immunohistochemistry of ARR3 and TFF1 in 55 retinoblastoma (subtype 1, n=18; subtype 2, n=37) from the initial series of 102 retinoblastoma.
ID	subtype	ARR3 QS	TFF1 QS
RB1	1	210	0
RB109	1	40	50
RB111	2	60	60
RB14	2	240	90
RB2	1	300	0
RB200	2	20	0
RB202	2	90	50
RB203	1	90	40
RB205	2	30	40
RB206	1	140	0
RB209	2	150	150
RB21	2	300	60
RB211	2	0	120
RB212	2	300	10
RB213	1	240	0
RB22	2	270	0
RB224	2	240	50
RB24	1	240	0
RB25	1	240	0
RB27	2	120	210
RB3	2	160	120
RB31	2	90	210
RB34	1	240	10
RB37	2	90	210
RB4	1	300	0
RB41	2	90	270
RB42	2	240	60
RB43	2	90	210
RB47	1	240	0
RB50	1	140	0
RB51	2	240	90
RB52	1	210	15
RB55	2	180	60
RB57	2	140	300
RB58	2	60	240
RB590	2	270	60
RB593	2	160	30
RB598	2	180	50
RB603	1	240	3
RB617	2	90	210
RB632	2	140	15
RB634	1	300	1
RB635	2	160	100
RB647	2	140	20
RB659	2	150	240
RB663	1	100	0
RB671	1	160	0
RB7	2	90	210
RB704	2	120	15
RB707	2	240	60
RB714	1	240	0
RB716	2	270	180
RBsjd2	2	120	240
RBsjd7	2	120	60
RBsjd8	2	60	160

## Sheet:  TFF1 IHC in the HRPF series
Table S6. Independent series of metastatic retinoblastoma patients (n=19), and of a control group (n=93). Clinicopathological characteristics and immunohistochemical TFF1 data.
ARR3 and TFF1 QS data in the independent HPRF Garrahan series (metastatic, n=19; control non-metastatic, n=93)
ID	ARR3 QS in tumor	TFF1 QS in tumor	metastatic	metastatic site studied	TFF1 QS in metastasis
RBg1	240	240	yes	-	-
RBg2	160	300	yes	-	-
RBg3	200	180	yes	-	-
RBg4	180	210	yes	-	-
RBg5	270	180	yes	-	-
RBg6	200	240	yes	-	-
RBg7	300	240	yes	-	-
RBg8	30	100	yes	-	-
RBg9	180	240	yes	orbit	100
RBg10	200	120	yes	-	-
RBg11	300	160	yes	-	-
RBg12	180	140	yes	bone marrow	300
RBg13	270	150	yes	bone marrow	200
RBg14	240	120	yes	lymph node	90
RBg15	300	270	yes	orbit	0
RBg16	270	270	yes	orbit	270
RBg17	not evaluable	not evaluable	yes	orbit	180
RBg18	200	300	yes	-	-
RBg19	300	210	yes	-	-
RBg20	200	15	No
RBg21	200	0	No
RBg22	240	0	No
RBg23	300	0	No
RBg24	180	2	No
RBg25	180	6	No
RBg26	300	300	No
RBg27	160	2	No
RBg28	140	90	No
RBg29	300	240	No
RBg30	160	300	No
RBg31	255	240	No
RBg32	200	20	No
RBg33	300	50	No
RBg34	200	270	No
RBg35	300	270	No
RBg36	240	75	No
RBg37	300	300	No
RBg38	140	180	No
RBg39	200	0	No
RBg40	300	60	No
RBg41	300	75	No
RBg42	180	210	No
RBg43	300	0	No
RBg44	270	15	No
RBg45	100	240	No
RBg46	200	10	No
RBg47	200	40	No
RBg48	200	60	No
RBg49	200	120	No
RBg50	300	210	No
RBg51	300	2	No
RBg52	240	270	No
RBg53	300	210	No
RBg54	300	255	No
RBg55	120	0	No
RBg56	285	0	No
RBg57	300	150	No
RBg58	240	10	No
RBg59	300	0	No
RBg60	200	300	No
RBg61	200	0	No
RBg62	300	0	No
RBg63	200	45	No
RBg64	200	180	No
RBg65	270	150	No
RBg66	200	240	No
RBg67	210	150	No
RBg68	300	0	No
RBg69	200	240	No
RBg70	270	150	No
RBg71	200	20	No
RBg72	200	15	No
RBg73	180	180	No
RBg74	300	270	No
RBg75	140	30	No
RBg76	300	0	No
RBg77	200	2	No
RBg78	240	0	No
RBg79	160	80	No
RBg80	190	10	No
RBg81	300	60	No
RBg82	200	120	No
RBg83	285	0	No
RBg84	180	300	No
RBg85	300	240	No
RBg86	200	270	No
RBg87	200	270	No
RBg88	300	240	No
RBg89	270	180	No
RBg90	300	300	No
RBg91	300	0	No
RBg92	300	240	No
RBg93	200	210	No
RBg94	300	0	No
RBg95	200	60	No
RBg96	300	180	No
RBg97	180	210	No
RBg98	270	180	No
RBg99	200	180	No
RBg100	270	270	No
RBg101	300	300	No
RBg102	200	0	No
RBg103	270	30	No
RBg104	200	90	No
RBg105	200	180	No
RBg106	200	300	No
RBg107	300	210	No
RBg108	300	150	No
RBg109	200	240	No
RBg110	240	120	No
RBg111	200	2	No
RBg112	200	0	No

## Sheet: EBF3 IHC in metastatic cases
Table S6. Independent series of metastatic retinoblastoma patients (n=19), and of a control group (n=93). Clinicopathological characteristics and immunohistochemical TFF1 data.
ARR3, TFF1, EBF3 QS data in the metastatic cases of the independent HPRF Garrahan series (n=19)
ID	ARR3 QS in tumor	TFF1 QS in tumor	EBF3 QS in tumor	metastatic	metastatic site studied	TFF1 QS in metastasis	EBF3 QS in metastasis
RBg1	240	240	294	yes	-	-	-
RBg2	160	300	270	yes	-	-	-
RBg3	200	180	270	yes	-	-	-
RBg4	180	210	285	yes	-	-	-
RBg5	270	180	285	yes	-	-	-
RBg6	200	240	300	yes	-	-	-
RBg7	300	240	285	yes	-	-	-
RBg8	30	100	not evaluable	yes	-	-	-
RBg9	180	240	300	yes	orbit	100	285
RBg10	200	120	300	yes	-	-	-
RBg11	300	160	300	yes	-	-	-
RBg12	180	140	300	yes	bone marrow	300	-
RBg13	270	150	300	yes	bone marrow	200	255
RBg14	240	120	15	yes	lymph node	90	270
RBg15	300	270	300	yes	orbit	0	285
RBg16	270	270	300	yes	orbit	270	300
RBg17	not evaluable	not evaluable	not evaluable	yes	orbit	180	270
RBg18	200	300	300	yes	-	-	-
RBg19	300	210	not evaluable	yes	-	-	-
