# Supplementary material for: A high-risk retinoblastoma subtype with stemness features, dedifferentiated cone states and neuronal/ganglion cell gene expression
Source: Nat Commun. 2021 Sep 22;12:5578. doi: 10.1038/s41467-021-25792-0 (PMC8458383; doi:10.1038/s41467-021-25792-0)
Supplement: Supplementary file 10 — Supplementary Data 7 [file 41467_2021_25792_MOESM10_ESM.xlsx]

## Sheet: Primer List
Table S7. List of primers used
Use	Target ID	Forward (5'-3')	Reverse (5'-3')
Pyrosequencing	cg1 (cg12750745)	AGTAGGTATGGGGGAAAATT	[B]- CCAATTACTCCAAAAATAACTTCTAATCC
Pyrosequencing	cg2 (cg08091439)	AGGGTTAAATTATTTTTTGGTAGAGT	[B]- CACAACTAAAATCCAATTCCACAATC
Pyrosequencing	cg3 (cg23877497)	ATATTTGGTAAAAGTTAAGAGATGT	[B]- CATTAACCCAAACAACTTTTCATCAA
Pyrosequencing	cg6 (cg20641531)	ATGTGGAAATGAAATTTTAATGTAGTATGA	[B]- ACATAAAACTAACACTCCATCCATATT
Pyrosequencing	cg8 (cg10007051)	[B]- AGGGGTAGTTAAAATTTAGTAAGAAAA	CCCTTAACACTCAACATTTAAAAATAATAT
Pyrosequencing	cg9 (cg07857792)	GTTTTTGAGGATTATTTTTTTTAGGGGTAT	[B]-ACCACCCTTTACCCAACTA
Pyrosequencing	cg10 (cg17341366)	TGTTGGGTGTTGATGTGATTG	[B]-AACAACCTCCCATCTTTCTAT
Pyrosequencing	cg13 (cg21214455)	GGTTAAGGTAGGAGAATGGTATGAA	[B]-TCCCATTTCCCAAACCAATTATTC
Pyrosequencing	cg14 (cg10316527)	[B]-TGTGTTTTTTTTTTGGGGGAGAA	ACCCCAATAAAATTACAAAAATCCAC
MYCN copy number qPCR	MYCN	TCCAGCAGATGCCACATAAGG	CGCAAAAGCCACCTCTCATTA
MYCN copy number qPCR	SPATA31A7	CGTCCCTCAAAGCTTGTCTC	TGACTGTTTGAGCCACCAAG
MYCN copy number qPCR	PROS1	TTCCTTCAGCCATTCCAGAC	CTCCTTGCCAACCTGGTTTA
Mutation Sanger validation	ADAM19_156936405	ACGTGATTAATTGGGCGTTG	GCTCCACCAGAATGAAAGGA
Mutation Sanger validation	ADCY10_167852827	CTTCAGGACAGAAGTGATGTGC	CCACTGCCAAGGACACCTAC
Mutation Sanger validation	ARID1A_27101108	CCAGCCAGCAACAAGCTG	TGCCTGTTGGCATAATTATAGGT
Mutation Sanger validation	ARID1A_27106621	GAGGAGGAACAGGACCAAGG	GGTGGAAAAGGGGTCCTG
Mutation Sanger validation	BCOR_39916463	GCACAGATAGGGAAGCTTGG	TGTAAATCATCGGGACAACG
Mutation Sanger validation	BCOR_39921430	CAGGGACACACCTCATAGCC	ACTGCTACCAGCCTCCCAGT
Mutation Sanger validation	BCOR_39921590	GAGACTGGGTGGTCTCCTGA	GCGCTGCTTGGTTTTATGAT
Mutation Sanger validation	BCOR_39922032	AAAGCTTTGTCCCCTCAAGC	TACACCGACAACAGCGAGAA
Mutation Sanger validation	BCOR_39923039:39923040	TCTTCCGACCAGCTTCTGTT	CAACCTGAAGGTGTGCATTG
Mutation Sanger validation	BCOR_39923040	TCTTCCGACCAGCTTCTGTT	GCCTGAGAGGGAAATGACAA
Mutation Sanger validation	BCOR_39923674	GGTCCTCTGGCACCTCCT	CTCGGACATGCCTCACAG
Mutation Sanger validation	BCOR_39932436	CTCGTAACGGGCTCTCTCAT	ACCCAATGGCAGTCTGTTTC
Mutation Sanger validation	BCOR_39934149	GGACTGCTGAGGTAGCAAGG	ACCGAATACACCCGAGACAG
Mutation Sanger validation	C12orf66_64588305	CCAAAGGAAAAGGTGTGGAG	ATTTCACCACCCAATCCTCA
Mutation Sanger validation	CAPN12_39228241	AGGCCTCACCAGCATTAGG	TGGAGCCTGAAGGGTATTTG
Mutation Sanger validation	CDC42EP1_37964696	GTGGCTGAGGTGAAGTCCAG	TCAAAGGTGTTTGCTTGCAC
Mutation Sanger validation	CELSR1_46760011	CAGTGCGCACATTCATGG	ACGGAGCAGACGCTGAAG
Mutation Sanger validation	CHL1_436461	CATTTGAGCTGTTGTTCATGTTT	TCTATTAAAAAGAGAAGCCTCATGT
Mutation Sanger validation	CHL1_436466	TGAAGAATGCAACTTGAATGG	TCCTAAGGTGGAGCTTTCCTC
Mutation Sanger validation	CILP2_19655297	ACCCTACTCGGGGCCTGT	GCTCTCCTCCTCCCACAAG
Mutation Sanger validation	CNTNAP1_40837046	GAGATCGTACCACCGCACTC	CGCGCTCTCTGCACACTT
Mutation Sanger validation	CPT1B_51014625	GCCAAAGAATTCCAGGACAA	CACCAGTCACTCACCTGTGG
Mutation Sanger validation	CRK_1340176	ACGCTGGGTTGGGCATAG	TGATTCTCAGGCAGGAGGAG
Mutation Sanger validation	DBX1_20180753	ATGTTATACGCCTCGCAACC	CGTAATCAGATTCTTTCTGTCTCC
Mutation Sanger validation	FAM135A_71234093	TCATATGAGTTCTCACACCTTGTTT	TTTGTTAGCTGCTTTTCACCTTC
Mutation Sanger validation	FCGBP_40433467	GACAGGTAGAGTGGCCAGGA	GGGGTCAAAGGTCACAGCTA
Mutation Sanger validation	FN1_216298121	CAGAAAATGACAGTGATGGTAACAG	GGGTTTTCCTTTAGAGGGGATT
Mutation Sanger validation	FTCD_47570097	CCTGTCCGACCCTTCCTC	CACTGCACACGGTCTACGAG
Mutation Sanger validation	GBF1_104130595	GGCAGACTGTTCGAGACCAT	GACTCATGCTATGGGGCACT
Mutation Sanger validation	GRIK5_42569498	GGTGTCCGTGGTCTCGTACT	ACCCTAGAGCCCTGGAGTC
Mutation Sanger validation	HDAC10_50684406	AGCAGTCACTGGTCCTTTCC	CACAGATGACCGGTGGTTTC
Mutation Sanger validation	JAKMIP1_6062230	GATACCACCAAGGGGACAGA	TAAGGACCCTAGGCATTGCT
Mutation Sanger validation	KCNG1_49626257	GTGCTGACGGAGAGGTTGAC	CGCTACCTGCAGAAGATTGA
Mutation Sanger validation	KLF3_38698797	CCTTTTGCAGGAGAAAAACC	AGAGAGAGCCAGGTGAGTGG
Mutation Sanger validation	LPAR5_6729366	CAGAACGAGAGGCGTTGG	GGACCCGCTGGTGTACTACT
Mutation Sanger validation	LRP2_170044692	GAGGTGGACACGTGGGTTC	GGTTTATTGCCAACCTCTCTG
Mutation Sanger validation	LRRC32_76372503	GGCTGGAGGAAGCTGATCTC	AGTCCATGGGAGAAGGGTTC
Mutation Sanger validation	LRRC37A3_62856417	ACTCAGATAACTTTTCTTTCTGACCT	CTTCGTTCACCCAAGAGCAT
Mutation Sanger validation	MMD_53481219	TGCAGATAATATTTAGGCAGTCAA	AATGCCTGCTTGATGTGTTG
Mutation Sanger validation	MPHOSPH8_20237178	CCGCAACCACTTGTGATAGA	ACCTGCAGGAGGGATTTACC
Mutation Sanger validation	MRPS26_3026881	AGGAGACTCGGCCATGCTAC	CTCGGACACGAACTCCATC
Mutation Sanger validation	MUC16_9000187	CTTAGAGCCACTGCCTCCTG	CACCTCCCTTCTACCACACC
Mutation Sanger validation	NEDD4L_56057893	TCAACTGTCTAGGTCTTACATTGC	GTTCTTGGGCCAGAGTTCAT
Mutation Sanger validation	NEURL_105344919	AGGAATTCTGGGCCGTGT	CATCATGAGCCTGGAGGAAG
Mutation Sanger validation	NR5A2_200090041	TGATTCTGTATTGCAGGTGGA	CAATCGTTGGTTGAGCACAG
Mutation Sanger validation	OPRK1_54141984	TCGATGTCCCTCAGGTAAGC	ACAGCACAGCTGCTCTCTCC
Mutation Sanger validation	PAG1_81905378	TCTTCTGGGTACAGGGGATG	TCCATGTCACCACCTTTGAA
Mutation Sanger validation	PCDH11X_91873686	CAGGCTACTGCACTTCACCA	CTTGCACTCCCTGATCAACA
Mutation Sanger validation	PCDH15_55912864	TGCAGTTCCTGAGAATCTGGT	AACAGGGCTTATCACCATCG
Mutation Sanger validation	PCED1B_47629394	TCCAGGTATGGTCCGAACTC	GTCCCAGTGCAGGTTCTCC
Mutation Sanger validation	PDE3A_20766473	GGCCTTTTCTTGCCTGATCT	GCAAGCTTGTCTTTTTCAGAGC
Mutation Sanger validation	PIKFYVE_209190542	GGGTCTCCCTTGTGCTTTCT	TCCTGCTTAAAGGCCAAAGA
Mutation Sanger validation	PPP3CA_101953498	GAGGGAAATGTGGGTGCTTA	TACCCATCAGCCTGCTTACC
Mutation Sanger validation	PRRC2B_134334561	GGGAGTGGTGGTCCATTCTA	CCAGTCCTTCCCTTCCTCTC
Mutation Sanger validation	RB1_48881496	CTATTGAAACAAGTATGTACTG	GGGTAATGGAATTATTATTAGC
Mutation Sanger validation	RB1_48916733:48916769	CAGTTTTAACATAGTATCCAGTGTGTG	TCTGTAGCTCAGTAAAAGTGAACGA
Mutation Sanger validation	RB1_48919266	TGATGTAGAGCTGATAATCTTTTGAA	AATTCCCAGAATCTAATTGTGAAC
Mutation Sanger validation	RB1_48934164	CCTGCGATTTTCTCTCATAC	ATGTTTGGTACCCACTAGAC
Mutation Sanger validation	RB1_48936983	GAATGTTACCAAGATTATTTTTGACC	TCATGTTCTTTACAGAGAACTTCAAT
Mutation Sanger validation	RB1_48936995:48937001	AGAAGAGGGATGGCAAAAAC	TGCTACTGCAAAAGAGTTAGCAC
Mutation Sanger validation	RB1_48941648	ATTGCATGCGAACTCAGTGT	GAAGAGTTTTATCATGATCCAAAAATA
Mutation Sanger validation	RB1_48941657	ATTGCATGCGAACTCAGTGT	TCAGTATCAACCTATATCTAAAGCAAA
Mutation Sanger validation	RB1_48942685	GAGACAACAGAAGCATTATAC	CGTGAACAAATCTGAAACAC
Mutation Sanger validation	RB1_48947629	GGCAGTGTATTTGAAGATAC	AACTACATGTTAGATAGGAG
Mutation Sanger validation	RB1_48951075:48951076	TTTTGCTCATTAACATCCAGTGA	ATTTCGACACAACCCTGTCC
Mutation Sanger validation	RB1_48951170	TGGAAGTGTTTCCACATTTTT	CGAACTGGAAAGATGCTGCT
Mutation Sanger validation	RB1_48953729:48953730	TCTCTTGAGCCCAGGAGTGT	CATTTTGGCCAGGATGATCT
Mutation Sanger validation	RB1_48953760:48953785	CTCTTGAGCCCAGGAGTGTG	TGATGCCTTGACCTCCTGAT
Mutation Sanger validation	RB1_48955538	TGGATGAAATTGTTATCCTTCTAATG	TCTTGTATCATTTTCTAGTTGTTTTGC
Mutation Sanger validation	RB1_48955550	TGATTCTGGAACAGATTTGTCTT	TGTTAAGAAACACCTCTCACTAACAA
Mutation Sanger validation	RB1_49027156:49027168	GCCACTGTCAATTGTGCCTA	TTGCAGTTTGAATGGTCAACA
Mutation Sanger validation	RB1_49030345	ATAATCTGTGATTCTTAGCC	AAGAAACATGATTTGAACCC
Mutation Sanger validation	RB1_49033967:49033971	GGGGGAAAGAAAAGAGTGGT	ATTGCGCCACTGCACTCTA
Mutation Sanger validation	RB1_49039133	TGCTGCCTGGCTATTTCTCT	TTGACCTACCCTGGTGGAAG
Mutation Sanger validation	RB1_49039348:49039374	TGGGTCCACCAAAACATTAAA	TGTTGGCAGACCTTCTGAAA
Mutation Sanger validation	RB1_49050980	GGTTGCTAACTATGAAACAC	AGAAATTGGTATAAGCCAGG
Mutation Sanger validation	RBM14,RBM14-RBM4_66384348	GCGGCGACAAAATGAAGATA	TTCACCACGTCACACTCGAT
Mutation Sanger validation	RUNDC3B_87436700	TTTTGGGGGCCTAAATTGAT	AACGTATCCAAGGCAACAGC
Mutation Sanger validation	SEMA4D_91995972	ACCTCTGTTCCGAGTGGAGA	CCCATGTGTGTGGGTGAATA
Mutation Sanger validation	SEPT10._49039374	GAGTCCCAGCTCTCCTTCAG	AGCCGTAAGAGACCCACAAA
Mutation Sanger validation	SIAH2_150460092	GATGTGCTATGGCTGTGTCG	ATCACTTCATGCTGGTGCTG
Mutation Sanger validation	SPATA31E1_90503504	CAGCAGAGTTGTGGGACAAA	CTGTCTCTGATGCCCCTGTT
Mutation Sanger validation	SPON1_14279366	CAGATGACACCCCTGAAACC	CAGGGACACTGTCTGACTGC
Mutation Sanger validation	SYBU_110598343	GACAGTAATCCGGGTGGTTC	TTCCCTCACGCTTCTCTCTC
Mutation Sanger validation	TAF1_70618582	ACAACATCGGGAAGAGATGC	TCCCTCATTCCCAGTAAAGG
Mutation Sanger validation	TAF9_68661467	GCACATCATCTGCATCAACA	AAGACGGCTTCTCCCAAGAG
Mutation Sanger validation	UNC119_26874735	GGAGACAAGCCTGTCAACAA	AGTCTCTAGACGCCCCCACT
Mutation Sanger validation	USP29_57642400	ATTTCTTCAGCAGGCACCAC	AGAGGATCCCCCATCTTCAC
Mutation Sanger validation	ZNF646_31088604	GAAGAACCACTCTCGACTGC	CTCCAGCTCCCCAGAGGT
Mutation Sanger validation	ZP2_21211167	CCTGTCCCTGGTGACTTCTG	AAACAAAGGTGCTGGTAGAAGG
