# Supplementary material for: A high-risk retinoblastoma subtype with stemness features, dedifferentiated cone states and neuronal/ganglion cell gene expression
Source: Nat Commun. 2021 Sep 22;12:5578. doi: 10.1038/s41467-021-25792-0 (PMC8458383; doi:10.1038/s41467-021-25792-0)
Supplement: Supplementary file 12 — Source Data [file 41467_2021_25792_MOESM12_ESM.xlsx]

## Sheet: Fig.2b
Fig.2b, data for boxplots
	SampleID	FAG	Subtype	MYCN status
	RB1	0.0315807	1
	RB2	0.0340812	1
	RB4	0.036206	1
	RB11	0.103558	1
	RB34	0.090159	1
	RB63	0.0820611	1
	RB109	0.00122909	1
	RB213	0.217499	1
	RB216	0.0358585	1
	RB217	0.151679	1
	RB218	0.0120875	1
	RB219	0.198192	1
	RB625	0.0253307	1
	RB714	0.0316089	1
	RB6	0.00310523	1
	RB9	0	1
	RB10	0.0173062	1
	RB24	0.0481438	1
	RB25	0.0360393	1
	RB28	0.0507913	1
	RB35	0.0091066	1
	RB49	0.0637886	1
	RB50	0.358785	1
	RB52	0.0125905	1
	RB203	0.274707	1
	RB206	0.119366	1
	RB603	0.0343101	1
	RB634	0.0701036	1
	RB663	0.028628	1
	RB671	0.0749578	1
	RBsjd9	0.226453	1
	RB23	0.0245932	1
	RB30	0.0663203	1
	RB33	0.127207	1
	RB40	0.0357539	1
	RB44	0.101405	1
	RB47	0.0403765	1
	RB221	0.075684	1
	RB22	0.14017	2	MYCN amplified
	RB55	0.137356	2
	RB590	0.144494	2
	RB707	0.191538	2
	RB716	0.224679	2
	RB3	0.293228	2
	RB7	0.310402	2
	RB13	0.121604	2	MYCN amplified
	RB14	0.113939	2	MYCN amplified
	RB15	0.100616	2	MYCN amplified
	RB21	0.403926	2
	RB27	0.0612457	2
	RB32	0.0822307	2
	RB37	0.142377	2
	RB38	0.10156	2
	RB39	0.0627969	2
	RB41	0.121522	2
	RB42	0.169344	2
	RB43	0.111966	2
	RB45	0.188874	2
	RB46	0.176074	2
	RB48	0.139391	2
	RB51	0.180558	2
	RB54	0.121884	2
	RB56	0.791913	2
	RB58	0.167066	2
	RB59	0.131527	2
	RB62	0.121726	2
	RB64	0.123376	2
	RB111	0.233907	2
	RB200	0.258152	2
	RB202	0.176981	2
	RB205	0.121581	2
	RB209	0.0853811	2
	RB211	0.221797	2
	RB212	0.0887096	2
	RB215	0.0633507	2	MYCN amplified
	RB220	0.0439423	2
	RB222	0.731001	2	MYCN amplified
	RB223	0.131067	2
	RB593	0.095033	2
	RB598	0.202835	2
	RB632	0.143146	2
	RB635	0.208669	2
	RB647	0.367005	2
	RB659	0.00187896	2	MYCN amplified
	RB704	0.24368	2
	RB715	0.083149	2
	RBsjd8	0.153719	2
	RB31	0.100334	2
	RB57	0.209717	2
	RB224	0.0412552	2	MYCN amplified
	RB225	0.142829	2
	RB300	0.0961124	2
	RB304	0.216889	2
	RB617	0.132988	2
	RBsjd2	0.127894	2	MYCN amplified
	RBsjd7	0.112924	2	MYCN amplified
	RB630	0.283418	NA
	RB60	0.127772	NA
	RB204	0.200888	NA
	RB208	0.415979	NA
	RB61	0.183522	NA
	RBsjd3	0.0203013	NA	MYCN amplified

## Sheet: Fig.2c
Fig.2c, data for boxplots
	SampleID	Nb Mutations	Subtype	MYCN status
	RB111	7	2
	RB21	6	2
	RB38	6	2
	RB41	6	2
	RB46	6	2
	RB51	6	2
	RB202	5	2
	RB56	5	2
	RB57	5	2
	RB634	5	1
	RB659	5	2	MYCN amplified
	RB15	4	2	MYCN amplified
	RB200	4	2
	RB205	4	2
	RB215	4	2	MYCN amplified
	RB222	4	2	MYCN amplified
	RB3	4	2
	RB45	4	2
	RB590	4	2
	RB632	4	2
	RB635	4	2
	RB647	4	2
	RB7	4	2
	RB25	3	1
	RB704	3	2
	RB715	3	2
	RB716	3	2
	RBsjd7	3	2	MYCN amplified
	RBsjd9	3	1
	RB13	2	2	MYCN amplified
	RB14	2	2	MYCN amplified
	RB203	2	1
	RB209	2	2
	RB32	2	2
	RB34	2	1
	RB42	2	2
	RB49	2	1
	RB55	2	2
	RB593	2	2
	RB603	2	1
	RB617	2	2
	RB62	2	2
	RB671	2	1
	RBsjd2	2	2	MYCN amplified
	RB217	2	1
	RB2	1	1
	RB109	1	1
	RB213	1	1
	RB219	1	1
	RB304	1	2
	RB39	1	2
	RB52	1	1
	RB598	1	2
	RB707	1	2
	RB714	1	1
	RBsjd8	1	2
	RB206	1	1
	RB11	0	1
	RB1	0	1
	RB28	0	1
	RB50	0	1
	RB4	0	1
	RB218	0	1
	RB10	0	1
	RB625	0	1
	RB663	0	1

## Sheet: Fig.3d
Fig.3d, data for boxplots
	SampleID	stemness_indice	Subtype	MYCN status
	RB15	0.883056	2	MYCNamp
	RB2	0.84203	1
	RB211	0.728704	2
	RB212	0.676107	2
	RB213	0.584124	1
	RB216	0.527258	1
	RB217	0.0700581	1
	RB219	0.0562354	1
	RB220	0.589428	2
	RB221	0.186356	1
	RB222	0.83188	2	MYCNamp
	RB223	0.614624	2
	RB224	0.673503	2	MYCNamp
	RB225	0.683871	2
	RB33	0.668555	1
	RB37	0.597768	2
	RB40	0.796925	1
	RB48	0.986472	2
	RB54	0.836726	2
	RB57	0.632716	2
	RB10	0.385661	1
	RB11	0.481715	1
	RB1	0.188325	1
	RB14	0.817823	2	MYCNamp
	RB21	0.679576	2
	RB22	0.949557	2	MYCNamp
	RB23	0.454192	1
	RB24	0.106049	1
	RB25	0.863502	1
	RB27	0.895869	2
	RB28	0.532889	1
	RB31	0.972685	2
	RB32	1	2
	RB34	0.372907	1
	RB35	0.578712	1
	RB38	0.843042	2
	RB39	0.737055	2
	RB41	0.729215	2
	RB42	0.593864	2
	RB43	0.868152	2
	RB4	0.510508	1
	RB44	0.553037	1
	RB45	0.858027	2
	RB46	0.717845	2
	RB47	0.584527	1
	RB49	0.631769	1
	RB50	0.748948	1
	RB51	0.73492	2
	RB52	0.272711	1
	RB56	0.543514	2
	RB58	0.659912	2
	RB59	0.854143	2
	RB60	0.753726	NA
	RB61	0.454248	NA
	RB6	0.648321	1
	RB7	0.89242	2
	RB9	0	1
	RB62	0.662185	2
	RB63	0.172265	1

## Sheet: Fig.4d
Figure 4d, raw images

## Sheet: Fig.4e
Fig.4e, data for boxplots
	ID	subtype	QS
			CRX	ARR3	EBF3
	RB1	1	240	210	20
	RB14	2	300	240	40
	RB2	1	300	300	0
	RB203	1	200	90	40
	RB209	2	300	150	100
	RB21	2	100	300	60
	RB211	2	180	0	80
	RB212	2	300	300	240
	RB22	2	300	270	20
	RB224	2	180	240	50
	RB41	2	160	90	300
	RB43	2	180	90	210
	RB50	1	300	140	20
	RB57	2	50	30	140
	RB58	2	80	60	240
	RB590	2	300	270	270
	RB593	2	300	160	30
	RB598	2	200	180	160
	RB603	1	300	240	0
	RB617	2	300	90	210
	RB632	2	300	140	5
	RB634	1	300	300	20
	RB635	2	200	160	300
	RB647	2	300	140	30
	RB659	2	300	150	240
	RB663	1	100	100	0
	RB671	1	300	160	0
	RB7	2	210	90	300
	RB704	2	240	120	40
	RB707	2	300	240	300
	RB714	1	300	240	0
	RB716	2	300	90	240
	RBsjd2	2	300	120	100
	RBsjd8	2	300	60	160

## Sheet: Fig.6a
Fig.6a, raw images

## Sheet: Fig.6b
Fig.6b, data for boxplots
	ID	Series	Annotation	TFF1 QS
	RB1	Initial series	1	0
	RB109	Initial series	1	50
	RB111	Initial series	2	60
	RB14	Initial series	2	90
	RB2	Initial series	1	0
	RB200	Initial series	2	0
	RB202	Initial series	2	50
	RB203	Initial series	1	40
	RB205	Initial series	2	40
	RB206	Initial series	1	0
	RB209	Initial series	2	150
	RB21	Initial series	2	60
	RB211	Initial series	2	120
	RB212	Initial series	2	10
	RB213	Initial series	1	0
	RB22	Initial series	2	0
	RB224	Initial series	2	50
	RB24	Initial series	1	0
	RB25	Initial series	1	0
	RB27	Initial series	2	210
	RB3	Initial series	2	120
	RB31	Initial series	2	210
	RB34	Initial series	1	10
	RB37	Initial series	2	210
	RB4	Initial series	1	0
	RB41	Initial series	2	270
	RB42	Initial series	2	60
	RB43	Initial series	2	210
	RB47	Initial series	1	0
	RB50	Initial series	1	0
	RB51	Initial series	2	90
	RB52	Initial series	1	15
	RB55	Initial series	2	60
	RB57	Initial series	2	300
	RB58	Initial series	2	240
	RB590	Initial series	2	60
	RB593	Initial series	2	30
	RB598	Initial series	2	50
	RB603	Initial series	1	3
	RB617	Initial series	2	210
	RB632	Initial series	2	15
	RB634	Initial series	1	1
	RB635	Initial series	2	100
	RB647	Initial series	2	20
	RB659	Initial series	2	240
	RB663	Initial series	1	0
	RB671	Initial series	1	0
	RB7	Initial series	2	210
	RB704	Initial series	2	15
	RB707	Initial series	2	60
	RB714	Initial series	1	0
	RB716	Initial series	2	180
	RBsjd2	Initial series	2	240
	RBsjd7	Initial series	2	60
	RBsjd8	Initial series	2	160
	RBg1	HRPF series	metastatic	240
	RBg2	HRPF series	metastatic	300
	RBg3	HRPF series	metastatic	180
	RBg4	HRPF series	metastatic	210
	RBg5	HRPF series	metastatic	180
	RBg6	HRPF series	metastatic	240
	RBg7	HRPF series	metastatic	240
	RBg8	HRPF series	metastatic	100
	RBg9	HRPF series	metastatic	240
	RBg10	HRPF series	metastatic	120
	RBg11	HRPF series	metastatic	160
	RBg12	HRPF series	metastatic	140
	RBg13	HRPF series	metastatic	150
	RBg14	HRPF series	metastatic	120
	RBg15	HRPF series	metastatic	270
	RBg16	HRPF series	metastatic	270
	RBg17	HRPF series	metastatic	not evaluable
	RBg18	HRPF series	metastatic	300
	RBg19	HRPF series	metastatic	210
	RBg20	HRPF series	non metastatic	15
	RBg21	HRPF series	non metastatic	0
	RBg22	HRPF series	non metastatic	0
	RBg23	HRPF series	non metastatic	0
	RBg24	HRPF series	non metastatic	2
	RBg25	HRPF series	non metastatic	6
	RBg26	HRPF series	non metastatic	300
	RBg27	HRPF series	non metastatic	2
	RBg28	HRPF series	non metastatic	90
	RBg29	HRPF series	non metastatic	240
	RBg30	HRPF series	non metastatic	300
	RBg31	HRPF series	non metastatic	240
	RBg32	HRPF series	non metastatic	20
	RBg33	HRPF series	non metastatic	50
	RBg34	HRPF series	non metastatic	270
	RBg35	HRPF series	non metastatic	270
	RBg36	HRPF series	non metastatic	75
	RBg37	HRPF series	non metastatic	300
	RBg38	HRPF series	non metastatic	180
	RBg39	HRPF series	non metastatic	0
	RBg40	HRPF series	non metastatic	60
	RBg41	HRPF series	non metastatic	75
	RBg42	HRPF series	non metastatic	210
	RBg43	HRPF series	non metastatic	0
	RBg44	HRPF series	non metastatic	15
	RBg45	HRPF series	non metastatic	240
	RBg46	HRPF series	non metastatic	10
	RBg47	HRPF series	non metastatic	40
	RBg48	HRPF series	non metastatic	60
	RBg49	HRPF series	non metastatic	120
	RBg50	HRPF series	non metastatic	210
	RBg51	HRPF series	non metastatic	2
	RBg52	HRPF series	non metastatic	270
	RBg53	HRPF series	non metastatic	210
	RBg54	HRPF series	non metastatic	255
	RBg55	HRPF series	non metastatic	0
	RBg56	HRPF series	non metastatic	0
	RBg57	HRPF series	non metastatic	150
	RBg58	HRPF series	non metastatic	10
	RBg59	HRPF series	non metastatic	0
	RBg60	HRPF series	non metastatic	300
	RBg61	HRPF series	non metastatic	0
	RBg62	HRPF series	non metastatic	0
	RBg63	HRPF series	non metastatic	45
	RBg64	HRPF series	non metastatic	180
	RBg65	HRPF series	non metastatic	150
	RBg66	HRPF series	non metastatic	240
	RBg67	HRPF series	non metastatic	150
	RBg68	HRPF series	non metastatic	0
	RBg69	HRPF series	non metastatic	240
	RBg70	HRPF series	non metastatic	150
	RBg71	HRPF series	non metastatic	20
	RBg72	HRPF series	non metastatic	15
	RBg73	HRPF series	non metastatic	180
	RBg74	HRPF series	non metastatic	270
	RBg75	HRPF series	non metastatic	30
	RBg76	HRPF series	non metastatic	0
	RBg77	HRPF series	non metastatic	2
	RBg78	HRPF series	non metastatic	0
	RBg79	HRPF series	non metastatic	80
	RBg80	HRPF series	non metastatic	10
	RBg81	HRPF series	non metastatic	60
	RBg82	HRPF series	non metastatic	120
	RBg83	HRPF series	non metastatic	0
	RBg84	HRPF series	non metastatic	300
	RBg85	HRPF series	non metastatic	240
	RBg86	HRPF series	non metastatic	270
	RBg87	HRPF series	non metastatic	270
	RBg88	HRPF series	non metastatic	240
	RBg89	HRPF series	non metastatic	180
	RBg90	HRPF series	non metastatic	300
	RBg91	HRPF series	non metastatic	0
	RBg92	HRPF series	non metastatic	240
	RBg93	HRPF series	non metastatic	210
	RBg94	HRPF series	non metastatic	0
	RBg95	HRPF series	non metastatic	60
	RBg96	HRPF series	non metastatic	180
	RBg97	HRPF series	non metastatic	210
	RBg98	HRPF series	non metastatic	180
	RBg99	HRPF series	non metastatic	180
	RBg100	HRPF series	non metastatic	270
	RBg101	HRPF series	non metastatic	300
	RBg102	HRPF series	non metastatic	0
	RBg103	HRPF series	non metastatic	30
	RBg104	HRPF series	non metastatic	90
	RBg105	HRPF series	non metastatic	180
	RBg106	HRPF series	non metastatic	300
	RBg107	HRPF series	non metastatic	210
	RBg108	HRPF series	non metastatic	150
	RBg109	HRPF series	non metastatic	240
	RBg110	HRPF series	non metastatic	120
	RBg111	HRPF series	non metastatic	2
	RBg112	HRPF series	non metastatic	0

## Sheet: Fig.6c
Fig.6c, raw images
